# Supplementary material for: The Escherichia coli PeptideAtlas Build: Characterizing the Observed Escherichia coli Pan-Proteome and Its Post-Translational Modifications
Source: J Proteome Res. 2026 Jan 22;25(2):1027–41. doi: 10.1021/acs.jproteome.5c00902 (PMC12887991; doi:10.1021/acs.jproteome.5c00902)
Supplement: Supplementary file 2 [file pr5c00902_si_002.xlsx]

## Sheet: Project_Overview
Table S1_1: Overview of included projects and sources
Project ID	Strain / isolate	Isolate from	Pathogenic	Treatment	Enrichment	Labeling	Ref
PXD058808	Escherichia coli str. K-12 substr. W3110		no	Different growth media			this paper
PXD000498	Escherichia coli str. K-12 substr. MG1655, Escherichia coli str. K-12 substr. NCM3722, Escherichia coli BW25113		no	Temperature stress			ref 14
PXD007864	Escherichia coli str. K-12 substr. MC4100		no		CobB Affine proteins		ref 15
PXD008369	Escherichia coli str. K-12 substr. W3110		no		Phosphorylation		ref 16
PXD008921	Escherichia coli str. K-12 substr. W3110		no	Antibiotic stress	Phosphorylation		ref 17
PXD011023	Escherichia coli str. K-12 substr. MG1655		no	Pressure			ref 18
PXD012611	Escherichia coli str. K-12 substr. MG1655		no				ref 7
PXD013273	Escherichia coli str. K-12 substr. MG1655		no	Different detergents			ref 19
PXD013610	Escherichia coli BW35113		no				ref 20
PXD016001	Escherichia coli str. W0153		no	Antibiotic stress			ref 6
PXD016074	Escherichia coli str. W0153		no	Antibiotic stress			ref 6
PXD016669	Escherichia coli DH5		no				ref 21
PXD017618	Escherichia coli str. K-12 substr. MG1655		no				ref 22
PXD019140	Escherichia coli str. K-12		no				ref 23
PXD019288	Not available		no	Copper stress			ref 24
PXD020207	Escherichia coli str. O2:K1; ST95, Escherichia coli str. O6:K2; ST73, Escherichia coli str. O2:K1; ST117	chicken, human blood	yes, ExPEC		Extracellular Vesicles		ref 25
PXD020249	Escherichia coli str. K-12 substr. MG1655		no	auxotroph, anaerobic, aerobic conditions	Nitrosylation	SILAC	ref 26
PXD020785	ASKA(-) library Host Cell K-12 AG1(ME5305), Escherichia coli str. K-12		no				ref 4
PXD022070	Escherichia coli BW25993		no				ref 27
PXD022526	Escherichia coli str. K-12 substr. MG1655		no				ref 28
PXD023158	Escherichia coli str. K-12		no	Spaceflight		TMT	ref 8
PXD024138	Escherichia coli ATCC 25922		no	Plant Defensin stress			ref 29
PXD025088	Escherichia coli NC101	mouse	yes, AIEC	Antibiotic stress			ref 30
PXD025706	Not available		no	Antioxidant stress			ref 31
PXD029347	APEC strain AE17(O2 serotype)	chicken	yes, APEC		Membrane Vesicles		ref 32
PXD029931	Escherichia coli str. K-12 substr. MG1655		no	Removal of oriC			ref 33
PXD030345	Escherichia coli str. K-12 substr. MG1655		no	cobB knockout	Lactyllysine	SILAC	ref 34
PXD030346	Escherichia coli str. K-12 substr. MG1655		no	yiaC knockout	Lactyllysine	SILAC	ref 34
PXD030650	E. coli BA102		no	Gene addition		TMT	ref 35
PXD030690	Escherichia coli str. K-12		no	Toxin stress		iTRAQ	ref 36
PXD031694	Escherichia coli BL21(DE3)		no				ref 37
PXD032954	Not available		no				ref 38
PXD035590	Not available		no				ref 39
PXD036749	Escherichia coli str. JW2806, Escherichia coli str. K-12 substr. W3110		no		Outer membrane proteins	SILAC	ref 40
PXD037221	Escherichia coli str. K-12 substr. W3110		no			TMT	ref 41
PXD040621	Escherichia coli O127:H6 strain E2348/69		yes, EPEC	Antioxidant stress			ref 42
PXD041301	Escherichia coli str. DSM 105380	blood from unknown organism	yes		Membrane Vesicles		ref 43
PXD043473	Escherichia coli BL21(DE3)		no				ref 44
PXD045084	Escherichia coli str. K-12 substr. MG1655		no	Toxin stress			ref 45
PXD050358	Escherichia coli ST93, Escherichia coli O25b:H4-ST131, Escherichia coli ST73, Escherichia coli ATCC 25922, Escherichia coli ST1421	clinical isolates	yes	Antibiotic stress			ref 46

## Sheet: Project_Metadata
Table S1_2: Project level metadata
Project ID	Strain/Isolate	Phylogenetic group	Isolate from	pathogenic	Treatment	Enrichment	Labelling	characteristics[medium]	characteristics[temperature]	characteristics[growth phase]	comment[fraction identifier]	comment[instrument]	characteristics[treatment]	characteristics[medium supplements]	characteristics[aeration]	characteristics[optical density]	characteristics[growth stage]	characteristics[enrichment process]
Ecoli_PXD_pending	Escherichia coli str. K-12 substr. W3110	A		no	Different growth media			M9 medium + acetate, M9 medium + glucose, LB medium		Exponential phase, Stationary phase	1	timsTOF Pro 2, Q Exactive HF-X		Glucose, Acetate		0.6	Exponential, Stationary
PXD000498	Escherichia coli str. K-12 substr. MG1655, Escherichia coli str. K-12 substr. NCM3722, Escherichia coli BW25113	A, A, A		no	Temperature stress			Not available, M9 minimal medium, LB medium	42°C, 37°C	Stationary phase, Steady state growth	1	NT=LTQ Orbitrap Elite		Glucose + NaCl, Glucose, Acetate, Succinate, Glucosamine, Glycerol+AA, Glucose + fuming hydrochloric acid, Galactose, nan, Fumarate, Xylose, Fructose, Pyruvate, Not available, Glycerol, Mannose	anaerobiosis
PXD007864	Escherichia coli str. K-12 substr. MC4100	A		no		CobB Affine proteins		Not available	37°C		1	NT=Q Exactive						Control, Affinity purification via anti-His antibody
PXD008369	Escherichia coli str. K-12 substr. W3110	A		no		Phosphorylation		M9 minimal medium	37°C	Not available, Mid exponential phase, Stationary phase	1	NT=Q Exactive HF	Not applicable	Glucose, Not available, Glycerol		1.2, 0.5, 1.0, Not available, 0.6	Exponential, Stationary, Not available	enrichment of phosphorylated protein
PXD008921	Escherichia coli str. K-12 substr. W3110	A		no	Antibiotic stress	Phosphorylation		LB medium	37°C	Early stationary phase	1	NT=Q Exactive HF	Ciprofloxacin, Colistin	Ciprofloxacin, Colistin		2025-02-01		enrichment of phosphorylated Protein
PXD011023	Escherichia coli str. K-12 substr. MG1655	A		no	Pressure			LB medium	37°C		1	AC=MS:1001742;NT=LTQ Orbitrap Velos	Control, Pressure treatment			1.0
PXD012611	Escherichia coli str. K-12 substr. MG1655	A		no				Terrific Broth	42°C, 37°C, nan}		1	NT=Q Exactive HF-X				0.6
PXD013273	Escherichia coli str. K-12 substr. MG1655	A		no	Different detergents			LB medium			1	NT=Q Exactive	EC-SLS-Trypsin, EC-Tandem-1.6M Urea, EC-SDC-Tandem, EC-SDC-Trypsin, EC-SLS-Tandem, EC-Urea-Trypsin, EC-Tandem-6M Urea
PXD013610	Escherichia coli BW35113	N/A		no				LB medium	37°C	Exponential phase, Stationary phase	1	NT=Orbitrap Fusion
PXD016001	Escherichia coli str. W0153	N/A		no	Antibiotic stress			Not available		Mid exponential phase	1	NT=Q Exactive	Antibiotic stress	Antibiotics		0.5
PXD016074	Escherichia coli str. W0153	N/A		no	Antibiotic stress			Not available		Mid exponential phase	1	NT=Q Exactive	Antibiotic stress	Antibiotics		0.5
PXD016669	Escherichia coli DH5	N/A		no				LB medium	37°C	Exponential phase	1	NT=LTQ Orbitrap Velos Pro, NT=Q Exactive Plus		Carbenicillin		0.6
PXD017618	Escherichia coli str. K-12 substr. MG1655	A		no				LB medium		Late exponential phase	1	NT=Orbitrap Fusion Lumos, NT=Q Exactive Plus
PXD019140	Escherichia coli str. K-12	N/A		no				LB medium	37°C		Not available, 1	NT=Q Exactive HF
PXD019288	Not available	N/A		no	Copper stress			LB medium	45°C, 30°C, nan}		1	NT=Q Exactive HF	CuII_GSH, Control_30c, Control_Ag, CuII, CuI, 45c	CuSO4, AgNO3, tetrakis(acetonitrile) copper(I) hexafluorophosphate, CuSO4 + reduced glutathione	Anaerobiosis	0.6
PXD020207	Escherichia coli str. O2:K1; ST95, Escherichia coli str. O6:K2; ST73, Escherichia coli str. O2:K1; ST117	N/A	chicken, human blood	yes, ExPEC		Extracellular Vesicles		{nan, LB medium	37°C, nan}		1	NT=Q Exactive HF-X	Not applicable					Not applicable, Ultracentrifugation
PXD020249	Escherichia coli str. K-12 substr. MG1655	A		no	auxotroph, anaerobic, aerobic conditions	Nitrosylation	SILAC		37°C		3, 2, 2001	Q Exactive	Not applicable		Anaerobiosis			Streptavidin - Biotin Pulldown
PXD020785	ASKA(-) library Host Cell K-12 AG1(ME5305), Escherichia coli str. K-12	A, N/A		no				Not available, M9 medium, LB medium			8, 38, 5, 27, 19, 18, 6, 13, 39, 42, 15, 30, 26, 24, 1, 11, 16, 23, 46, 14, 7, 3, 25, 31, 47, 28, 36, 9, 40, 29, 2, 10, 12, 4, 37, 35, 34, 33, 32, 41, 43, 45, 44, 20, 21, 22, 17	Not available, TripleTOF 5600+	Not applicable
PXD022070	Escherichia coli BW25993	A		no							Not available	NT=Q Exactive Plus	Not available
PXD022526	Escherichia coli str. K-12 substr. MG1655	A		no				LB medium	37°C	stationary phase	3, 2, 2001	NT=Q Exactive HF-X
PXD023158	Escherichia coli str. K-12	N/A		no	Spaceflight		TMT	LB medium	37°C	Exponential phase	8, 9, 15, 5, 2, 1, 7, 4, 10, 11, 12, 14, 6, 13, 3	NT=Q Exactive	Control, Spaceflight			1
PXD024138	Escherichia coli ATCC 25922	B2-2		no	Plant Defensin stress			Mueller Hinton broth	37°C		1	NT=Q Exactive HF-X	Control, Atr-Def2	Atr-Def2
PXD025088	Escherichia coli NC101	B2-2	mouse	yes, AIEC	Antibiotic stress			Mueller Hinton broth	37°C		1	NT=Q Exactive HF-X	Control, PmB
PXD025706	Not available	N/A		no	Antioxidant stress			LB medium			1	NT=Q Exactive HF, NT=Q Exactive	Control, Resveratrol	Resveratrol
PXD029347	APEC strain AE17(O2 serotype)	B2-2?	chicken	yes, APEC		Membrane Vesicles		LB medium	37°C		1	NT=Q Exactive HF-X						Membrane Vesicles by Ultracentrifugation
PXD029931	Escherichia coli str. K-12 substr. MG1655	A		no	Removal of oriC			MOPS	30-37°C	Exponential phase, Stationary phase	1	NT=Q Exactive	Control, Recombineered	Glucose		2.0-2.8, 1, 2.3-3.0	Low plateau, Late plateau, Early plateau, Growing
PXD030345	Escherichia coli str. K-12 substr. MG1655	A		no	cobB knockout	Lactyllysine	SILAC	M9 medium	37°C	Mid exponential phase	1	Orbitrap Eclipse	cobB knockout, control	Glucose				Lactyllysine immunoaffinity enrichment
PXD030346	Escherichia coli str. K-12 substr. MG1655	A		no	yiaC knockout	Lactyllysine	SILAC	M9 medium	37°C	Mid exponential phase	1	Orbitrap Eclipse	yiaC knockout, control	Glucose				Lactyllysine immunoaffinity enrichment
PXD030650	E. coli BA102	N/A		no	Gene addition		TMT	Yeast extract + Tryptone	30°C		8, 9, 5, 2, 1, 7, 4, 10, 6, 3	Q Exactive Plus	recombinant plasmid (pBBR1MCS-5-mtrCAB and pCWJ-ccmA-H)	Chloramphenicol, Gentamicin
PXD030690	Escherichia coli str. K-12	N/A		no	Toxin stress		iTRAQ	LB medium	37°C		Not available	Q Exactive	Not available
PXD031694	Escherichia coli BL21(DE3)	A		no					37°C		1	NT=Q Exactive Plus	Not available
PXD032954	Not available	N/A		no				LB medium	37°C		1	NT=Q Exactive		ampicillin
PXD035590	Not available	N/A		no							1	Q Exactive Plus
PXD036749	Escherichia coli str. JW2806, Escherichia coli str. K-12 substr. W3110	N/A, A		no		DDM-and-Colicin-Streptavidin-Pulldown, Triton-then-LDAO	SILAC	LB medium, M9 minimal medium	37°C, 25°C		1	LTQ Orbitrap Elite		Kanamycin				DDM-and-Colicin-Streptavidin-Pulldown, Triton-then-LDAO
PXD037221	Escherichia coli str. K-12 substr. W3110	A		no			TMT		37°C		8, 9, 5, 2, 1, 7, 4, 10, 6, 3	NT=Q Exactive HF-X
PXD040621	Escherichia coli O127:H6 strain E2348/69	B2-2		yes, EPEC	Antioxidant stress				37°C		1	Q Exactive Plus	Control, Sulforaphane	Sulforaphane	Anaerobiosis
PXD041301	Escherichia coli str. DSM 105380	N/A	isolated from blood	yes		Membrane Vesicles		RPMI, LB medium		Exponential phase, lag phase, Stationary phase	1	NT=Q Exactive HF-X						Membrane Vesicles by Ultracentrifugation
PXD043473	Escherichia coli BL21(DE3)	A		no				LB medium, then Terrific Broth	37°C		1	NT=Q Exactive HF, Orbitrap Eclipse Tribrid
PXD045084	Escherichia coli str. K-12 substr. MG1655	A		no	Toxin stress			LB medium	37°C		1	NT=Q Exactive HF-X	metformin OR NCDC OR 3,3-CDTA OR Control
PXD050358	Escherichia coli ST93, Escherichia coli O25b:H4-ST131, Escherichia coli ST73, Escherichia coli ATCC 25922, Escherichia coli ST1421	N/A, B2-1, B2-2, N/A	clinical isolates	yes	Antibiotic stress			LB medium	37°C	Exponential phase	1	NT=Q Exactive HF	Ciprofloxacin	Ciprofloxacin		0.5

## Sheet: Run_Sample_level_Metadata
Table S1_3: SDRFs of included projects, containing run level metadata
source name	characteristics[organism]	characteristics[organism part]	characteristics[culture type]	characteristics[strain/breed]	characteristics[disease]	characteristics[cell type]	characteristics[biological replicate]	characteristics[medium]	characteristics[temperature]	characteristics[growth phase]	assay name	technology type	comment[technical replicate]	comment[data file]	comment[fraction identifier]	comment[label]	comment[instrument]	comment[cleavage agent details]	comment[reduction reagent]	comment[alkylation reagent]	comment[modification parameters]	comment[modification parameters].1	comment[modification parameters].2	comment[dissociation method]	comment[collision energy]	comment[file uri]	Factor value[culture type]	characteristics[treatment]	characteristics[medium supplements]	characteristics[aeration]	characteristics[optical density]	comment[fragment mass tolerance]	comment[precursor mass tolerance]	Factor value[treatment]	characteristics[growth stage]	comment[cleavage agent details].1	comment[modification parameters].3	Factor value[growth stage]	characteristics[enrichment process]	comment[compensation voltage]	comment[tool metadata]	characteristics[growth condition]	comment[label].1	characteristics[genetic background]	comment[fractionation method]	characteristics[isolate]	Factor value[isolate]	factor value[treatment]	characteristics[plasmid]
Exponential 1	Escherichia coli	Cell lysate	Exponential culture	Escherichia coli BW35113	Not applicable	Prokaryotic cell	1	LB medium	37°C	Exponential phase	Run 1	Proteomic profiling by mass spectrometry	1	a0,5t.raw	1	Label free sample	NT=Orbitrap Fusion	NT=Trypsin; AC=1001251; CS=(?⇐[KR])(?!P)	TCEP	MMTS	NT=Methylthio; AC=UNIMOD:39;TA=C	NT=Oxidation; MT=Variable; TA=M	NT=Acetyl; MT=Variable; PP=Protein N-term	NT=HCD; AC=MS:1002481	30% NCE	https://ftp.pride.ebi.ac.uk/pride/data/archive/2019/06/PXD013610/a0,5t.raw	Exponential culture
Stationary 1	Escherichia coli	Cell lysate	Stationary culture	Escherichia coli BW35113	Not applicable	Prokaryotic cell	1	LB medium	37°C	Stationary phase	Run 2	Proteomic profiling by mass spectrometry	1	ayt_161207182650.raw	1	Label free sample	NT=Orbitrap Fusion	NT=Trypsin; AC=1001251; CS=(?⇐[KR])(?!P)	TCEP	MMTS	NT=Methylthio; AC=UNIMOD:39;TA=C	NT=Oxidation; MT=Variable; TA=M	NT=Acetyl; MT=Variable; PP=Protein N-term	NT=HCD; AC=MS:1002481	30% NCE	https://ftp.pride.ebi.ac.uk/pride/data/archive/2019/06/PXD013610/ayt_161207182650.raw	Stationary culture
Exponential 2	Escherichia coli	Cell lysate	Exponential culture	Escherichia coli BW35113	Not applicable	Prokaryotic cell	2	LB medium	37°C	Exponential phase	Run 3	Proteomic profiling by mass spectrometry	1	b0,5t.raw	1	Label free sample	NT=Orbitrap Fusion	NT=Trypsin; AC=1001251; CS=(?⇐[KR])(?!P)	TCEP	MMTS	NT=Methylthio; AC=UNIMOD:39;TA=C	NT=Oxidation; MT=Variable; TA=M	NT=Acetyl; MT=Variable; PP=Protein N-term	NT=HCD; AC=MS:1002481	30% NCE	https://ftp.pride.ebi.ac.uk/pride/data/archive/2019/06/PXD013610/b0,5t.raw	Exponential culture
Stationary 2	Escherichia coli	Cell lysate	Stationary culture	Escherichia coli BW35113	Not applicable	Prokaryotic cell	2	LB medium	37°C	Stationary phase	Run 4	Proteomic profiling by mass spectrometry	1	byt_161207194536.raw	1	Label free sample	NT=Orbitrap Fusion	NT=Trypsin; AC=1001251; CS=(?⇐[KR])(?!P)	TCEP	MMTS	NT=Methylthio; AC=UNIMOD:39;TA=C	NT=Oxidation; MT=Variable; TA=M	NT=Acetyl; MT=Variable; PP=Protein N-term	NT=HCD; AC=MS:1002481	30% NCE	https://ftp.pride.ebi.ac.uk/pride/data/archive/2019/06/PXD013610/byt_161207194536.raw	Stationary culture
Exponential 3	Escherichia coli	Cell lysate	Exponential culture	Escherichia coli BW35113	Not applicable	Prokaryotic cell	3	LB medium	37°C	Exponential phase	Run 5	Proteomic profiling by mass spectrometry	1	c0,5t.raw	1	Label free sample	NT=Orbitrap Fusion	NT=Trypsin; AC=1001251; CS=(?⇐[KR])(?!P)	TCEP	MMTS	NT=Methylthio; AC=UNIMOD:39;TA=C	NT=Oxidation; MT=Variable; TA=M	NT=Acetyl; MT=Variable; PP=Protein N-term	NT=HCD; AC=MS:1002481	30% NCE	https://ftp.pride.ebi.ac.uk/pride/data/archive/2019/06/PXD013610/c0,5t.raw	Exponential culture
Stationary 3	Escherichia coli	Cell lysate	Stationary culture	Escherichia coli BW35113	Not applicable	Prokaryotic cell	3	LB medium	37°C	Stationary phase	Run 6	Proteomic profiling by mass spectrometry	1	cyt.raw	1	Label free sample	NT=Orbitrap Fusion	NT=Trypsin; AC=1001251; CS=(?⇐[KR])(?!P)	TCEP	MMTS	NT=Methylthio; AC=UNIMOD:39;TA=C	NT=Oxidation; MT=Variable; TA=M	NT=Acetyl; MT=Variable; PP=Protein N-term	NT=HCD; AC=MS:1002481	30% NCE	https://ftp.pride.ebi.ac.uk/pride/data/archive/2019/06/PXD013610/cyt.raw	Stationary culture
45c_1	Escherichia coli	Cell lysate		Not available	Not applicable	Prokaryotic cell	1	LB medium	45°C		Run 1	Proteomic profiling by mass spectrometry	1	191213_45c_1.raw	1	Label free sample	NT=Q Exactive HF	NT=Trypsin; AC=1001251; CS=(?⇐[KR])(?!P)	DTT	IAA	NT=Carbamidomethylation; AC=UNIMOD:4; TA=C	NT=Oxidation; MT=Variable; TA=M		NT=HCD; AC=MS:1002481	27% NCE	https://ftp.pride.ebi.ac.uk/pride/data/archive/2022/02/PXD019288/191213_45c_1.raw		45c			0.6	20 ppm	4.5 ppm	45c
45c_2	Escherichia coli	Cell lysate		Not available	Not applicable	Prokaryotic cell	2	LB medium	45°C		Run 2	Proteomic profiling by mass spectrometry	1	191213_45c_2.raw	1	Label free sample	NT=Q Exactive HF	NT=Trypsin; AC=1001251; CS=(?⇐[KR])(?!P)	DTT	IAA	NT=Carbamidomethylation; AC=UNIMOD:4; TA=C	NT=Oxidation; MT=Variable; TA=M		NT=HCD; AC=MS:1002481	27% NCE	https://ftp.pride.ebi.ac.uk/pride/data/archive/2022/02/PXD019288/191213_45c_2.raw		45c			0.6	20 ppm	4.5 ppm	45c
45c_3	Escherichia coli	Cell lysate		Not available	Not applicable	Prokaryotic cell	3	LB medium	45°C		Run 3	Proteomic profiling by mass spectrometry	1	191213_45c_3.raw	1	Label free sample	NT=Q Exactive HF	NT=Trypsin; AC=1001251; CS=(?⇐[KR])(?!P)	DTT	IAA	NT=Carbamidomethylation; AC=UNIMOD:4; TA=C	NT=Oxidation; MT=Variable; TA=M		NT=HCD; AC=MS:1002481	27% NCE	https://ftp.pride.ebi.ac.uk/pride/data/archive/2022/02/PXD019288/191213_45c_3.raw		45c			0.6	20 ppm	4.5 ppm	45c
CuII_1	Escherichia coli	Cell lysate		Not available	Not applicable	Prokaryotic cell	1	LB medium			Run 4	Proteomic profiling by mass spectrometry	1	191213_CuII_1.raw	1	Label free sample	NT=Q Exactive HF	NT=Trypsin; AC=1001251; CS=(?⇐[KR])(?!P)	DTT	IAA	NT=Carbamidomethylation; AC=UNIMOD:4; TA=C	NT=Oxidation; MT=Variable; TA=M		NT=HCD; AC=MS:1002481	27% NCE	https://ftp.pride.ebi.ac.uk/pride/data/archive/2022/02/PXD019288/191213_CuII_1.raw		CuII	CuSO4		0.6	20 ppm	4.5 ppm	CuII
CuII_2	Escherichia coli	Cell lysate		Not available	Not applicable	Prokaryotic cell	2	LB medium			Run 5	Proteomic profiling by mass spectrometry	1	191213_CuII_2.raw	1	Label free sample	NT=Q Exactive HF	NT=Trypsin; AC=1001251; CS=(?⇐[KR])(?!P)	DTT	IAA	NT=Carbamidomethylation; AC=UNIMOD:4; TA=C	NT=Oxidation; MT=Variable; TA=M		NT=HCD; AC=MS:1002481	27% NCE	https://ftp.pride.ebi.ac.uk/pride/data/archive/2022/02/PXD019288/191213_CuII_2.raw		CuII	CuSO4		0.6	20 ppm	4.5 ppm	CuII
CuII_3	Escherichia coli	Cell lysate		Not available	Not applicable	Prokaryotic cell	3	LB medium			Run 6	Proteomic profiling by mass spectrometry	1	191213_CuII_3.raw	1	Label free sample	NT=Q Exactive HF	NT=Trypsin; AC=1001251; CS=(?⇐[KR])(?!P)	DTT	IAA	NT=Carbamidomethylation; AC=UNIMOD:4; TA=C	NT=Oxidation; MT=Variable; TA=M		NT=HCD; AC=MS:1002481	27% NCE	https://ftp.pride.ebi.ac.uk/pride/data/archive/2022/02/PXD019288/191213_CuII_3.raw		CuII	CuSO4		0.6	20 ppm	4.5 ppm	CuII
CuII_GSH_1	Escherichia coli	Cell lysate		Not available	Not applicable	Prokaryotic cell	1	LB medium			Run 7	Proteomic profiling by mass spectrometry	1	191213_CuII_GSH_1.raw	1	Label free sample	NT=Q Exactive HF	NT=Trypsin; AC=1001251; CS=(?⇐[KR])(?!P)	DTT	IAA	NT=Carbamidomethylation; AC=UNIMOD:4; TA=C	NT=Oxidation; MT=Variable; TA=M		NT=HCD; AC=MS:1002481	27% NCE	https://ftp.pride.ebi.ac.uk/pride/data/archive/2022/02/PXD019288/191213_CuII_GSH_1.raw		CuII_GSH	CuSO4 + reduced glutathione	Anaerobiosis	0.6	20 ppm	4.5 ppm	CuII_GSH
CuII_GSH_2	Escherichia coli	Cell lysate		Not available	Not applicable	Prokaryotic cell	2	LB medium			Run 8	Proteomic profiling by mass spectrometry	1	191213_CuII_GSH_2.raw	1	Label free sample	NT=Q Exactive HF	NT=Trypsin; AC=1001251; CS=(?⇐[KR])(?!P)	DTT	IAA	NT=Carbamidomethylation; AC=UNIMOD:4; TA=C	NT=Oxidation; MT=Variable; TA=M		NT=HCD; AC=MS:1002481	27% NCE	https://ftp.pride.ebi.ac.uk/pride/data/archive/2022/02/PXD019288/191213_CuII_GSH_2.raw		CuII_GSH	CuSO4 + reduced glutathione	Anaerobiosis	0.6	20 ppm	4.5 ppm	CuII_GSH
CuII_GSH_3	Escherichia coli	Cell lysate		Not available	Not applicable	Prokaryotic cell	3	LB medium			Run 9	Proteomic profiling by mass spectrometry	1	191213_CuII_GSH_3.raw	1	Label free sample	NT=Q Exactive HF	NT=Trypsin; AC=1001251; CS=(?⇐[KR])(?!P)	DTT	IAA	NT=Carbamidomethylation; AC=UNIMOD:4; TA=C	NT=Oxidation; MT=Variable; TA=M		NT=HCD; AC=MS:1002481	27% NCE	https://ftp.pride.ebi.ac.uk/pride/data/archive/2022/02/PXD019288/191213_CuII_GSH_3.raw		CuII_GSH	CuSO4 + reduced glutathione	Anaerobiosis	0.6	20 ppm	4.5 ppm	CuII_GSH
CuI_1	Escherichia coli	Cell lysate		Not available	Not applicable	Prokaryotic cell	1	LB medium			Run 10	Proteomic profiling by mass spectrometry	1	191213_CuI_1.raw	1	Label free sample	NT=Q Exactive HF	NT=Trypsin; AC=1001251; CS=(?⇐[KR])(?!P)	DTT	IAA	NT=Carbamidomethylation; AC=UNIMOD:4; TA=C	NT=Oxidation; MT=Variable; TA=M		NT=HCD; AC=MS:1002481	27% NCE	https://ftp.pride.ebi.ac.uk/pride/data/archive/2022/02/PXD019288/191213_CuI_1.raw		CuI	tetrakis(acetonitrile) copper(I) hexafluorophosphate	Anaerobiosis	0.6	20 ppm	4.5 ppm	CuI
CuI_2	Escherichia coli	Cell lysate		Not available	Not applicable	Prokaryotic cell	2	LB medium			Run 11	Proteomic profiling by mass spectrometry	1	191213_CuI_2.raw	1	Label free sample	NT=Q Exactive HF	NT=Trypsin; AC=1001251; CS=(?⇐[KR])(?!P)	DTT	IAA	NT=Carbamidomethylation; AC=UNIMOD:4; TA=C	NT=Oxidation; MT=Variable; TA=M		NT=HCD; AC=MS:1002481	27% NCE	https://ftp.pride.ebi.ac.uk/pride/data/archive/2022/02/PXD019288/191213_CuI_2.raw		CuI	tetrakis(acetonitrile) copper(I) hexafluorophosphate	Anaerobiosis	0.6	20 ppm	4.5 ppm	CuI
CuI_3	Escherichia coli	Cell lysate		Not available	Not applicable	Prokaryotic cell	3	LB medium			Run 12	Proteomic profiling by mass spectrometry	1	191213_CuI_3.raw	1	Label free sample	NT=Q Exactive HF	NT=Trypsin; AC=1001251; CS=(?⇐[KR])(?!P)	DTT	IAA	NT=Carbamidomethylation; AC=UNIMOD:4; TA=C	NT=Oxidation; MT=Variable; TA=M		NT=HCD; AC=MS:1002481	27% NCE	https://ftp.pride.ebi.ac.uk/pride/data/archive/2022/02/PXD019288/191213_CuI_3.raw		CuI	tetrakis(acetonitrile) copper(I) hexafluorophosphate	Anaerobiosis	0.6	20 ppm	4.5 ppm	CuI
Control_1	Escherichia coli	Cell lysate		Not available	Not applicable	Prokaryotic cell	1	LB medium	30°C		Run 13	Proteomic profiling by mass spectrometry	1	191213_control_30c_1.raw	1	Label free sample	NT=Q Exactive HF	NT=Trypsin; AC=1001251; CS=(?⇐[KR])(?!P)	DTT	IAA	NT=Carbamidomethylation; AC=UNIMOD:4; TA=C	NT=Oxidation; MT=Variable; TA=M		NT=HCD; AC=MS:1002481	27% NCE	https://ftp.pride.ebi.ac.uk/pride/data/archive/2022/02/PXD019288/191213_control_30c_1.raw		Control_30c			0.6	20 ppm	4.5 ppm	Control_30c
Control_2	Escherichia coli	Cell lysate		Not available	Not applicable	Prokaryotic cell	2	LB medium	30°C		Run 14	Proteomic profiling by mass spectrometry	1	191213_control_30c_2.raw	1	Label free sample	NT=Q Exactive HF	NT=Trypsin; AC=1001251; CS=(?⇐[KR])(?!P)	DTT	IAA	NT=Carbamidomethylation; AC=UNIMOD:4; TA=C	NT=Oxidation; MT=Variable; TA=M		NT=HCD; AC=MS:1002481	27% NCE	https://ftp.pride.ebi.ac.uk/pride/data/archive/2022/02/PXD019288/191213_control_30c_2.raw		Control_30c			0.6	20 ppm	4.5 ppm	Control_30c
Control_3	Escherichia coli	Cell lysate		Not available	Not applicable	Prokaryotic cell	3	LB medium	30°C		Run 15	Proteomic profiling by mass spectrometry	1	191213_control_30c_3.raw	1	Label free sample	NT=Q Exactive HF	NT=Trypsin; AC=1001251; CS=(?⇐[KR])(?!P)	DTT	IAA	NT=Carbamidomethylation; AC=UNIMOD:4; TA=C	NT=Oxidation; MT=Variable; TA=M		NT=HCD; AC=MS:1002481	27% NCE	https://ftp.pride.ebi.ac.uk/pride/data/archive/2022/02/PXD019288/191213_control_30c_3.raw		Control_30c			0.6	20 ppm	4.5 ppm	Control_30c
Control_4	Escherichia coli	Cell lysate		Not available	Not applicable	Prokaryotic cell	1	LB medium			Run 16	Proteomic profiling by mass spectrometry	1	191213_control_Ag_1.raw	1	Label free sample	NT=Q Exactive HF	NT=Trypsin; AC=1001251; CS=(?⇐[KR])(?!P)	DTT	IAA	NT=Carbamidomethylation; AC=UNIMOD:4; TA=C	NT=Oxidation; MT=Variable; TA=M		NT=HCD; AC=MS:1002481	27% NCE	https://ftp.pride.ebi.ac.uk/pride/data/archive/2022/02/PXD019288/191213_control_Ag_1.raw		Control_Ag	AgNO3	Anaerobiosis	0.6	20 ppm	4.5 ppm	Control_Ag
Control_5	Escherichia coli	Cell lysate		Not available	Not applicable	Prokaryotic cell	2	LB medium			Run 17	Proteomic profiling by mass spectrometry	1	191213_control_Ag_2.raw	1	Label free sample	NT=Q Exactive HF	NT=Trypsin; AC=1001251; CS=(?⇐[KR])(?!P)	DTT	IAA	NT=Carbamidomethylation; AC=UNIMOD:4; TA=C	NT=Oxidation; MT=Variable; TA=M		NT=HCD; AC=MS:1002481	27% NCE	https://ftp.pride.ebi.ac.uk/pride/data/archive/2022/02/PXD019288/191213_control_Ag_2.raw		Control_Ag	AgNO3	Anaerobiosis	0.6	20 ppm	4.5 ppm	Control_Ag
Control_6	Escherichia coli	Cell lysate		Not available	Not applicable	Prokaryotic cell	3	LB medium			Run 18	Proteomic profiling by mass spectrometry	1	191213_control_Ag_3.raw	1	Label free sample	NT=Q Exactive HF	NT=Trypsin; AC=1001251; CS=(?⇐[KR])(?!P)	DTT	IAA	NT=Carbamidomethylation; AC=UNIMOD:4; TA=C	NT=Oxidation; MT=Variable; TA=M		NT=HCD; AC=MS:1002481	27% NCE	https://ftp.pride.ebi.ac.uk/pride/data/archive/2022/02/PXD019288/191213_control_Ag_3.raw		Control_Ag	AgNO3	Anaerobiosis	0.6	20 ppm	4.5 ppm	Control_Ag
Sample 1	Escherichia coli	Cell lysate		Escherichia coli str. W0153	Not applicable	Prokaryotic cell	Not available	Not available		Mid exponential phase	Run 1	Proteomic profiling by mass spectrometry	1	1DLC110217QE_antiEcoli_#11_BR1_FASP1_tip1.raw	1	Label free sample	NT=Q Exactive	NT=Trypsin; AC=1001251; CS=(?⇐[KR])(?!P)	DTT	IAA	NT=Carbamidomethylation; AC=UNIMOD:4;TA=C	NT=Oxidation; MT=Variable; TA=M		NT=HCD; AC=MS:1002481	27% NCE	https://ftp.pride.ebi.ac.uk/pride/data/archive/2020/07/PXD016074/1DLC110217QE_antiEcoli_#11_BR1_FASP1_tip1.raw		Antibiotic stress	Antibiotics		0.5	20 ppm	5 ppm
Sample 2	Escherichia coli	Cell lysate		Escherichia coli str. W0153	Not applicable	Prokaryotic cell	Not available	Not available		Mid exponential phase	Run 2	Proteomic profiling by mass spectrometry	1	1DLC110217QE_antiEcoli_#11_BR1_FASP1_tip2.raw	1	Label free sample	NT=Q Exactive	NT=Trypsin; AC=1001251; CS=(?⇐[KR])(?!P)	DTT	IAA	NT=Carbamidomethylation; AC=UNIMOD:4;TA=C	NT=Oxidation; MT=Variable; TA=M		NT=HCD; AC=MS:1002481	27% NCE	https://ftp.pride.ebi.ac.uk/pride/data/archive/2020/07/PXD016074/1DLC110217QE_antiEcoli_#11_BR1_FASP1_tip2.raw		Antibiotic stress	Antibiotics		0.5	20 ppm	5 ppm
Sample 3	Escherichia coli	Cell lysate		Escherichia coli str. W0153	Not applicable	Prokaryotic cell	Not available	Not available		Mid exponential phase	Run 3	Proteomic profiling by mass spectrometry	1	1DLC110217QE_antiEcoli_#11_BR1_FASP2_tip1.raw	1	Label free sample	NT=Q Exactive	NT=Trypsin; AC=1001251; CS=(?⇐[KR])(?!P)	DTT	IAA	NT=Carbamidomethylation; AC=UNIMOD:4;TA=C	NT=Oxidation; MT=Variable; TA=M		NT=HCD; AC=MS:1002481	27% NCE	https://ftp.pride.ebi.ac.uk/pride/data/archive/2020/07/PXD016074/1DLC110217QE_antiEcoli_#11_BR1_FASP2_tip1.raw		Antibiotic stress	Antibiotics		0.5	20 ppm	5 ppm
Sample 4	Escherichia coli	Cell lysate		Escherichia coli str. W0153	Not applicable	Prokaryotic cell	Not available	Not available		Mid exponential phase	Run 4	Proteomic profiling by mass spectrometry	1	1DLC110217QE_antiEcoli_#11_BR1_FASP2_tip2.raw	1	Label free sample	NT=Q Exactive	NT=Trypsin; AC=1001251; CS=(?⇐[KR])(?!P)	DTT	IAA	NT=Carbamidomethylation; AC=UNIMOD:4;TA=C	NT=Oxidation; MT=Variable; TA=M		NT=HCD; AC=MS:1002481	27% NCE	https://ftp.pride.ebi.ac.uk/pride/data/archive/2020/07/PXD016074/1DLC110217QE_antiEcoli_#11_BR1_FASP2_tip2.raw		Antibiotic stress	Antibiotics		0.5	20 ppm	5 ppm
Sample 5	Escherichia coli	Cell lysate		Escherichia coli str. W0153	Not applicable	Prokaryotic cell	Not available	Not available		Mid exponential phase	Run 5	Proteomic profiling by mass spectrometry	1	1DLC110217QE_antiEcoli_#11_BR2_FASP1_tip1.raw	1	Label free sample	NT=Q Exactive	NT=Trypsin; AC=1001251; CS=(?⇐[KR])(?!P)	DTT	IAA	NT=Carbamidomethylation; AC=UNIMOD:4;TA=C	NT=Oxidation; MT=Variable; TA=M		NT=HCD; AC=MS:1002481	27% NCE	https://ftp.pride.ebi.ac.uk/pride/data/archive/2020/07/PXD016074/1DLC110217QE_antiEcoli_#11_BR2_FASP1_tip1.raw		Antibiotic stress	Antibiotics		0.5	20 ppm	5 ppm
Sample 6	Escherichia coli	Cell lysate		Escherichia coli str. W0153	Not applicable	Prokaryotic cell	Not available	Not available		Mid exponential phase	Run 6	Proteomic profiling by mass spectrometry	1	1DLC110217QE_antiEcoli_#11_BR2_FASP1_tip2.raw	1	Label free sample	NT=Q Exactive	NT=Trypsin; AC=1001251; CS=(?⇐[KR])(?!P)	DTT	IAA	NT=Carbamidomethylation; AC=UNIMOD:4;TA=C	NT=Oxidation; MT=Variable; TA=M		NT=HCD; AC=MS:1002481	27% NCE	https://ftp.pride.ebi.ac.uk/pride/data/archive/2020/07/PXD016074/1DLC110217QE_antiEcoli_#11_BR2_FASP1_tip2.raw		Antibiotic stress	Antibiotics		0.5	20 ppm	5 ppm
Sample 7	Escherichia coli	Cell lysate		Escherichia coli str. W0153	Not applicable	Prokaryotic cell	Not available	Not available		Mid exponential phase	Run 7	Proteomic profiling by mass spectrometry	1	1DLC110217QE_antiEcoli_#11_BR2_FASP2_tip1.raw	1	Label free sample	NT=Q Exactive	NT=Trypsin; AC=1001251; CS=(?⇐[KR])(?!P)	DTT	IAA	NT=Carbamidomethylation; AC=UNIMOD:4;TA=C	NT=Oxidation; MT=Variable; TA=M		NT=HCD; AC=MS:1002481	27% NCE	https://ftp.pride.ebi.ac.uk/pride/data/archive/2020/07/PXD016074/1DLC110217QE_antiEcoli_#11_BR2_FASP2_tip1.raw		Antibiotic stress	Antibiotics		0.5	20 ppm	5 ppm
Sample 8	Escherichia coli	Cell lysate		Escherichia coli str. W0153	Not applicable	Prokaryotic cell	Not available	Not available		Mid exponential phase	Run 8	Proteomic profiling by mass spectrometry	1	1DLC110217QE_antiEcoli_#11_BR2_FASP2_tip2.raw	1	Label free sample	NT=Q Exactive	NT=Trypsin; AC=1001251; CS=(?⇐[KR])(?!P)	DTT	IAA	NT=Carbamidomethylation; AC=UNIMOD:4;TA=C	NT=Oxidation; MT=Variable; TA=M		NT=HCD; AC=MS:1002481	27% NCE	https://ftp.pride.ebi.ac.uk/pride/data/archive/2020/07/PXD016074/1DLC110217QE_antiEcoli_#11_BR2_FASP2_tip2.raw		Antibiotic stress	Antibiotics		0.5	20 ppm	5 ppm
Sample 9	Escherichia coli	Cell lysate		Escherichia coli str. W0153	Not applicable	Prokaryotic cell	Not available	Not available		Mid exponential phase	Run 9	Proteomic profiling by mass spectrometry	1	1DLC110217QE_antiEcoli_#11_BR3_FASP1_tip1.raw	1	Label free sample	NT=Q Exactive	NT=Trypsin; AC=1001251; CS=(?⇐[KR])(?!P)	DTT	IAA	NT=Carbamidomethylation; AC=UNIMOD:4;TA=C	NT=Oxidation; MT=Variable; TA=M		NT=HCD; AC=MS:1002481	27% NCE	https://ftp.pride.ebi.ac.uk/pride/data/archive/2020/07/PXD016074/1DLC110217QE_antiEcoli_#11_BR3_FASP1_tip1.raw		Antibiotic stress	Antibiotics		0.5	20 ppm	5 ppm
Sample 10	Escherichia coli	Cell lysate		Escherichia coli str. W0153	Not applicable	Prokaryotic cell	Not available	Not available		Mid exponential phase	Run 10	Proteomic profiling by mass spectrometry	1	1DLC110217QE_antiEcoli_#11_BR3_FASP1_tip2.raw	1	Label free sample	NT=Q Exactive	NT=Trypsin; AC=1001251; CS=(?⇐[KR])(?!P)	DTT	IAA	NT=Carbamidomethylation; AC=UNIMOD:4;TA=C	NT=Oxidation; MT=Variable; TA=M		NT=HCD; AC=MS:1002481	27% NCE	https://ftp.pride.ebi.ac.uk/pride/data/archive/2020/07/PXD016074/1DLC110217QE_antiEcoli_#11_BR3_FASP1_tip2.raw		Antibiotic stress	Antibiotics		0.5	20 ppm	5 ppm
Sample 11	Escherichia coli	Cell lysate		Escherichia coli str. W0153	Not applicable	Prokaryotic cell	Not available	Not available		Mid exponential phase	Run 11	Proteomic profiling by mass spectrometry	1	1DLC110217QE_antiEcoli_#11_BR3_FASP2_tip1.raw	1	Label free sample	NT=Q Exactive	NT=Trypsin; AC=1001251; CS=(?⇐[KR])(?!P)	DTT	IAA	NT=Carbamidomethylation; AC=UNIMOD:4;TA=C	NT=Oxidation; MT=Variable; TA=M		NT=HCD; AC=MS:1002481	27% NCE	https://ftp.pride.ebi.ac.uk/pride/data/archive/2020/07/PXD016074/1DLC110217QE_antiEcoli_#11_BR3_FASP2_tip1.raw		Antibiotic stress	Antibiotics		0.5	20 ppm	5 ppm
Sample 12	Escherichia coli	Cell lysate		Escherichia coli str. W0153	Not applicable	Prokaryotic cell	Not available	Not available		Mid exponential phase	Run 12	Proteomic profiling by mass spectrometry	1	1DLC110217QE_antiEcoli_#11_BR3_FASP2_tip2.raw	1	Label free sample	NT=Q Exactive	NT=Trypsin; AC=1001251; CS=(?⇐[KR])(?!P)	DTT	IAA	NT=Carbamidomethylation; AC=UNIMOD:4;TA=C	NT=Oxidation; MT=Variable; TA=M		NT=HCD; AC=MS:1002481	27% NCE	https://ftp.pride.ebi.ac.uk/pride/data/archive/2020/07/PXD016074/1DLC110217QE_antiEcoli_#11_BR3_FASP2_tip2.raw		Antibiotic stress	Antibiotics		0.5	20 ppm	5 ppm
Sample 13	Escherichia coli	Cell lysate		Escherichia coli str. W0153	Not applicable	Prokaryotic cell	Not available	Not available		Mid exponential phase	Run 13	Proteomic profiling by mass spectrometry	1	1DLC110217QE_antiEcoli_#28_BR1_FASP1_tip1.raw	1	Label free sample	NT=Q Exactive	NT=Trypsin; AC=1001251; CS=(?⇐[KR])(?!P)	DTT	IAA	NT=Carbamidomethylation; AC=UNIMOD:4;TA=C	NT=Oxidation; MT=Variable; TA=M		NT=HCD; AC=MS:1002481	27% NCE	https://ftp.pride.ebi.ac.uk/pride/data/archive/2020/07/PXD016074/1DLC110217QE_antiEcoli_#28_BR1_FASP1_tip1.raw		Antibiotic stress	Antibiotics		0.5	20 ppm	5 ppm
Sample 14	Escherichia coli	Cell lysate		Escherichia coli str. W0153	Not applicable	Prokaryotic cell	Not available	Not available		Mid exponential phase	Run 14	Proteomic profiling by mass spectrometry	1	1DLC110217QE_antiEcoli_#28_BR1_FASP1_tip2.raw	1	Label free sample	NT=Q Exactive	NT=Trypsin; AC=1001251; CS=(?⇐[KR])(?!P)	DTT	IAA	NT=Carbamidomethylation; AC=UNIMOD:4;TA=C	NT=Oxidation; MT=Variable; TA=M		NT=HCD; AC=MS:1002481	27% NCE	https://ftp.pride.ebi.ac.uk/pride/data/archive/2020/07/PXD016074/1DLC110217QE_antiEcoli_#28_BR1_FASP1_tip2.raw		Antibiotic stress	Antibiotics		0.5	20 ppm	5 ppm
Sample 15	Escherichia coli	Cell lysate		Escherichia coli str. W0153	Not applicable	Prokaryotic cell	Not available	Not available		Mid exponential phase	Run 15	Proteomic profiling by mass spectrometry	1	1DLC110217QE_antiEcoli_#28_BR1_FASP2_tip1.raw	1	Label free sample	NT=Q Exactive	NT=Trypsin; AC=1001251; CS=(?⇐[KR])(?!P)	DTT	IAA	NT=Carbamidomethylation; AC=UNIMOD:4;TA=C	NT=Oxidation; MT=Variable; TA=M		NT=HCD; AC=MS:1002481	27% NCE	https://ftp.pride.ebi.ac.uk/pride/data/archive/2020/07/PXD016074/1DLC110217QE_antiEcoli_#28_BR1_FASP2_tip1.raw		Antibiotic stress	Antibiotics		0.5	20 ppm	5 ppm
Sample 16	Escherichia coli	Cell lysate		Escherichia coli str. W0153	Not applicable	Prokaryotic cell	Not available	Not available		Mid exponential phase	Run 16	Proteomic profiling by mass spectrometry	1	1DLC110217QE_antiEcoli_#28_BR1_FASP2_tip2.raw	1	Label free sample	NT=Q Exactive	NT=Trypsin; AC=1001251; CS=(?⇐[KR])(?!P)	DTT	IAA	NT=Carbamidomethylation; AC=UNIMOD:4;TA=C	NT=Oxidation; MT=Variable; TA=M		NT=HCD; AC=MS:1002481	27% NCE	https://ftp.pride.ebi.ac.uk/pride/data/archive/2020/07/PXD016074/1DLC110217QE_antiEcoli_#28_BR1_FASP2_tip2.raw		Antibiotic stress	Antibiotics		0.5	20 ppm	5 ppm
Sample 17	Escherichia coli	Cell lysate		Escherichia coli str. W0153	Not applicable	Prokaryotic cell	Not available	Not available		Mid exponential phase	Run 17	Proteomic profiling by mass spectrometry	1	1DLC110217QE_antiEcoli_#28_BR1_run1.raw	1	Label free sample	NT=Q Exactive	NT=Trypsin; AC=1001251; CS=(?⇐[KR])(?!P)	DTT	IAA	NT=Carbamidomethylation; AC=UNIMOD:4;TA=C	NT=Oxidation; MT=Variable; TA=M		NT=HCD; AC=MS:1002481	27% NCE	https://ftp.pride.ebi.ac.uk/pride/data/archive/2020/07/PXD016074/1DLC110217QE_antiEcoli_#28_BR1_run1.raw		Antibiotic stress	Antibiotics		0.5	20 ppm	5 ppm
Sample 18	Escherichia coli	Cell lysate		Escherichia coli str. W0153	Not applicable	Prokaryotic cell	Not available	Not available		Mid exponential phase	Run 18	Proteomic profiling by mass spectrometry	1	1DLC110217QE_antiEcoli_#28_BR1_run2.raw	1	Label free sample	NT=Q Exactive	NT=Trypsin; AC=1001251; CS=(?⇐[KR])(?!P)	DTT	IAA	NT=Carbamidomethylation; AC=UNIMOD:4;TA=C	NT=Oxidation; MT=Variable; TA=M		NT=HCD; AC=MS:1002481	27% NCE	https://ftp.pride.ebi.ac.uk/pride/data/archive/2020/07/PXD016074/1DLC110217QE_antiEcoli_#28_BR1_run2.raw		Antibiotic stress	Antibiotics		0.5	20 ppm	5 ppm
Sample 19	Escherichia coli	Cell lysate		Escherichia coli str. W0153	Not applicable	Prokaryotic cell	Not available	Not available		Mid exponential phase	Run 19	Proteomic profiling by mass spectrometry	1	1DLC110217QE_antiEcoli_#28_BR2_run1.raw	1	Label free sample	NT=Q Exactive	NT=Trypsin; AC=1001251; CS=(?⇐[KR])(?!P)	DTT	IAA	NT=Carbamidomethylation; AC=UNIMOD:4;TA=C	NT=Oxidation; MT=Variable; TA=M		NT=HCD; AC=MS:1002481	27% NCE	https://ftp.pride.ebi.ac.uk/pride/data/archive/2020/07/PXD016074/1DLC110217QE_antiEcoli_#28_BR2_run1.raw		Antibiotic stress	Antibiotics		0.5	20 ppm	5 ppm
Sample 20	Escherichia coli	Cell lysate		Escherichia coli str. W0153	Not applicable	Prokaryotic cell	Not available	Not available		Mid exponential phase	Run 20	Proteomic profiling by mass spectrometry	1	1DLC110217QE_antiEcoli_#28_BR2_run2.raw	1	Label free sample	NT=Q Exactive	NT=Trypsin; AC=1001251; CS=(?⇐[KR])(?!P)	DTT	IAA	NT=Carbamidomethylation; AC=UNIMOD:4;TA=C	NT=Oxidation; MT=Variable; TA=M		NT=HCD; AC=MS:1002481	27% NCE	https://ftp.pride.ebi.ac.uk/pride/data/archive/2020/07/PXD016074/1DLC110217QE_antiEcoli_#28_BR2_run2.raw		Antibiotic stress	Antibiotics		0.5	20 ppm	5 ppm
Sample 21	Escherichia coli	Cell lysate		Escherichia coli str. W0153	Not applicable	Prokaryotic cell	Not available	Not available		Mid exponential phase	Run 21	Proteomic profiling by mass spectrometry	1	1DLC110217QE_antiEcoli_#28_BR3_run1.raw	1	Label free sample	NT=Q Exactive	NT=Trypsin; AC=1001251; CS=(?⇐[KR])(?!P)	DTT	IAA	NT=Carbamidomethylation; AC=UNIMOD:4;TA=C	NT=Oxidation; MT=Variable; TA=M		NT=HCD; AC=MS:1002481	27% NCE	https://ftp.pride.ebi.ac.uk/pride/data/archive/2020/07/PXD016074/1DLC110217QE_antiEcoli_#28_BR3_run1.raw		Antibiotic stress	Antibiotics		0.5	20 ppm	5 ppm
Sample 22	Escherichia coli	Cell lysate		Escherichia coli str. W0153	Not applicable	Prokaryotic cell	Not available	Not available		Mid exponential phase	Run 22	Proteomic profiling by mass spectrometry	1	1DLC110217QE_antiEcoli_#28_BR3_run2.raw	1	Label free sample	NT=Q Exactive	NT=Trypsin; AC=1001251; CS=(?⇐[KR])(?!P)	DTT	IAA	NT=Carbamidomethylation; AC=UNIMOD:4;TA=C	NT=Oxidation; MT=Variable; TA=M		NT=HCD; AC=MS:1002481	27% NCE	https://ftp.pride.ebi.ac.uk/pride/data/archive/2020/07/PXD016074/1DLC110217QE_antiEcoli_#28_BR3_run2.raw		Antibiotic stress	Antibiotics		0.5	20 ppm	5 ppm
Sample 23	Escherichia coli	Cell lysate		Escherichia coli str. W0153	Not applicable	Prokaryotic cell	Not available	Not available		Mid exponential phase	Run 23	Proteomic profiling by mass spectrometry	1	1DLC110217QE_antiEcoli_#28_BR3_run3.raw	1	Label free sample	NT=Q Exactive	NT=Trypsin; AC=1001251; CS=(?⇐[KR])(?!P)	DTT	IAA	NT=Carbamidomethylation; AC=UNIMOD:4;TA=C	NT=Oxidation; MT=Variable; TA=M		NT=HCD; AC=MS:1002481	27% NCE	https://ftp.pride.ebi.ac.uk/pride/data/archive/2020/07/PXD016074/1DLC110217QE_antiEcoli_#28_BR3_run3.raw		Antibiotic stress	Antibiotics		0.5	20 ppm	5 ppm
Sample 24	Escherichia coli	Cell lysate		Escherichia coli str. W0153	Not applicable	Prokaryotic cell	Not available	Not available		Mid exponential phase	Run 24	Proteomic profiling by mass spectrometry	1	1DLC110217QE_antiEcoli_#28_BR3_run4.raw	1	Label free sample	NT=Q Exactive	NT=Trypsin; AC=1001251; CS=(?⇐[KR])(?!P)	DTT	IAA	NT=Carbamidomethylation; AC=UNIMOD:4;TA=C	NT=Oxidation; MT=Variable; TA=M		NT=HCD; AC=MS:1002481	27% NCE	https://ftp.pride.ebi.ac.uk/pride/data/archive/2020/07/PXD016074/1DLC110217QE_antiEcoli_#28_BR3_run4.raw		Antibiotic stress	Antibiotics		0.5	20 ppm	5 ppm
Control Early plateau replicate_1	Escherichia coli	Cell lysate		Escherichia coli str. K-12 substr. MG1655	Not applicable	Prokaryotic cell	1	MOPS	30-37°C	Stationary phase	Run 1	Proteomic profiling by mass spectrometry	1	210311_07_Orbi2_SK_SER_G180_T210_K2rmas_3-83-1_2,25ug_iRT_150pg.raw	1	Label free sample	NT=Q Exactive	NT=Trypsin; AC=1001251; CS=(?⇐[KR])(?!P)			NT=Carbamidomethylation; MT=fixed; AC=UNIMOD:4;TA=C	NT=Oxidation; MT=Variable; TA=M	NT=Deamidation; MT=Variable; TA=N,Q	NT=HCD; AC=MS:1002481		https://ftp.pride.ebi.ac.uk/pride/data/archive/2021/12/PXD029931/210311_07_Orbi2_SK_SER_G180_T210_K2rmas_3-83-1_2,25ug_iRT_150pg.raw		Control	Glucose		2.3-3.0			Control	Early plateau	NT=LysC; AC=1001309	NT=Acetyl; MT=Variable; PP=Protein N-term	Early plateau
Control Early plateau replicate_2	Escherichia coli	Cell lysate		Escherichia coli str. K-12 substr. MG1655	Not applicable	Prokaryotic cell	2	MOPS	30-37°C	Stationary phase	Run 2	Proteomic profiling by mass spectrometry	1	210308_15_Orbi2_KN_SER_G180_T210_K2rmas_3-83-2_2,25ug_iRT_150pg.raw	1	Label free sample	NT=Q Exactive	NT=Trypsin; AC=1001251; CS=(?⇐[KR])(?!P)			NT=Carbamidomethylation; MT=fixed; AC=UNIMOD:4;TA=C	NT=Oxidation; MT=Variable; TA=M	NT=Deamidation; MT=Variable; TA=N,Q	NT=HCD; AC=MS:1002481		https://ftp.pride.ebi.ac.uk/pride/data/archive/2021/12/PXD029931/210308_15_Orbi2_KN_SER_G180_T210_K2rmas_3-83-2_2,25ug_iRT_150pg.raw		Control	Glucose		2.3-3.0			Control	Early plateau	NT=LysC; AC=1001309	NT=Acetyl; MT=Variable; PP=Protein N-term	Early plateau
Control Early plateau replicate_3	Escherichia coli	Cell lysate		Escherichia coli str. K-12 substr. MG1655	Not applicable	Prokaryotic cell	3	MOPS	30-37°C	Stationary phase	Run 3	Proteomic profiling by mass spectrometry	1	210308_07_Orbi2_KN_SER_G180_T210_K2rmas_3-83-3_2,25ug_iRT_150pg.raw	1	Label free sample	NT=Q Exactive	NT=Trypsin; AC=1001251; CS=(?⇐[KR])(?!P)			NT=Carbamidomethylation; MT=fixed; AC=UNIMOD:4;TA=C	NT=Oxidation; MT=Variable; TA=M	NT=Deamidation; MT=Variable; TA=N,Q	NT=HCD; AC=MS:1002481		https://ftp.pride.ebi.ac.uk/pride/data/archive/2021/12/PXD029931/210308_07_Orbi2_KN_SER_G180_T210_K2rmas_3-83-3_2,25ug_iRT_150pg.raw		Control	Glucose		2.3-3.0			Control	Early plateau	NT=LysC; AC=1001309	NT=Acetyl; MT=Variable; PP=Protein N-term	Early plateau
Control Growing replicate_1	Escherichia coli	Cell lysate		Escherichia coli str. K-12 substr. MG1655	Not applicable	Prokaryotic cell	1	MOPS	30-37°C	Exponential phase	Run 4	Proteomic profiling by mass spectrometry	1	210309_15_Orbi2_KN_SER_G180_T210_K2rmas_1-83-1_2,25ug_iRT_150pg.raw	1	Label free sample	NT=Q Exactive	NT=Trypsin; AC=1001251; CS=(?⇐[KR])(?!P)			NT=Carbamidomethylation; MT=fixed; AC=UNIMOD:4;TA=C	NT=Oxidation; MT=Variable; TA=M	NT=Deamidation; MT=Variable; TA=N,Q	NT=HCD; AC=MS:1002481		https://ftp.pride.ebi.ac.uk/pride/data/archive/2021/12/PXD029931/210309_15_Orbi2_KN_SER_G180_T210_K2rmas_1-83-1_2,25ug_iRT_150pg.raw		Control	Glucose		1			Control	Growing	NT=LysC; AC=1001309	NT=Acetyl; MT=Variable; PP=Protein N-term	Growing
Control Growing replicate_2	Escherichia coli	Cell lysate		Escherichia coli str. K-12 substr. MG1655	Not applicable	Prokaryotic cell	2	MOPS	30-37°C	Exponential phase	Run 5	Proteomic profiling by mass spectrometry	1	210308_03_Orbi2_KN_SER_G180_T210_K2rmas_1-83-2_2,25ug_iRT_150pg.raw	1	Label free sample	NT=Q Exactive	NT=Trypsin; AC=1001251; CS=(?⇐[KR])(?!P)			NT=Carbamidomethylation; MT=fixed; AC=UNIMOD:4;TA=C	NT=Oxidation; MT=Variable; TA=M	NT=Deamidation; MT=Variable; TA=N,Q	NT=HCD; AC=MS:1002481		https://ftp.pride.ebi.ac.uk/pride/data/archive/2021/12/PXD029931/210308_03_Orbi2_KN_SER_G180_T210_K2rmas_1-83-2_2,25ug_iRT_150pg.raw		Control	Glucose		1			Control	Growing	NT=LysC; AC=1001309	NT=Acetyl; MT=Variable; PP=Protein N-term	Growing
Control Growing replicate_3	Escherichia coli	Cell lysate		Escherichia coli str. K-12 substr. MG1655	Not applicable	Prokaryotic cell	3	MOPS	30-37°C	Exponential phase	Run 6	Proteomic profiling by mass spectrometry	1	210309_07_Orbi2_KN_SER_G180_T210_K2rmas_1-83-3_2,25ug_iRT_150pg.raw	1	Label free sample	NT=Q Exactive	NT=Trypsin; AC=1001251; CS=(?⇐[KR])(?!P)			NT=Carbamidomethylation; MT=fixed; AC=UNIMOD:4;TA=C	NT=Oxidation; MT=Variable; TA=M	NT=Deamidation; MT=Variable; TA=N,Q	NT=HCD; AC=MS:1002481		https://ftp.pride.ebi.ac.uk/pride/data/archive/2021/12/PXD029931/210309_07_Orbi2_KN_SER_G180_T210_K2rmas_1-83-3_2,25ug_iRT_150pg.raw		Control	Glucose		1			Control	Growing	NT=LysC; AC=1001309	NT=Acetyl; MT=Variable; PP=Protein N-term	Growing
Control Late plateau replicate_1	Escherichia coli	Cell lysate		Escherichia coli str. K-12 substr. MG1655	Not applicable	Prokaryotic cell	1	MOPS	30-37°C	Stationary phase	Run 7	Proteomic profiling by mass spectrometry	1	210309_03_Orbi2_KN_SER_G180_T210_K2rmas_4-83-1_2,25ug_iRT_150pg.raw	1	Label free sample	NT=Q Exactive	NT=Trypsin; AC=1001251; CS=(?⇐[KR])(?!P)			NT=Carbamidomethylation; MT=fixed; AC=UNIMOD:4;TA=C	NT=Oxidation; MT=Variable; TA=M	NT=Deamidation; MT=Variable; TA=N,Q	NT=HCD; AC=MS:1002481		https://ftp.pride.ebi.ac.uk/pride/data/archive/2021/12/PXD029931/210309_03_Orbi2_KN_SER_G180_T210_K2rmas_4-83-1_2,25ug_iRT_150pg.raw		Control	Glucose		2.0-2.8			Control	Late plateau	NT=LysC; AC=1001309	NT=Acetyl; MT=Variable; PP=Protein N-term	Late plateau
Control Late plateau replicate_2	Escherichia coli	Cell lysate		Escherichia coli str. K-12 substr. MG1655	Not applicable	Prokaryotic cell	2	MOPS	30-37°C	Stationary phase	Run 8	Proteomic profiling by mass spectrometry	1	210309_11_Orbi2_KN_SER_G180_T210_K2rmas_4-83-2_2,25ug_iRT_150pg.raw	1	Label free sample	NT=Q Exactive	NT=Trypsin; AC=1001251; CS=(?⇐[KR])(?!P)			NT=Carbamidomethylation; MT=fixed; AC=UNIMOD:4;TA=C	NT=Oxidation; MT=Variable; TA=M	NT=Deamidation; MT=Variable; TA=N,Q	NT=HCD; AC=MS:1002481		https://ftp.pride.ebi.ac.uk/pride/data/archive/2021/12/PXD029931/210309_11_Orbi2_KN_SER_G180_T210_K2rmas_4-83-2_2,25ug_iRT_150pg.raw		Control	Glucose		2.0-2.8			Control	Late plateau	NT=LysC; AC=1001309	NT=Acetyl; MT=Variable; PP=Protein N-term	Late plateau
Control Late plateau replicate_3	Escherichia coli	Cell lysate		Escherichia coli str. K-12 substr. MG1655	Not applicable	Prokaryotic cell	3	MOPS	30-37°C	Stationary phase	Run 9	Proteomic profiling by mass spectrometry	1	210311_03_Orbi2_SK_SER_G180_T210_K2rmas_4-83-3_2,25ug_iRT_150pg.raw	1	Label free sample	NT=Q Exactive	NT=Trypsin; AC=1001251; CS=(?⇐[KR])(?!P)			NT=Carbamidomethylation; MT=fixed; AC=UNIMOD:4;TA=C	NT=Oxidation; MT=Variable; TA=M	NT=Deamidation; MT=Variable; TA=N,Q	NT=HCD; AC=MS:1002481		https://ftp.pride.ebi.ac.uk/pride/data/archive/2021/12/PXD029931/210311_03_Orbi2_SK_SER_G180_T210_K2rmas_4-83-3_2,25ug_iRT_150pg.raw		Control	Glucose		2.0-2.8			Control	Late plateau	NT=LysC; AC=1001309	NT=Acetyl; MT=Variable; PP=Protein N-term	Late plateau
Switcher Early plateau replicate_1	Escherichia coli	Cell lysate		Escherichia coli str. K-12 substr. MG1655	Not applicable	Prokaryotic cell	1	MOPS	30-37°C	Stationary phase	Run 10	Proteomic profiling by mass spectrometry	1	210309_05_Orbi2_KN_SER_G180_T210_K2rmas_3-84-3_2,25ug_iRT_150pg.raw	1	Label free sample	NT=Q Exactive	NT=Trypsin; AC=1001251; CS=(?⇐[KR])(?!P)			NT=Carbamidomethylation; MT=fixed; AC=UNIMOD:4;TA=C	NT=Oxidation; MT=Variable; TA=M	NT=Deamidation; MT=Variable; TA=N,Q	NT=HCD; AC=MS:1002481		https://ftp.pride.ebi.ac.uk/pride/data/archive/2021/12/PXD029931/210309_05_Orbi2_KN_SER_G180_T210_K2rmas_3-84-3_2,25ug_iRT_150pg.raw		Recombineered	Glucose		2.3-3.0			Recombineered	Early plateau	NT=LysC; AC=1001309	NT=Acetyl; MT=Variable; PP=Protein N-term	Early plateau
Switcher Early plateau replicate_2	Escherichia coli	Cell lysate		Escherichia coli str. K-12 substr. MG1655	Not applicable	Prokaryotic cell	2	MOPS	30-37°C	Stationary phase	Run 11	Proteomic profiling by mass spectrometry	1	210308_17_Orbi2_KN_SER_G180_T210_K2rmas_3-84-4_2,25ug_iRT_150pg.raw	1	Label free sample	NT=Q Exactive	NT=Trypsin; AC=1001251; CS=(?⇐[KR])(?!P)			NT=Carbamidomethylation; MT=fixed; AC=UNIMOD:4;TA=C	NT=Oxidation; MT=Variable; TA=M	NT=Deamidation; MT=Variable; TA=N,Q	NT=HCD; AC=MS:1002481		https://ftp.pride.ebi.ac.uk/pride/data/archive/2021/12/PXD029931/210308_17_Orbi2_KN_SER_G180_T210_K2rmas_3-84-4_2,25ug_iRT_150pg.raw		Recombineered	Glucose		2.3-3.0			Recombineered	Early plateau	NT=LysC; AC=1001309	NT=Acetyl; MT=Variable; PP=Protein N-term	Early plateau
Switcher Early plateau replicate_3	Escherichia coli	Cell lysate		Escherichia coli str. K-12 substr. MG1655	Not applicable	Prokaryotic cell	3	MOPS	30-37°C	Stationary phase	Run 12	Proteomic profiling by mass spectrometry	1	210308_05_Orbi2_KN_SER_G180_T210_K2rmas_3-84-6_2,25ug_iRT_150pg.raw	1	Label free sample	NT=Q Exactive	NT=Trypsin; AC=1001251; CS=(?⇐[KR])(?!P)			NT=Carbamidomethylation; MT=fixed; AC=UNIMOD:4;TA=C	NT=Oxidation; MT=Variable; TA=M	NT=Deamidation; MT=Variable; TA=N,Q	NT=HCD; AC=MS:1002481		https://ftp.pride.ebi.ac.uk/pride/data/archive/2021/12/PXD029931/210308_05_Orbi2_KN_SER_G180_T210_K2rmas_3-84-6_2,25ug_iRT_150pg.raw		Recombineered	Glucose		2.3-3.0			Recombineered	Early plateau	NT=LysC; AC=1001309	NT=Acetyl; MT=Variable; PP=Protein N-term	Early plateau
Switcher Growing replicate_1	Escherichia coli	Cell lysate		Escherichia coli str. K-12 substr. MG1655	Not applicable	Prokaryotic cell	1	MOPS	30-37°C	Exponential phase	Run 13	Proteomic profiling by mass spectrometry	1	210308_13_Orbi2_KN_SER_G180_T210_K2rmas_1-84-4_2,25ug_iRT_150pg.raw	1	Label free sample	NT=Q Exactive	NT=Trypsin; AC=1001251; CS=(?⇐[KR])(?!P)			NT=Carbamidomethylation; MT=fixed; AC=UNIMOD:4;TA=C	NT=Oxidation; MT=Variable; TA=M	NT=Deamidation; MT=Variable; TA=N,Q	NT=HCD; AC=MS:1002481		https://ftp.pride.ebi.ac.uk/pride/data/archive/2021/12/PXD029931/210308_13_Orbi2_KN_SER_G180_T210_K2rmas_1-84-4_2,25ug_iRT_150pg.raw		Recombineered	Glucose		1			Recombineered	Growing	NT=LysC; AC=1001309	NT=Acetyl; MT=Variable; PP=Protein N-term	Growing
Switcher Growing replicate_2	Escherichia coli	Cell lysate		Escherichia coli str. K-12 substr. MG1655	Not applicable	Prokaryotic cell	2	MOPS	30-37°C	Exponential phase	Run 14	Proteomic profiling by mass spectrometry	1	210309_09_Orbi2_KN_SER_G180_T210_K2rmas_1-84-5_2,25ug_iRT_150pg.raw	1	Label free sample	NT=Q Exactive	NT=Trypsin; AC=1001251; CS=(?⇐[KR])(?!P)			NT=Carbamidomethylation; MT=fixed; AC=UNIMOD:4;TA=C	NT=Oxidation; MT=Variable; TA=M	NT=Deamidation; MT=Variable; TA=N,Q	NT=HCD; AC=MS:1002481		https://ftp.pride.ebi.ac.uk/pride/data/archive/2021/12/PXD029931/210309_09_Orbi2_KN_SER_G180_T210_K2rmas_1-84-5_2,25ug_iRT_150pg.raw		Recombineered	Glucose		1			Recombineered	Growing	NT=LysC; AC=1001309	NT=Acetyl; MT=Variable; PP=Protein N-term	Growing
Switcher Growing replicate_3	Escherichia coli	Cell lysate		Escherichia coli str. K-12 substr. MG1655	Not applicable	Prokaryotic cell	3	MOPS	30-37°C	Exponential phase	Run 15	Proteomic profiling by mass spectrometry	1	210308_11_Orbi2_KN_SER_G180_T210_K2rmas_1-84-6_2,25ug_iRT_150pg.raw	1	Label free sample	NT=Q Exactive	NT=Trypsin; AC=1001251; CS=(?⇐[KR])(?!P)			NT=Carbamidomethylation; MT=fixed; AC=UNIMOD:4;TA=C	NT=Oxidation; MT=Variable; TA=M	NT=Deamidation; MT=Variable; TA=N,Q	NT=HCD; AC=MS:1002481		https://ftp.pride.ebi.ac.uk/pride/data/archive/2021/12/PXD029931/210308_11_Orbi2_KN_SER_G180_T210_K2rmas_1-84-6_2,25ug_iRT_150pg.raw		Recombineered	Glucose		1			Recombineered	Growing	NT=LysC; AC=1001309	NT=Acetyl; MT=Variable; PP=Protein N-term	Growing
Switcher Late plateau replicate_1	Escherichia coli	Cell lysate		Escherichia coli str. K-12 substr. MG1655	Not applicable	Prokaryotic cell	1	MOPS	30-37°C	Stationary phase	Run 16	Proteomic profiling by mass spectrometry	1	210311_05_Orbi2_SK_SER_G180_T210_K2rmas_4-84-4_2,25ug_iRT_150pg.raw	1	Label free sample	NT=Q Exactive	NT=Trypsin; AC=1001251; CS=(?⇐[KR])(?!P)			NT=Carbamidomethylation; MT=fixed; AC=UNIMOD:4;TA=C	NT=Oxidation; MT=Variable; TA=M	NT=Deamidation; MT=Variable; TA=N,Q	NT=HCD; AC=MS:1002481		https://ftp.pride.ebi.ac.uk/pride/data/archive/2021/12/PXD029931/210311_05_Orbi2_SK_SER_G180_T210_K2rmas_4-84-4_2,25ug_iRT_150pg.raw		Recombineered	Glucose		2.0-2.8			Recombineered	Late plateau	NT=LysC; AC=1001309	NT=Acetyl; MT=Variable; PP=Protein N-term	Late plateau
Switcher Late plateau replicate_2	Escherichia coli	Cell lysate		Escherichia coli str. K-12 substr. MG1655	Not applicable	Prokaryotic cell	2	MOPS	30-37°C	Stationary phase	Run 17	Proteomic profiling by mass spectrometry	1	210309_01_Orbi2_KN_SER_G180_T210_K2rmas_4-84-5_2,25ug_iRT_150pg.raw	1	Label free sample	NT=Q Exactive	NT=Trypsin; AC=1001251; CS=(?⇐[KR])(?!P)			NT=Carbamidomethylation; MT=fixed; AC=UNIMOD:4;TA=C	NT=Oxidation; MT=Variable; TA=M	NT=Deamidation; MT=Variable; TA=N,Q	NT=HCD; AC=MS:1002481		https://ftp.pride.ebi.ac.uk/pride/data/archive/2021/12/PXD029931/210309_01_Orbi2_KN_SER_G180_T210_K2rmas_4-84-5_2,25ug_iRT_150pg.raw		Recombineered	Glucose		2.0-2.8			Recombineered	Late plateau	NT=LysC; AC=1001309	NT=Acetyl; MT=Variable; PP=Protein N-term	Late plateau
Switcher Late plateau replicate_3	Escherichia coli	Cell lysate		Escherichia coli str. K-12 substr. MG1655	Not applicable	Prokaryotic cell	3	MOPS	30-37°C	Stationary phase	Run 18	Proteomic profiling by mass spectrometry	1	210308_09_Orbi2_KN_SER_G180_T210_K2rmas_4-84-6_2,25ug_iRT_150pg.raw	1	Label free sample	NT=Q Exactive	NT=Trypsin; AC=1001251; CS=(?⇐[KR])(?!P)			NT=Carbamidomethylation; MT=fixed; AC=UNIMOD:4;TA=C	NT=Oxidation; MT=Variable; TA=M	NT=Deamidation; MT=Variable; TA=N,Q	NT=HCD; AC=MS:1002481		https://ftp.pride.ebi.ac.uk/pride/data/archive/2021/12/PXD029931/210308_09_Orbi2_KN_SER_G180_T210_K2rmas_4-84-6_2,25ug_iRT_150pg.raw		Recombineered	Glucose		2.0-2.8			Recombineered	Late plateau	NT=LysC; AC=1001309	NT=Acetyl; MT=Variable; PP=Protein N-term	Late plateau
Switcher Low plateau replicate_1	Escherichia coli	Cell lysate		Escherichia coli str. K-12 substr. MG1655	Not applicable	Prokaryotic cell	1	MOPS	30-37°C	Stationary phase	Run 19	Proteomic profiling by mass spectrometry	1	210309_13_Orbi2_KN_SER_G180_T210_K2rmas_2-84-8_2,25ug_iRT_150pg.raw	1	Label free sample	NT=Q Exactive	NT=Trypsin; AC=1001251; CS=(?⇐[KR])(?!P)			NT=Carbamidomethylation; MT=fixed; AC=UNIMOD:4;TA=C	NT=Oxidation; MT=Variable; TA=M	NT=Deamidation; MT=Variable; TA=N,Q	NT=HCD; AC=MS:1002481		https://ftp.pride.ebi.ac.uk/pride/data/archive/2021/12/PXD029931/210309_13_Orbi2_KN_SER_G180_T210_K2rmas_2-84-8_2,25ug_iRT_150pg.raw		Recombineered	Glucose					Recombineered	Low plateau	NT=LysC; AC=1001309	NT=Acetyl; MT=Variable; PP=Protein N-term	Low plateau
Switcher Low plateau replicate_2	Escherichia coli	Cell lysate		Escherichia coli str. K-12 substr. MG1655	Not applicable	Prokaryotic cell	2	MOPS	30-37°C	Stationary phase	Run 20	Proteomic profiling by mass spectrometry	1	210311_09_Orbi2_SK_SER_G180_T210_K2rmas_2-84-10_2,25ug_iRT_150pg.raw	1	Label free sample	NT=Q Exactive	NT=Trypsin; AC=1001251; CS=(?⇐[KR])(?!P)			NT=Carbamidomethylation; MT=fixed; AC=UNIMOD:4;TA=C	NT=Oxidation; MT=Variable; TA=M	NT=Deamidation; MT=Variable; TA=N,Q	NT=HCD; AC=MS:1002481		https://ftp.pride.ebi.ac.uk/pride/data/archive/2021/12/PXD029931/210311_09_Orbi2_SK_SER_G180_T210_K2rmas_2-84-10_2,25ug_iRT_150pg.raw		Recombineered	Glucose					Recombineered	Low plateau	NT=LysC; AC=1001309	NT=Acetyl; MT=Variable; PP=Protein N-term	Low plateau
Switcher Low plateau replicate_3	Escherichia coli	Cell lysate		Escherichia coli str. K-12 substr. MG1655	Not applicable	Prokaryotic cell	3	MOPS	30-37°C	Stationary phase	Run 21	Proteomic profiling by mass spectrometry	1	210311_01_Orbi2_SK_SER_G180_T210_K2rmas_2-84-11_2,25ug_iRT_150pg.raw	1	Label free sample	NT=Q Exactive	NT=Trypsin; AC=1001251; CS=(?⇐[KR])(?!P)			NT=Carbamidomethylation; MT=fixed; AC=UNIMOD:4;TA=C	NT=Oxidation; MT=Variable; TA=M	NT=Deamidation; MT=Variable; TA=N,Q	NT=HCD; AC=MS:1002481		https://ftp.pride.ebi.ac.uk/pride/data/archive/2021/12/PXD029931/210311_01_Orbi2_SK_SER_G180_T210_K2rmas_2-84-11_2,25ug_iRT_150pg.raw		Recombineered	Glucose					Recombineered	Low plateau	NT=LysC; AC=1001309	NT=Acetyl; MT=Variable; PP=Protein N-term	Low plateau
20210425_LCC_ZK_Input_40V.raw	Escherichia coli	Cell lysate		Escherichia coli str. K-12 substr. MG1655	Not applicable	Prokaryotic cell	Not available	M9 medium	37°C	Mid exponential phase	run 1	Proteomic profiling by mass spectrometry	1	20210425_LCC_ZK_Input_40V.raw	1	SILAC heavy L:13C(6)	Orbitrap Eclipse	NT=Trypsin; AC=1001251; CS=(?⇐[KR])(?!P)	DTT	IAA	NT=Carbamidomethylation; AC=UNIMOD:4;TA=C	NT=Label:13C(6);AC=188;CF=C(-6) 13C(6);MM=6.020129;MT=Variable;PP=Anywhere;TA=['L']		NT=HCD; AC=MS:1002481	30 %			yiaC knockout	Glucose			0.02 Da	10 ppm						Lactyllysine immunoaffinity enrichment	-40V	lesSDRF v0.1.0
20210425_LCC_ZK_Input_60V.raw	Escherichia coli	Cell lysate		Escherichia coli str. K-12 substr. MG1655	Not applicable	Prokaryotic cell	Not available	M9 medium	37°C	Mid exponential phase	run 2	Proteomic profiling by mass spectrometry	2	20210425_LCC_ZK_Input_60V.raw	1	SILAC heavy L:13C(6)	Orbitrap Eclipse	NT=Trypsin; AC=1001251; CS=(?⇐[KR])(?!P)	DTT	IAA	NT=Carbamidomethylation; AC=UNIMOD:4;TA=C	NT=Label:13C(6);AC=188;CF=C(-6) 13C(6);MM=6.020129;MT=Variable;PP=Anywhere;TA=['L']		NT=HCD; AC=MS:1002481	30 %			yiaC knockout	Glucose			0.02 Da	10 ppm						Lactyllysine immunoaffinity enrichment	-60V	lesSDRF v0.1.0
20210425_LCC_ZK_Input_80V.raw	Escherichia coli	Cell lysate		Escherichia coli str. K-12 substr. MG1655	Not applicable	Prokaryotic cell	Not available	M9 medium	37°C	Mid exponential phase	run 3	Proteomic profiling by mass spectrometry	3	20210425_LCC_ZK_Input_80V.raw	1	SILAC heavy L:13C(6)	Orbitrap Eclipse	NT=Trypsin; AC=1001251; CS=(?⇐[KR])(?!P)	DTT	IAA	NT=Carbamidomethylation; AC=UNIMOD:4;TA=C	NT=Label:13C(6);AC=188;CF=C(-6) 13C(6);MM=6.020129;MT=Variable;PP=Anywhere;TA=['L']		NT=HCD; AC=MS:1002481	30 %			yiaC knockout	Glucose			0.02 Da	10 ppm						Lactyllysine immunoaffinity enrichment	-80V	lesSDRF v0.1.0
20210425_LCC_ZK_Elute_40V.raw	Escherichia coli	Cell lysate		Escherichia coli str. K-12 substr. MG1655	Not applicable	Prokaryotic cell	Not available	M9 medium	37°C	Mid exponential phase	run 4	Proteomic profiling by mass spectrometry	1	20210425_LCC_ZK_Elute_40V.raw	1	SILAC heavy L:13C(6)	Orbitrap Eclipse	NT=Trypsin; AC=1001251; CS=(?⇐[KR])(?!P)	DTT	IAA	NT=Carbamidomethylation; AC=UNIMOD:4;TA=C	NT=Label:13C(6);AC=188;CF=C(-6) 13C(6);MM=6.020129;MT=Variable;PP=Anywhere;TA=['L']		NT=HCD; AC=MS:1002481	30 %			yiaC knockout	Glucose			0.02 Da	10 ppm						Lactyllysine immunoaffinity enrichment	-40V	lesSDRF v0.1.0
20210425_LCC_ZK_Elute_60V.raw	Escherichia coli	Cell lysate		Escherichia coli str. K-12 substr. MG1655	Not applicable	Prokaryotic cell	Not available	M9 medium	37°C	Mid exponential phase	run 5	Proteomic profiling by mass spectrometry	2	20210425_LCC_ZK_Elute_60V.raw	1	SILAC heavy L:13C(6)	Orbitrap Eclipse	NT=Trypsin; AC=1001251; CS=(?⇐[KR])(?!P)	DTT	IAA	NT=Carbamidomethylation; AC=UNIMOD:4;TA=C	NT=Label:13C(6);AC=188;CF=C(-6) 13C(6);MM=6.020129;MT=Variable;PP=Anywhere;TA=['L']		NT=HCD; AC=MS:1002481	30 %			yiaC knockout	Glucose			0.02 Da	10 ppm						Lactyllysine immunoaffinity enrichment	-60V	lesSDRF v0.1.0
20210425_LCC_ZK_Elute_80V.raw	Escherichia coli	Cell lysate		Escherichia coli str. K-12 substr. MG1655	Not applicable	Prokaryotic cell	Not available	M9 medium	37°C	Mid exponential phase	run 6	Proteomic profiling by mass spectrometry	3	20210425_LCC_ZK_Elute_80V.raw	1	SILAC heavy L:13C(6)	Orbitrap Eclipse	NT=Trypsin; AC=1001251; CS=(?⇐[KR])(?!P)	DTT	IAA	NT=Carbamidomethylation; AC=UNIMOD:4;TA=C	NT=Label:13C(6);AC=188;CF=C(-6) 13C(6);MM=6.020129;MT=Variable;PP=Anywhere;TA=['L']		NT=HCD; AC=MS:1002481	30 %			yiaC knockout	Glucose			0.02 Da	10 ppm						Lactyllysine immunoaffinity enrichment	-80V	lesSDRF v0.1.0
20210425_LCC_ZK_Input_40V.raw	Escherichia coli	Cell lysate		Escherichia coli str. K-12 substr. MG1655	Not applicable	Prokaryotic cell	Not available	M9 medium	37°C	Mid exponential phase	run 1	Proteomic profiling by mass spectrometry	1	20210425_LCC_ZK_Input_40V.raw	1	SILAC light L:12C(6)	Orbitrap Eclipse	NT=Trypsin; AC=1001251; CS=(?⇐[KR])(?!P)	DTT	IAA	NT=Carbamidomethylation; AC=UNIMOD:4;TA=C	NT=Label:13C(6);AC=188;CF=C(-6) 13C(6);MM=6.020129;MT=Variable;PP=Anywhere;TA=['L']		NT=HCD; AC=MS:1002481	30 %			control	Glucose			0.02 Da	10 ppm						Lactyllysine immunoaffinity enrichment	-40V	lesSDRF v0.1.0
20210425_LCC_ZK_Input_60V.raw	Escherichia coli	Cell lysate		Escherichia coli str. K-12 substr. MG1655	Not applicable	Prokaryotic cell	Not available	M9 medium	37°C	Mid exponential phase	run 2	Proteomic profiling by mass spectrometry	2	20210425_LCC_ZK_Input_60V.raw	1	SILAC light L:12C(6)	Orbitrap Eclipse	NT=Trypsin; AC=1001251; CS=(?⇐[KR])(?!P)	DTT	IAA	NT=Carbamidomethylation; AC=UNIMOD:4;TA=C	NT=Label:13C(6);AC=188;CF=C(-6) 13C(6);MM=6.020129;MT=Variable;PP=Anywhere;TA=['L']		NT=HCD; AC=MS:1002481	30 %			control	Glucose			0.02 Da	10 ppm						Lactyllysine immunoaffinity enrichment	-60V	lesSDRF v0.1.0
20210425_LCC_ZK_Input_80V.raw	Escherichia coli	Cell lysate		Escherichia coli str. K-12 substr. MG1655	Not applicable	Prokaryotic cell	Not available	M9 medium	37°C	Mid exponential phase	run 3	Proteomic profiling by mass spectrometry	3	20210425_LCC_ZK_Input_80V.raw	1	SILAC light L:12C(6)	Orbitrap Eclipse	NT=Trypsin; AC=1001251; CS=(?⇐[KR])(?!P)	DTT	IAA	NT=Carbamidomethylation; AC=UNIMOD:4;TA=C	NT=Label:13C(6);AC=188;CF=C(-6) 13C(6);MM=6.020129;MT=Variable;PP=Anywhere;TA=['L']		NT=HCD; AC=MS:1002481	30 %			control	Glucose			0.02 Da	10 ppm						Lactyllysine immunoaffinity enrichment	-80V	lesSDRF v0.1.0
20210425_LCC_ZK_Elute_40V.raw	Escherichia coli	Cell lysate		Escherichia coli str. K-12 substr. MG1655	Not applicable	Prokaryotic cell	Not available	M9 medium	37°C	Mid exponential phase	run 4	Proteomic profiling by mass spectrometry	1	20210425_LCC_ZK_Elute_40V.raw	1	SILAC light L:12C(6)	Orbitrap Eclipse	NT=Trypsin; AC=1001251; CS=(?⇐[KR])(?!P)	DTT	IAA	NT=Carbamidomethylation; AC=UNIMOD:4;TA=C	NT=Label:13C(6);AC=188;CF=C(-6) 13C(6);MM=6.020129;MT=Variable;PP=Anywhere;TA=['L']		NT=HCD; AC=MS:1002481	30 %			control	Glucose			0.02 Da	10 ppm						Lactyllysine immunoaffinity enrichment	-40V	lesSDRF v0.1.0
20210425_LCC_ZK_Elute_60V.raw	Escherichia coli	Cell lysate		Escherichia coli str. K-12 substr. MG1655	Not applicable	Prokaryotic cell	Not available	M9 medium	37°C	Mid exponential phase	run 5	Proteomic profiling by mass spectrometry	2	20210425_LCC_ZK_Elute_60V.raw	1	SILAC light L:12C(6)	Orbitrap Eclipse	NT=Trypsin; AC=1001251; CS=(?⇐[KR])(?!P)	DTT	IAA	NT=Carbamidomethylation; AC=UNIMOD:4;TA=C	NT=Label:13C(6);AC=188;CF=C(-6) 13C(6);MM=6.020129;MT=Variable;PP=Anywhere;TA=['L']		NT=HCD; AC=MS:1002481	30 %			control	Glucose			0.02 Da	10 ppm						Lactyllysine immunoaffinity enrichment	-60V	lesSDRF v0.1.0
20210425_LCC_ZK_Elute_80V.raw	Escherichia coli	Cell lysate		Escherichia coli str. K-12 substr. MG1655	Not applicable	Prokaryotic cell	Not available	M9 medium	37°C	Mid exponential phase	run 6	Proteomic profiling by mass spectrometry	3	20210425_LCC_ZK_Elute_80V.raw	1	SILAC light L:12C(6)	Orbitrap Eclipse	NT=Trypsin; AC=1001251; CS=(?⇐[KR])(?!P)	DTT	IAA	NT=Carbamidomethylation; AC=UNIMOD:4;TA=C	NT=Label:13C(6);AC=188;CF=C(-6) 13C(6);MM=6.020129;MT=Variable;PP=Anywhere;TA=['L']		NT=HCD; AC=MS:1002481	30 %			control	Glucose			0.02 Da	10 ppm						Lactyllysine immunoaffinity enrichment	-80V	lesSDRF v0.1.0
OR13_20160922_CMP_Ecoli_glucose_stat_2mg_IMAC_R1.raw	Escherichia coli	Cell lysate		Escherichia coli str. K-12 substr. W3110	Not applicable	Prokaryotic cell	1	M9 minimal medium	37°C	Stationary phase	run 1	Proteomic profiling by mass spectrometry	1	OR13_20160922_CMP_Ecoli_glucose_stat_2mg_IMAC_R1.raw	1	Label free sample	NT=Q Exactive HF	NT=Trypsin; AC=1001251; CS=(?⇐[KR])(?!P)	TCEP	CAA	NT=Carbamidomethylation; AC=UNIMOD:4;TA=C			NT=HCD; AC=MS:1002481	27 %			Not applicable	Glucose		2025-02-01	Not available	Not available		Stationary				enrichment of phosphorylated protein			Glucose
OR13_20160922_CMP_Ecoli_glucose_stat_2mg_IMAC_R2.raw	Escherichia coli	Cell lysate		Escherichia coli str. K-12 substr. W3110	Not applicable	Prokaryotic cell	2	M9 minimal medium	37°C	Stationary phase	run 2	Proteomic profiling by mass spectrometry	1	OR13_20160922_CMP_Ecoli_glucose_stat_2mg_IMAC_R2.raw	1	Label free sample	NT=Q Exactive HF	NT=Trypsin; AC=1001251; CS=(?⇐[KR])(?!P)	TCEP	CAA	NT=Carbamidomethylation; AC=UNIMOD:4;TA=C			NT=HCD; AC=MS:1002481	27 %			Not applicable	Glucose		2025-02-01	Not available	Not available		Stationary				enrichment of phosphorylated protein			Glucose
OR13_20160922_CMP_Ecoli_glucose_stat_2mg_IMAC_R3.raw	Escherichia coli	Cell lysate		Escherichia coli str. K-12 substr. W3110	Not applicable	Prokaryotic cell	3	M9 minimal medium	37°C	Stationary phase	run 2	Proteomic profiling by mass spectrometry	1	OR13_20160922_CMP_Ecoli_glucose_stat_2mg_IMAC_R3.raw	1	Label free sample	NT=Q Exactive HF	NT=Trypsin; AC=1001251; CS=(?⇐[KR])(?!P)	TCEP	CAA	NT=Carbamidomethylation; AC=UNIMOD:4;TA=C			NT=HCD; AC=MS:1002481	27 %			Not applicable	Glucose		2025-02-01	Not available	Not available		Stationary				enrichment of phosphorylated protein			Glucose
OR13_20160922_CMP_Ecoli_glycerol_stat_2mg_IMAC_R1.raw	Escherichia coli	Cell lysate		Escherichia coli str. K-12 substr. W3110	Not applicable	Prokaryotic cell	1	M9 minimal medium	37°C	Stationary phase	run 3	Proteomic profiling by mass spectrometry	1	OR13_20160922_CMP_Ecoli_glycerol_stat_2mg_IMAC_R1.raw	1	Label free sample	NT=Q Exactive HF	NT=Trypsin; AC=1001251; CS=(?⇐[KR])(?!P)	TCEP	CAA	NT=Carbamidomethylation; AC=UNIMOD:4;TA=C			NT=HCD; AC=MS:1002481	27 %			Not applicable	Glycerol		1.0	Not available	Not available		Stationary				enrichment of phosphorylated protein			Glycerol
OR13_20160922_CMP_Ecoli_glycerol_stat_2mg_IMAC_R2.raw	Escherichia coli	Cell lysate		Escherichia coli str. K-12 substr. W3110	Not applicable	Prokaryotic cell	2	M9 minimal medium	37°C	Stationary phase	run 4	Proteomic profiling by mass spectrometry	1	OR13_20160922_CMP_Ecoli_glycerol_stat_2mg_IMAC_R2.raw	1	Label free sample	NT=Q Exactive HF	NT=Trypsin; AC=1001251; CS=(?⇐[KR])(?!P)	TCEP	CAA	NT=Carbamidomethylation; AC=UNIMOD:4;TA=C			NT=HCD; AC=MS:1002481	27 %			Not applicable	Glycerol		1.0	Not available	Not available		Stationary				enrichment of phosphorylated protein			Glycerol
OR13_20160922_CMP_Ecoli_glycerol_stat_2mg_IMAC_R3.raw	Escherichia coli	Cell lysate		Escherichia coli str. K-12 substr. W3110	Not applicable	Prokaryotic cell	3	M9 minimal medium	37°C	Stationary phase	run 5	Proteomic profiling by mass spectrometry	1	OR13_20160922_CMP_Ecoli_glycerol_stat_2mg_IMAC_R3.raw	1	Label free sample	NT=Q Exactive HF	NT=Trypsin; AC=1001251; CS=(?⇐[KR])(?!P)	TCEP	CAA	NT=Carbamidomethylation; AC=UNIMOD:4;TA=C			NT=HCD; AC=MS:1002481	27 %			Not applicable	Glycerol		1.0	Not available	Not available		Stationary				enrichment of phosphorylated protein			Glycerol
OR13_A2_20161014_CMP_Ecoli_glucose_exp_2mg_IMAC_R1.raw	Escherichia coli	Cell lysate		Escherichia coli str. K-12 substr. W3110	Not applicable	Prokaryotic cell	1	M9 minimal medium	37°C	Mid exponential phase	run 6	Proteomic profiling by mass spectrometry	1	OR13_A2_20161014_CMP_Ecoli_glucose_exp_2mg_IMAC_R1.raw	1	Label free sample	NT=Q Exactive HF	NT=Trypsin; AC=1001251; CS=(?⇐[KR])(?!P)	TCEP	CAA	NT=Carbamidomethylation; AC=UNIMOD:4;TA=C			NT=HCD; AC=MS:1002481	27 %			Not applicable	Glucose		0.6	Not available	Not available		Exponential				enrichment of phosphorylated protein			Glucose
OR13_A2_20161014_CMP_Ecoli_glucose_exp_2mg_IMAC_R2.raw	Escherichia coli	Cell lysate		Escherichia coli str. K-12 substr. W3110	Not applicable	Prokaryotic cell	2	M9 minimal medium	37°C	Mid exponential phase	run 7	Proteomic profiling by mass spectrometry	1	OR13_A2_20161014_CMP_Ecoli_glucose_exp_2mg_IMAC_R2.raw	1	Label free sample	NT=Q Exactive HF	NT=Trypsin; AC=1001251; CS=(?⇐[KR])(?!P)	TCEP	CAA	NT=Carbamidomethylation; AC=UNIMOD:4;TA=C			NT=HCD; AC=MS:1002481	27 %			Not applicable	Glucose		0.6	Not available	Not available		Exponential				enrichment of phosphorylated protein			Glucose
OR13_A2_20161014_CMP_Ecoli_glucose_exp_2mg_IMAC_R3.raw	Escherichia coli	Cell lysate		Escherichia coli str. K-12 substr. W3110	Not applicable	Prokaryotic cell	3	M9 minimal medium	37°C	Mid exponential phase	run 8	Proteomic profiling by mass spectrometry	1	OR13_A2_20161014_CMP_Ecoli_glucose_exp_2mg_IMAC_R3.raw	1	Label free sample	NT=Q Exactive HF	NT=Trypsin; AC=1001251; CS=(?⇐[KR])(?!P)	TCEP	CAA	NT=Carbamidomethylation; AC=UNIMOD:4;TA=C			NT=HCD; AC=MS:1002481	27 %			Not applicable	Glucose		0.6	Not available	Not available		Exponential				enrichment of phosphorylated protein			Glucose
OR13_A2_20161014_CMP_Ecoli_glycerol_exp_2mg_IMAC_R1.raw	Escherichia coli	Cell lysate		Escherichia coli str. K-12 substr. W3110	Not applicable	Prokaryotic cell	1	M9 minimal medium	37°C	Mid exponential phase	run 9	Proteomic profiling by mass spectrometry	1	OR13_A2_20161014_CMP_Ecoli_glycerol_exp_2mg_IMAC_R1.raw	1	Label free sample	NT=Q Exactive HF	NT=Trypsin; AC=1001251; CS=(?⇐[KR])(?!P)	TCEP	CAA	NT=Carbamidomethylation; AC=UNIMOD:4;TA=C			NT=HCD; AC=MS:1002481	27 %			Not applicable	Glycerol		0.5	Not available	Not available		Exponential				enrichment of phosphorylated protein			Glycerol
OR13_A2_20161014_CMP_Ecoli_glycerol_exp_2mg_IMAC_R2.raw	Escherichia coli	Cell lysate		Escherichia coli str. K-12 substr. W3110	Not applicable	Prokaryotic cell	2	M9 minimal medium	37°C	Mid exponential phase	run 10	Proteomic profiling by mass spectrometry	1	OR13_A2_20161014_CMP_Ecoli_glycerol_exp_2mg_IMAC_R2.raw	1	Label free sample	NT=Q Exactive HF	NT=Trypsin; AC=1001251; CS=(?⇐[KR])(?!P)	TCEP	CAA	NT=Carbamidomethylation; AC=UNIMOD:4;TA=C			NT=HCD; AC=MS:1002481	27 %			Not applicable	Glycerol		0.5	Not available	Not available		Exponential				enrichment of phosphorylated protein			Glycerol
OR13_A2_20161014_CMP_Ecoli_glycerol_exp_2mg_IMAC_R3.raw	Escherichia coli	Cell lysate		Escherichia coli str. K-12 substr. W3110	Not applicable	Prokaryotic cell	3	M9 minimal medium	37°C	Mid exponential phase	run 11	Proteomic profiling by mass spectrometry	1	OR13_A2_20161014_CMP_Ecoli_glycerol_exp_2mg_IMAC_R3.raw	1	Label free sample	NT=Q Exactive HF	NT=Trypsin; AC=1001251; CS=(?⇐[KR])(?!P)	TCEP	CAA	NT=Carbamidomethylation; AC=UNIMOD:4;TA=C			NT=HCD; AC=MS:1002481	27 %			Not applicable	Glycerol		0.5	Not available	Not available		Exponential				enrichment of phosphorylated protein			Glycerol
OR10_20160316_CMP_Ecoli_glucose_exp_4mg_IMAC_80pc.raw	Escherichia coli	Cell lysate		Escherichia coli str. K-12 substr. W3110	Not applicable	Prokaryotic cell	1	M9 minimal medium	37°C	Mid exponential phase	run 12	Proteomic profiling by mass spectrometry	1	OR10_20160316_CMP_Ecoli_glucose_exp_4mg_IMAC_80pc.raw	1	Label free sample	NT=Q Exactive HF	NT=Trypsin; AC=1001251; CS=(?⇐[KR])(?!P)	TCEP	CAA	NT=Carbamidomethylation; AC=UNIMOD:4;TA=C			NT=HCD; AC=MS:1002481	27 %			Not applicable	Glucose		Not available	Not available	Not available		Exponential				enrichment of phosphorylated protein			Glucose
OR10_20160316_CMP_Ecoli_glucose_stat_4mg_IMAC_80pc.raw	Escherichia coli	Cell lysate		Escherichia coli str. K-12 substr. W3110	Not applicable	Prokaryotic cell	1	M9 minimal medium	37°C	Stationary phase	run 13	Proteomic profiling by mass spectrometry	1	OR10_20160316_CMP_Ecoli_glucose_stat_4mg_IMAC_80pc.raw	1	Label free sample	NT=Q Exactive HF	NT=Trypsin; AC=1001251; CS=(?⇐[KR])(?!P)	TCEP	CAA	NT=Carbamidomethylation; AC=UNIMOD:4;TA=C			NT=HCD; AC=MS:1002481	27 %			Not applicable	Glucose		Not available	Not available	Not available		Stationary				enrichment of phosphorylated protein			Glucose
OR10_20160316_CMP_Ecoli_glyc_stat_4mg_IMAC_80pc.raw	Escherichia coli	Cell lysate		Escherichia coli str. K-12 substr. W3110	Not applicable	Prokaryotic cell	1	M9 minimal medium	37°C	Stationary phase	run 14	Proteomic profiling by mass spectrometry	1	OR10_20160316_CMP_Ecoli_glyc_stat_4mg_IMAC_80pc.raw	1	Label free sample	NT=Q Exactive HF	NT=Trypsin; AC=1001251; CS=(?⇐[KR])(?!P)	TCEP	CAA	NT=Carbamidomethylation; AC=UNIMOD:4;TA=C			NT=HCD; AC=MS:1002481	27 %			Not applicable	Glycerol		Not available	Not available	Not available		Stationary				enrichment of phosphorylated protein			Glycerol
OR11_20160131_CMP_Ecoli_1mg_IMAC_80pc.raw	Escherichia coli	Cell lysate		Escherichia coli str. K-12 substr. W3110	Not applicable	Prokaryotic cell	1	M9 minimal medium	37°C	Not available	run 15	Proteomic profiling by mass spectrometry	1	OR11_20160131_CMP_Ecoli_1mg_IMAC_80pc.raw	1	Label free sample	NT=Q Exactive HF	NT=Trypsin; AC=1001251; CS=(?⇐[KR])(?!P)	TCEP	CAA	NT=Carbamidomethylation; AC=UNIMOD:4;TA=C			NT=HCD; AC=MS:1002481	27 %			Not applicable	Not available		Not available	Not available	Not available		Not available				enrichment of phosphorylated protein			Not available
OR11_20160209_CMP_Ecoli_PT_1mg_80pc.raw	Escherichia coli	Cell lysate		Escherichia coli str. K-12 substr. W3110	Not applicable	Prokaryotic cell	1	M9 minimal medium	37°C	Not available	run 16	Proteomic profiling by mass spectrometry	1	OR11_20160209_CMP_Ecoli_PT_1mg_80pc.raw	1	Label free sample	NT=Q Exactive HF	NT=Trypsin; AC=1001251; CS=(?⇐[KR])(?!P)	TCEP	CAA	NT=Carbamidomethylation; AC=UNIMOD:4;TA=C			NT=HCD; AC=MS:1002481	27 %			Not applicable	Not available		Not available	Not available	Not available		Not available				enrichment of phosphorylated protein			Not available
OR11_20160412_CMP_Ecoli_glucose_exp_1mg_smallC_80pc.raw	Escherichia coli	Cell lysate		Escherichia coli str. K-12 substr. W3110	Not applicable	Prokaryotic cell	1	M9 minimal medium	37°C	Stationary phase	run 17	Proteomic profiling by mass spectrometry	1	OR11_20160412_CMP_Ecoli_glucose_exp_1mg_smallC_80pc.raw	1	Label free sample	NT=Q Exactive HF	NT=Trypsin; AC=1001251; CS=(?⇐[KR])(?!P)	TCEP	CAA	NT=Carbamidomethylation; AC=UNIMOD:4;TA=C			NT=HCD; AC=MS:1002481	27 %			Not applicable	Glucose		Not available	Not available	Not available		Exponential				enrichment of phosphorylated protein			Glucose
Bulk	Escherichia coli	Cell lysate		Escherichia coli BL21(DE3)	Not applicable	Prokaryotic cell	1	LB medium, then Terrific Broth	37°C		run 0	Proteomic profiling by mass spectrometry	1	20221215_HF2_01_Ecoli_bulk22127_FToP_TM6.raw	1	Label free sample	NT=Q Exactive HF	NT=Trypsin; AC=1001251; CS=(?⇐[KR])(?!P)			NT=TMT6plex;AC=737;CF=H(20) C(8) 13C(4) N 15N O(2);MM=229.162932;MT=Variable;PP=Anywhere;TA=['K']			NT=HCD; AC=MS:1002481	34 %	https://ftp.pride.ebi.ac.uk/pride/data/archive/2023/10/PXD043473/20221215_HF2_01_Ecoli_bulk22127_FToP_TM6.raw						0.05 Da	10 ppm										Not applicable
Run1_cell1	Escherichia coli	Cell lysate		Escherichia coli BL21(DE3)	Not applicable	Prokaryotic cell	2	LB medium, then Terrific Broth	37°C		run 1	Proteomic profiling by mass spectrometry	1	20221220_Ec_01_RZ_SBP_Exp1.raw	1	Label free sample	Orbitrap Eclipse Tribrid	NT=Trypsin; AC=1001251; CS=(?⇐[KR])(?!P)			NT=TMT6plex;AC=737;CF=H(20) C(8) 13C(4) N 15N O(2);MM=229.162932;MT=Variable;PP=Anywhere;TA=['K']			NT=HCD; AC=MS:1002481	35 %	https://ftp.pride.ebi.ac.uk/pride/data/archive/2023/10/PXD043473/20221220_Ec_01_RZ_SBP_Exp1.raw						0.05 Da	10 ppm										Not available
Run1_cell2	Escherichia coli	Cell lysate		Escherichia coli BL21(DE3)	Not applicable	Prokaryotic cell	3	LB medium, then Terrific Broth	37°C		run 1	Proteomic profiling by mass spectrometry	1	20221220_Ec_01_RZ_SBP_Exp1.raw	1	Label free sample	Orbitrap Eclipse Tribrid	NT=Trypsin; AC=1001251; CS=(?⇐[KR])(?!P)			NT=TMT6plex;AC=737;CF=H(20) C(8) 13C(4) N 15N O(2);MM=229.162932;MT=Variable;PP=Anywhere;TA=['K']			NT=HCD; AC=MS:1002481	35 %	https://ftp.pride.ebi.ac.uk/pride/data/archive/2023/10/PXD043473/20221220_Ec_01_RZ_SBP_Exp1.raw						0.05 Da	10 ppm										Not available
Run1_cell3	Escherichia coli	Cell lysate		Escherichia coli BL21(DE3)	Not applicable	Prokaryotic cell	4	LB medium, then Terrific Broth	37°C		run 1	Proteomic profiling by mass spectrometry	1	20221220_Ec_01_RZ_SBP_Exp1.raw	1	Label free sample	Orbitrap Eclipse Tribrid	NT=Trypsin; AC=1001251; CS=(?⇐[KR])(?!P)			NT=TMT6plex;AC=737;CF=H(20) C(8) 13C(4) N 15N O(2);MM=229.162932;MT=Variable;PP=Anywhere;TA=['K']			NT=HCD; AC=MS:1002481	35 %	https://ftp.pride.ebi.ac.uk/pride/data/archive/2023/10/PXD043473/20221220_Ec_01_RZ_SBP_Exp1.raw						0.05 Da	10 ppm										Not available
Run1_cell4_and_5	Escherichia coli	Cell lysate		Escherichia coli BL21(DE3)	Not applicable	Prokaryotic cell	5	LB medium, then Terrific Broth	37°C		run 1	Proteomic profiling by mass spectrometry	1	20221220_Ec_01_RZ_SBP_Exp1.raw	1	Label free sample	Orbitrap Eclipse Tribrid	NT=Trypsin; AC=1001251; CS=(?⇐[KR])(?!P)			NT=TMT6plex;AC=737;CF=H(20) C(8) 13C(4) N 15N O(2);MM=229.162932;MT=Variable;PP=Anywhere;TA=['K']			NT=HCD; AC=MS:1002481	35 %	https://ftp.pride.ebi.ac.uk/pride/data/archive/2023/10/PXD043473/20221220_Ec_01_RZ_SBP_Exp1.raw						0.05 Da	10 ppm										Not available
Run1_cell6_and_7	Escherichia coli	Cell lysate		Escherichia coli BL21(DE3)	Not applicable	Prokaryotic cell	6	LB medium, then Terrific Broth	37°C		run 1	Proteomic profiling by mass spectrometry	1	20221220_Ec_01_RZ_SBP_Exp1.raw	1	Label free sample	Orbitrap Eclipse Tribrid	NT=Trypsin; AC=1001251; CS=(?⇐[KR])(?!P)			NT=TMT6plex;AC=737;CF=H(20) C(8) 13C(4) N 15N O(2);MM=229.162932;MT=Variable;PP=Anywhere;TA=['K']			NT=HCD; AC=MS:1002481	35 %	https://ftp.pride.ebi.ac.uk/pride/data/archive/2023/10/PXD043473/20221220_Ec_01_RZ_SBP_Exp1.raw						0.05 Da	10 ppm										Not available
Run1_cell8_and_9	Escherichia coli	Cell lysate		Escherichia coli BL21(DE3)	Not applicable	Prokaryotic cell	7	LB medium, then Terrific Broth	37°C		run 1	Proteomic profiling by mass spectrometry	1	20221220_Ec_01_RZ_SBP_Exp1.raw	1	Label free sample	Orbitrap Eclipse Tribrid	NT=Trypsin; AC=1001251; CS=(?⇐[KR])(?!P)			NT=TMT6plex;AC=737;CF=H(20) C(8) 13C(4) N 15N O(2);MM=229.162932;MT=Variable;PP=Anywhere;TA=['K']			NT=HCD; AC=MS:1002481	35 %	https://ftp.pride.ebi.ac.uk/pride/data/archive/2023/10/PXD043473/20221220_Ec_01_RZ_SBP_Exp1.raw						0.05 Da	10 ppm										Not available
Run1_carrier_cells_1	Escherichia coli	Cell lysate		Escherichia coli BL21(DE3)	Not applicable	Prokaryotic cell	8	LB medium, then Terrific Broth	37°C		run 1	Proteomic profiling by mass spectrometry	1	20221220_Ec_01_RZ_SBP_Exp1.raw	1	Label free sample	Orbitrap Eclipse Tribrid	NT=Trypsin; AC=1001251; CS=(?⇐[KR])(?!P)			NT=TMT6plex;AC=737;CF=H(20) C(8) 13C(4) N 15N O(2);MM=229.162932;MT=Variable;PP=Anywhere;TA=['K']			NT=HCD; AC=MS:1002481	35 %	https://ftp.pride.ebi.ac.uk/pride/data/archive/2023/10/PXD043473/20221220_Ec_01_RZ_SBP_Exp1.raw						0.05 Da	10 ppm										Not available
Run1_carrier_cells_2	Escherichia coli	Cell lysate		Escherichia coli BL21(DE3)	Not applicable	Prokaryotic cell	9	LB medium, then Terrific Broth	37°C		run 1	Proteomic profiling by mass spectrometry	1	20221220_Ec_01_RZ_SBP_Exp1.raw	1	Label free sample	Orbitrap Eclipse Tribrid	NT=Trypsin; AC=1001251; CS=(?⇐[KR])(?!P)			NT=TMT6plex;AC=737;CF=H(20) C(8) 13C(4) N 15N O(2);MM=229.162932;MT=Variable;PP=Anywhere;TA=['K']			NT=HCD; AC=MS:1002481	35 %	https://ftp.pride.ebi.ac.uk/pride/data/archive/2023/10/PXD043473/20221220_Ec_01_RZ_SBP_Exp1.raw						0.05 Da	10 ppm										Not available
Run2_cell1	Escherichia coli	Cell lysate		Escherichia coli BL21(DE3)	Not applicable	Prokaryotic cell	10	LB medium, then Terrific Broth	37°C		run 2	Proteomic profiling by mass spectrometry	1	20221220_Ec_02_RZ_SBP_Exp2.raw	1	Label free sample	Orbitrap Eclipse Tribrid	NT=Trypsin; AC=1001251; CS=(?⇐[KR])(?!P)			NT=TMT6plex;AC=737;CF=H(20) C(8) 13C(4) N 15N O(2);MM=229.162932;MT=Variable;PP=Anywhere;TA=['K']			NT=HCD; AC=MS:1002481	35 %	https://ftp.pride.ebi.ac.uk/pride/data/archive/2023/10/PXD043473/20221220_Ec_01_RZ_SBP_Exp2.raw						0.05 Da	10 ppm										Not available
Run2_cell2	Escherichia coli	Cell lysate		Escherichia coli BL21(DE3)	Not applicable	Prokaryotic cell	11	LB medium, then Terrific Broth	37°C		run 2	Proteomic profiling by mass spectrometry	1	20221220_Ec_02_RZ_SBP_Exp2.raw	1	Label free sample	Orbitrap Eclipse Tribrid	NT=Trypsin; AC=1001251; CS=(?⇐[KR])(?!P)			NT=TMT6plex;AC=737;CF=H(20) C(8) 13C(4) N 15N O(2);MM=229.162932;MT=Variable;PP=Anywhere;TA=['K']			NT=HCD; AC=MS:1002481	35 %	https://ftp.pride.ebi.ac.uk/pride/data/archive/2023/10/PXD043473/20221220_Ec_01_RZ_SBP_Exp2.raw						0.05 Da	10 ppm										Not available
Run2_cell3	Escherichia coli	Cell lysate		Escherichia coli BL21(DE3)	Not applicable	Prokaryotic cell	12	LB medium, then Terrific Broth	37°C		run 2	Proteomic profiling by mass spectrometry	1	20221220_Ec_02_RZ_SBP_Exp2.raw	1	Label free sample	Orbitrap Eclipse Tribrid	NT=Trypsin; AC=1001251; CS=(?⇐[KR])(?!P)			NT=TMT6plex;AC=737;CF=H(20) C(8) 13C(4) N 15N O(2);MM=229.162932;MT=Variable;PP=Anywhere;TA=['K']			NT=HCD; AC=MS:1002481	35 %	https://ftp.pride.ebi.ac.uk/pride/data/archive/2023/10/PXD043473/20221220_Ec_01_RZ_SBP_Exp2.raw						0.05 Da	10 ppm										Not available
Run2_cell4_and_5	Escherichia coli	Cell lysate		Escherichia coli BL21(DE3)	Not applicable	Prokaryotic cell	13	LB medium, then Terrific Broth	37°C		run 2	Proteomic profiling by mass spectrometry	1	20221220_Ec_02_RZ_SBP_Exp2.raw	1	Label free sample	Orbitrap Eclipse Tribrid	NT=Trypsin; AC=1001251; CS=(?⇐[KR])(?!P)			NT=TMT6plex;AC=737;CF=H(20) C(8) 13C(4) N 15N O(2);MM=229.162932;MT=Variable;PP=Anywhere;TA=['K']			NT=HCD; AC=MS:1002481	35 %	https://ftp.pride.ebi.ac.uk/pride/data/archive/2023/10/PXD043473/20221220_Ec_01_RZ_SBP_Exp2.raw						0.05 Da	10 ppm										Not available
Run2_cell6_and_7	Escherichia coli	Cell lysate		Escherichia coli BL21(DE3)	Not applicable	Prokaryotic cell	14	LB medium, then Terrific Broth	37°C		run 2	Proteomic profiling by mass spectrometry	1	20221220_Ec_02_RZ_SBP_Exp2.raw	1	Label free sample	Orbitrap Eclipse Tribrid	NT=Trypsin; AC=1001251; CS=(?⇐[KR])(?!P)			NT=TMT6plex;AC=737;CF=H(20) C(8) 13C(4) N 15N O(2);MM=229.162932;MT=Variable;PP=Anywhere;TA=['K']			NT=HCD; AC=MS:1002481	35 %	https://ftp.pride.ebi.ac.uk/pride/data/archive/2023/10/PXD043473/20221220_Ec_01_RZ_SBP_Exp2.raw						0.05 Da	10 ppm										Not available
Run2_cell8_and_9	Escherichia coli	Cell lysate		Escherichia coli BL21(DE3)	Not applicable	Prokaryotic cell	15	LB medium, then Terrific Broth	37°C		run 2	Proteomic profiling by mass spectrometry	1	20221220_Ec_01_RZ_SBP_Exp2.raw	1	Label free sample	Orbitrap Eclipse Tribrid	NT=Trypsin; AC=1001251; CS=(?⇐[KR])(?!P)			NT=TMT6plex;AC=737;CF=H(20) C(8) 13C(4) N 15N O(2);MM=229.162932;MT=Variable;PP=Anywhere;TA=['K']			NT=HCD; AC=MS:1002481	35 %	https://ftp.pride.ebi.ac.uk/pride/data/archive/2023/10/PXD043473/20221220_Ec_01_RZ_SBP_Exp2.raw						0.05 Da	10 ppm										Not available
Run2_carrier_cells_1	Escherichia coli	Cell lysate		Escherichia coli BL21(DE3)	Not applicable	Prokaryotic cell	16	LB medium, then Terrific Broth	37°C		run 2	Proteomic profiling by mass spectrometry	1	20221220_Ec_01_RZ_SBP_Exp2.raw	1	Label free sample	Orbitrap Eclipse Tribrid	NT=Trypsin; AC=1001251; CS=(?⇐[KR])(?!P)			NT=TMT6plex;AC=737;CF=H(20) C(8) 13C(4) N 15N O(2);MM=229.162932;MT=Variable;PP=Anywhere;TA=['K']			NT=HCD; AC=MS:1002481	35 %	https://ftp.pride.ebi.ac.uk/pride/data/archive/2023/10/PXD043473/20221220_Ec_01_RZ_SBP_Exp2.raw						0.05 Da	10 ppm										Not available
Run2_carrier_cells_2	Escherichia coli	Cell lysate		Escherichia coli BL21(DE3)	Not applicable	Prokaryotic cell	17	LB medium, then Terrific Broth	37°C		run 2	Proteomic profiling by mass spectrometry	1	20221220_Ec_01_RZ_SBP_Exp2.raw	1	Label free sample	Orbitrap Eclipse Tribrid	NT=Trypsin; AC=1001251; CS=(?⇐[KR])(?!P)			NT=TMT6plex;AC=737;CF=H(20) C(8) 13C(4) N 15N O(2);MM=229.162932;MT=Variable;PP=Anywhere;TA=['K']			NT=HCD; AC=MS:1002481	35 %	https://ftp.pride.ebi.ac.uk/pride/data/archive/2023/10/PXD043473/20221220_Ec_01_RZ_SBP_Exp2.raw						0.05 Da	10 ppm										Not available
Run3_cell1	Escherichia coli	Cell lysate		Escherichia coli BL21(DE3)	Not applicable	Prokaryotic cell	18	LB medium, then Terrific Broth	37°C		run 3	Proteomic profiling by mass spectrometry	1	20221220_Ec_03_RZ_SBP_Exp3.raw	1	Label free sample	Orbitrap Eclipse Tribrid	NT=Trypsin; AC=1001251; CS=(?⇐[KR])(?!P)			NT=TMT6plex;AC=737;CF=H(20) C(8) 13C(4) N 15N O(2);MM=229.162932;MT=Variable;PP=Anywhere;TA=['K']			NT=HCD; AC=MS:1002481	35 %	https://ftp.pride.ebi.ac.uk/pride/data/archive/2023/10/PXD043473/20221220_Ec_01_RZ_SBP_Exp3.raw						0.05 Da	10 ppm										Not available
Run3_cell2	Escherichia coli	Cell lysate		Escherichia coli BL21(DE3)	Not applicable	Prokaryotic cell	19	LB medium, then Terrific Broth	37°C		run 3	Proteomic profiling by mass spectrometry	1	20221220_Ec_03_RZ_SBP_Exp3.raw	1	Label free sample	Orbitrap Eclipse Tribrid	NT=Trypsin; AC=1001251; CS=(?⇐[KR])(?!P)			NT=TMT6plex;AC=737;CF=H(20) C(8) 13C(4) N 15N O(2);MM=229.162932;MT=Variable;PP=Anywhere;TA=['K']			NT=HCD; AC=MS:1002481	35 %	https://ftp.pride.ebi.ac.uk/pride/data/archive/2023/10/PXD043473/20221220_Ec_01_RZ_SBP_Exp3.raw						0.05 Da	10 ppm										Not available
Run3_cell3	Escherichia coli	Cell lysate		Escherichia coli BL21(DE3)	Not applicable	Prokaryotic cell	20	LB medium, then Terrific Broth	37°C		run 3	Proteomic profiling by mass spectrometry	1	20221220_Ec_03_RZ_SBP_Exp3.raw	1	Label free sample	Orbitrap Eclipse Tribrid	NT=Trypsin; AC=1001251; CS=(?⇐[KR])(?!P)			NT=TMT6plex;AC=737;CF=H(20) C(8) 13C(4) N 15N O(2);MM=229.162932;MT=Variable;PP=Anywhere;TA=['K']			NT=HCD; AC=MS:1002481	35 %	https://ftp.pride.ebi.ac.uk/pride/data/archive/2023/10/PXD043473/20221220_Ec_01_RZ_SBP_Exp3.raw						0.05 Da	10 ppm										Not available
Run3_cell4_and_5	Escherichia coli	Cell lysate		Escherichia coli BL21(DE3)	Not applicable	Prokaryotic cell	21	LB medium, then Terrific Broth	37°C		run 3	Proteomic profiling by mass spectrometry	1	20221220_Ec_03_RZ_SBP_Exp3.raw	1	Label free sample	Orbitrap Eclipse Tribrid	NT=Trypsin; AC=1001251; CS=(?⇐[KR])(?!P)			NT=TMT6plex;AC=737;CF=H(20) C(8) 13C(4) N 15N O(2);MM=229.162932;MT=Variable;PP=Anywhere;TA=['K']			NT=HCD; AC=MS:1002481	35 %	https://ftp.pride.ebi.ac.uk/pride/data/archive/2023/10/PXD043473/20221220_Ec_01_RZ_SBP_Exp3.raw						0.05 Da	10 ppm										Not available
Run3_cell6_and_7	Escherichia coli	Cell lysate		Escherichia coli BL21(DE3)	Not applicable	Prokaryotic cell	22	LB medium, then Terrific Broth	37°C		run 3	Proteomic profiling by mass spectrometry	1	20221220_Ec_03_RZ_SBP_Exp3.raw	1	Label free sample	Orbitrap Eclipse Tribrid	NT=Trypsin; AC=1001251; CS=(?⇐[KR])(?!P)			NT=TMT6plex;AC=737;CF=H(20) C(8) 13C(4) N 15N O(2);MM=229.162932;MT=Variable;PP=Anywhere;TA=['K']			NT=HCD; AC=MS:1002481	35 %	https://ftp.pride.ebi.ac.uk/pride/data/archive/2023/10/PXD043473/20221220_Ec_01_RZ_SBP_Exp3.raw						0.05 Da	10 ppm										Not available
Run3_cell8_and_9	Escherichia coli	Cell lysate		Escherichia coli BL21(DE3)	Not applicable	Prokaryotic cell	23	LB medium, then Terrific Broth	37°C		run 3	Proteomic profiling by mass spectrometry	1	20221220_Ec_03_RZ_SBP_Exp3.raw	1	Label free sample	Orbitrap Eclipse Tribrid	NT=Trypsin; AC=1001251; CS=(?⇐[KR])(?!P)			NT=TMT6plex;AC=737;CF=H(20) C(8) 13C(4) N 15N O(2);MM=229.162932;MT=Variable;PP=Anywhere;TA=['K']			NT=HCD; AC=MS:1002481	35 %	https://ftp.pride.ebi.ac.uk/pride/data/archive/2023/10/PXD043473/20221220_Ec_01_RZ_SBP_Exp3.raw						0.05 Da	10 ppm										Not available
Run3_carrier_cells_1	Escherichia coli	Cell lysate		Escherichia coli BL21(DE3)	Not applicable	Prokaryotic cell	24	LB medium, then Terrific Broth	37°C		run 3	Proteomic profiling by mass spectrometry	1	20221220_Ec_03_RZ_SBP_Exp3.raw	1	Label free sample	Orbitrap Eclipse Tribrid	NT=Trypsin; AC=1001251; CS=(?⇐[KR])(?!P)			NT=TMT6plex;AC=737;CF=H(20) C(8) 13C(4) N 15N O(2);MM=229.162932;MT=Variable;PP=Anywhere;TA=['K']			NT=HCD; AC=MS:1002481	35 %	https://ftp.pride.ebi.ac.uk/pride/data/archive/2023/10/PXD043473/20221220_Ec_01_RZ_SBP_Exp3.raw						0.05 Da	10 ppm										Not available
Run3_carrier_cells_2	Escherichia coli	Cell lysate		Escherichia coli BL21(DE3)	Not applicable	Prokaryotic cell	25	LB medium, then Terrific Broth	37°C		run 3	Proteomic profiling by mass spectrometry	1	20221220_Ec_03_RZ_SBP_Exp3.raw	1	Label free sample	Orbitrap Eclipse Tribrid	NT=Trypsin; AC=1001251; CS=(?⇐[KR])(?!P)			NT=TMT6plex;AC=737;CF=H(20) C(8) 13C(4) N 15N O(2);MM=229.162932;MT=Variable;PP=Anywhere;TA=['K']			NT=HCD; AC=MS:1002481	35 %	https://ftp.pride.ebi.ac.uk/pride/data/archive/2023/10/PXD043473/20221220_Ec_01_RZ_SBP_Exp3.raw						0.05 Da	10 ppm										Not available
Run4_cell1	Escherichia coli	Cell lysate		Escherichia coli BL21(DE3)	Not applicable	Prokaryotic cell	26	LB medium, then Terrific Broth	37°C		run 4	Proteomic profiling by mass spectrometry	1	20221220_Ec_04_RZ_SBP_Exp4.raw	1	Label free sample	Orbitrap Eclipse Tribrid	NT=Trypsin; AC=1001251; CS=(?⇐[KR])(?!P)			NT=TMT6plex;AC=737;CF=H(20) C(8) 13C(4) N 15N O(2);MM=229.162932;MT=Variable;PP=Anywhere;TA=['K']			NT=HCD; AC=MS:1002481	35 %	https://ftp.pride.ebi.ac.uk/pride/data/archive/2023/10/PXD043473/20221220_Ec_01_RZ_SBP_Exp4.raw						0.05 Da	10 ppm										Not available
Run4_cell2	Escherichia coli	Cell lysate		Escherichia coli BL21(DE3)	Not applicable	Prokaryotic cell	27	LB medium, then Terrific Broth	37°C		run 4	Proteomic profiling by mass spectrometry	1	20221220_Ec_04_RZ_SBP_Exp4.raw	1	Label free sample	Orbitrap Eclipse Tribrid	NT=Trypsin; AC=1001251; CS=(?⇐[KR])(?!P)			NT=TMT6plex;AC=737;CF=H(20) C(8) 13C(4) N 15N O(2);MM=229.162932;MT=Variable;PP=Anywhere;TA=['K']			NT=HCD; AC=MS:1002481	35 %	https://ftp.pride.ebi.ac.uk/pride/data/archive/2023/10/PXD043473/20221220_Ec_01_RZ_SBP_Exp4.raw						0.05 Da	10 ppm										Not available
Run4_cell3	Escherichia coli	Cell lysate		Escherichia coli BL21(DE3)	Not applicable	Prokaryotic cell	28	LB medium, then Terrific Broth	37°C		run 4	Proteomic profiling by mass spectrometry	1	20221220_Ec_04_RZ_SBP_Exp4.raw	1	Label free sample	Orbitrap Eclipse Tribrid	NT=Trypsin; AC=1001251; CS=(?⇐[KR])(?!P)			NT=TMT6plex;AC=737;CF=H(20) C(8) 13C(4) N 15N O(2);MM=229.162932;MT=Variable;PP=Anywhere;TA=['K']			NT=HCD; AC=MS:1002481	35 %	https://ftp.pride.ebi.ac.uk/pride/data/archive/2023/10/PXD043473/20221220_Ec_01_RZ_SBP_Exp4.raw						0.05 Da	10 ppm										Not available
Run4_cell4_and_5	Escherichia coli	Cell lysate		Escherichia coli BL21(DE3)	Not applicable	Prokaryotic cell	29	LB medium, then Terrific Broth	37°C		run 4	Proteomic profiling by mass spectrometry	1	20221220_Ec_04_RZ_SBP_Exp4.raw	1	Label free sample	Orbitrap Eclipse Tribrid	NT=Trypsin; AC=1001251; CS=(?⇐[KR])(?!P)			NT=TMT6plex;AC=737;CF=H(20) C(8) 13C(4) N 15N O(2);MM=229.162932;MT=Variable;PP=Anywhere;TA=['K']			NT=HCD; AC=MS:1002481	35 %	https://ftp.pride.ebi.ac.uk/pride/data/archive/2023/10/PXD043473/20221220_Ec_01_RZ_SBP_Exp4.raw						0.05 Da	10 ppm										Not available
Run4_cell6_and_7	Escherichia coli	Cell lysate		Escherichia coli BL21(DE3)	Not applicable	Prokaryotic cell	30	LB medium, then Terrific Broth	37°C		run 4	Proteomic profiling by mass spectrometry	1	20221220_Ec_04_RZ_SBP_Exp4.raw	1	Label free sample	Orbitrap Eclipse Tribrid	NT=Trypsin; AC=1001251; CS=(?⇐[KR])(?!P)			NT=TMT6plex;AC=737;CF=H(20) C(8) 13C(4) N 15N O(2);MM=229.162932;MT=Variable;PP=Anywhere;TA=['K']			NT=HCD; AC=MS:1002481	35 %	https://ftp.pride.ebi.ac.uk/pride/data/archive/2023/10/PXD043473/20221220_Ec_01_RZ_SBP_Exp4.raw						0.05 Da	10 ppm										Not available
Run4_cell8_and_9	Escherichia coli	Cell lysate		Escherichia coli BL21(DE3)	Not applicable	Prokaryotic cell	31	LB medium, then Terrific Broth	37°C		run 4	Proteomic profiling by mass spectrometry	1	20221220_Ec_04_RZ_SBP_Exp4.raw	1	Label free sample	Orbitrap Eclipse Tribrid	NT=Trypsin; AC=1001251; CS=(?⇐[KR])(?!P)			NT=TMT6plex;AC=737;CF=H(20) C(8) 13C(4) N 15N O(2);MM=229.162932;MT=Variable;PP=Anywhere;TA=['K']			NT=HCD; AC=MS:1002481	35 %	https://ftp.pride.ebi.ac.uk/pride/data/archive/2023/10/PXD043473/20221220_Ec_01_RZ_SBP_Exp4.raw						0.05 Da	10 ppm										Not available
Run4_carrier_cells_1	Escherichia coli	Cell lysate		Escherichia coli BL21(DE3)	Not applicable	Prokaryotic cell	32	LB medium, then Terrific Broth	37°C		run 4	Proteomic profiling by mass spectrometry	1	20221220_Ec_04_RZ_SBP_Exp4.raw	1	Label free sample	Orbitrap Eclipse Tribrid	NT=Trypsin; AC=1001251; CS=(?⇐[KR])(?!P)			NT=TMT6plex;AC=737;CF=H(20) C(8) 13C(4) N 15N O(2);MM=229.162932;MT=Variable;PP=Anywhere;TA=['K']			NT=HCD; AC=MS:1002481	35 %	https://ftp.pride.ebi.ac.uk/pride/data/archive/2023/10/PXD043473/20221220_Ec_01_RZ_SBP_Exp4.raw						0.05 Da	10 ppm										Not available
Run4_carrier_cells_2	Escherichia coli	Cell lysate		Escherichia coli BL21(DE3)	Not applicable	Prokaryotic cell	33	LB medium, then Terrific Broth	37°C		run 4	Proteomic profiling by mass spectrometry	1	20221220_Ec_04_RZ_SBP_Exp4.raw	1	Label free sample	Orbitrap Eclipse Tribrid	NT=Trypsin; AC=1001251; CS=(?⇐[KR])(?!P)			NT=TMT6plex;AC=737;CF=H(20) C(8) 13C(4) N 15N O(2);MM=229.162932;MT=Variable;PP=Anywhere;TA=['K']			NT=HCD; AC=MS:1002481	35 %	https://ftp.pride.ebi.ac.uk/pride/data/archive/2023/10/PXD043473/20221220_Ec_01_RZ_SBP_Exp4.raw						0.05 Da	10 ppm										Not available
Run5_cell1	Escherichia coli	Cell lysate		Escherichia coli BL21(DE3)	Not applicable	Prokaryotic cell	34	LB medium, then Terrific Broth	37°C		run 5	Proteomic profiling by mass spectrometry	1	20221220_Ec_05_RZ_SBP_Exp5.raw	1	Label free sample	Orbitrap Eclipse Tribrid	NT=Trypsin; AC=1001251; CS=(?⇐[KR])(?!P)			NT=TMT6plex;AC=737;CF=H(20) C(8) 13C(4) N 15N O(2);MM=229.162932;MT=Variable;PP=Anywhere;TA=['K']			NT=HCD; AC=MS:1002481	35 %	https://ftp.pride.ebi.ac.uk/pride/data/archive/2023/10/PXD043473/20221220_Ec_01_RZ_SBP_Exp5.raw						0.05 Da	10 ppm										Not available
Run5_cell2	Escherichia coli	Cell lysate		Escherichia coli BL21(DE3)	Not applicable	Prokaryotic cell	35	LB medium, then Terrific Broth	37°C		run 5	Proteomic profiling by mass spectrometry	1	20221220_Ec_05_RZ_SBP_Exp5.raw	1	Label free sample	Orbitrap Eclipse Tribrid	NT=Trypsin; AC=1001251; CS=(?⇐[KR])(?!P)			NT=TMT6plex;AC=737;CF=H(20) C(8) 13C(4) N 15N O(2);MM=229.162932;MT=Variable;PP=Anywhere;TA=['K']			NT=HCD; AC=MS:1002481	35 %	https://ftp.pride.ebi.ac.uk/pride/data/archive/2023/10/PXD043473/20221220_Ec_01_RZ_SBP_Exp5.raw						0.05 Da	10 ppm										Not available
Run5_cell3	Escherichia coli	Cell lysate		Escherichia coli BL21(DE3)	Not applicable	Prokaryotic cell	36	LB medium, then Terrific Broth	37°C		run 5	Proteomic profiling by mass spectrometry	1	20221220_Ec_05_RZ_SBP_Exp5.raw	1	Label free sample	Orbitrap Eclipse Tribrid	NT=Trypsin; AC=1001251; CS=(?⇐[KR])(?!P)			NT=TMT6plex;AC=737;CF=H(20) C(8) 13C(4) N 15N O(2);MM=229.162932;MT=Variable;PP=Anywhere;TA=['K']			NT=HCD; AC=MS:1002481	35 %	https://ftp.pride.ebi.ac.uk/pride/data/archive/2023/10/PXD043473/20221220_Ec_01_RZ_SBP_Exp5.raw						0.05 Da	10 ppm										Not available
Run5_cell4_and_5	Escherichia coli	Cell lysate		Escherichia coli BL21(DE3)	Not applicable	Prokaryotic cell	37	LB medium, then Terrific Broth	37°C		run 5	Proteomic profiling by mass spectrometry	1	20221220_Ec_05_RZ_SBP_Exp5.raw	1	Label free sample	Orbitrap Eclipse Tribrid	NT=Trypsin; AC=1001251; CS=(?⇐[KR])(?!P)			NT=TMT6plex;AC=737;CF=H(20) C(8) 13C(4) N 15N O(2);MM=229.162932;MT=Variable;PP=Anywhere;TA=['K']			NT=HCD; AC=MS:1002481	35 %	https://ftp.pride.ebi.ac.uk/pride/data/archive/2023/10/PXD043473/20221220_Ec_01_RZ_SBP_Exp5.raw						0.05 Da	10 ppm										Not available
Run5_cell6_and_7	Escherichia coli	Cell lysate		Escherichia coli BL21(DE3)	Not applicable	Prokaryotic cell	38	LB medium, then Terrific Broth	37°C		run 5	Proteomic profiling by mass spectrometry	1	20221220_Ec_05_RZ_SBP_Exp5.raw	1	Label free sample	Orbitrap Eclipse Tribrid	NT=Trypsin; AC=1001251; CS=(?⇐[KR])(?!P)			NT=TMT6plex;AC=737;CF=H(20) C(8) 13C(4) N 15N O(2);MM=229.162932;MT=Variable;PP=Anywhere;TA=['K']			NT=HCD; AC=MS:1002481	35 %	https://ftp.pride.ebi.ac.uk/pride/data/archive/2023/10/PXD043473/20221220_Ec_01_RZ_SBP_Exp5.raw						0.05 Da	10 ppm										Not available
Run5_cell8_and_9	Escherichia coli	Cell lysate		Escherichia coli BL21(DE3)	Not applicable	Prokaryotic cell	39	LB medium, then Terrific Broth	37°C		run 5	Proteomic profiling by mass spectrometry	1	20221220_Ec_05_RZ_SBP_Exp5.raw	1	Label free sample	Orbitrap Eclipse Tribrid	NT=Trypsin; AC=1001251; CS=(?⇐[KR])(?!P)			NT=TMT6plex;AC=737;CF=H(20) C(8) 13C(4) N 15N O(2);MM=229.162932;MT=Variable;PP=Anywhere;TA=['K']			NT=HCD; AC=MS:1002481	35 %	https://ftp.pride.ebi.ac.uk/pride/data/archive/2023/10/PXD043473/20221220_Ec_01_RZ_SBP_Exp5.raw						0.05 Da	10 ppm										Not available
Run5_carrier_cells_1	Escherichia coli	Cell lysate		Escherichia coli BL21(DE3)	Not applicable	Prokaryotic cell	40	LB medium, then Terrific Broth	37°C		run 5	Proteomic profiling by mass spectrometry	1	20221220_Ec_05_RZ_SBP_Exp5.raw	1	Label free sample	Orbitrap Eclipse Tribrid	NT=Trypsin; AC=1001251; CS=(?⇐[KR])(?!P)			NT=TMT6plex;AC=737;CF=H(20) C(8) 13C(4) N 15N O(2);MM=229.162932;MT=Variable;PP=Anywhere;TA=['K']			NT=HCD; AC=MS:1002481	35 %	https://ftp.pride.ebi.ac.uk/pride/data/archive/2023/10/PXD043473/20221220_Ec_01_RZ_SBP_Exp5.raw						0.05 Da	10 ppm										Not available
Run5_carrier_cells_2	Escherichia coli	Cell lysate		Escherichia coli BL21(DE3)	Not applicable	Prokaryotic cell	41	LB medium, then Terrific Broth	37°C		run 5	Proteomic profiling by mass spectrometry	1	20221220_Ec_05_RZ_SBP_Exp5.raw	1	Label free sample	Orbitrap Eclipse Tribrid	NT=Trypsin; AC=1001251; CS=(?⇐[KR])(?!P)			NT=TMT6plex;AC=737;CF=H(20) C(8) 13C(4) N 15N O(2);MM=229.162932;MT=Variable;PP=Anywhere;TA=['K']			NT=HCD; AC=MS:1002481	35 %	https://ftp.pride.ebi.ac.uk/pride/data/archive/2023/10/PXD043473/20221220_Ec_01_RZ_SBP_Exp5.raw						0.05 Da	10 ppm										Not available
Run6_cell1	Escherichia coli	Cell lysate		Escherichia coli BL21(DE3)	Not applicable	Prokaryotic cell	42	LB medium, then Terrific Broth	37°C		run 6	Proteomic profiling by mass spectrometry	1	20221220_Ec_06_RZ_SBP_Exp6.raw	1	Label free sample	Orbitrap Eclipse Tribrid	NT=Trypsin; AC=1001251; CS=(?⇐[KR])(?!P)			NT=TMT6plex;AC=737;CF=H(20) C(8) 13C(4) N 15N O(2);MM=229.162932;MT=Variable;PP=Anywhere;TA=['K']			NT=HCD; AC=MS:1002481	35 %	https://ftp.pride.ebi.ac.uk/pride/data/archive/2023/10/PXD043473/20221220_Ec_01_RZ_SBP_Exp6.raw						0.05 Da	10 ppm										Not available
Run6_cell2	Escherichia coli	Cell lysate		Escherichia coli BL21(DE3)	Not applicable	Prokaryotic cell	43	LB medium, then Terrific Broth	37°C		run 6	Proteomic profiling by mass spectrometry	1	20221220_Ec_06_RZ_SBP_Exp6.raw	1	Label free sample	Orbitrap Eclipse Tribrid	NT=Trypsin; AC=1001251; CS=(?⇐[KR])(?!P)			NT=TMT6plex;AC=737;CF=H(20) C(8) 13C(4) N 15N O(2);MM=229.162932;MT=Variable;PP=Anywhere;TA=['K']			NT=HCD; AC=MS:1002481	35 %	https://ftp.pride.ebi.ac.uk/pride/data/archive/2023/10/PXD043473/20221220_Ec_01_RZ_SBP_Exp6.raw						0.05 Da	10 ppm										Not available
Run6_cell3	Escherichia coli	Cell lysate		Escherichia coli BL21(DE3)	Not applicable	Prokaryotic cell	44	LB medium, then Terrific Broth	37°C		run 6	Proteomic profiling by mass spectrometry	1	20221220_Ec_06_RZ_SBP_Exp6.raw	1	Label free sample	Orbitrap Eclipse Tribrid	NT=Trypsin; AC=1001251; CS=(?⇐[KR])(?!P)			NT=TMT6plex;AC=737;CF=H(20) C(8) 13C(4) N 15N O(2);MM=229.162932;MT=Variable;PP=Anywhere;TA=['K']			NT=HCD; AC=MS:1002481	35 %	https://ftp.pride.ebi.ac.uk/pride/data/archive/2023/10/PXD043473/20221220_Ec_01_RZ_SBP_Exp6.raw						0.05 Da	10 ppm										Not available
Run6_cell4_and_5	Escherichia coli	Cell lysate		Escherichia coli BL21(DE3)	Not applicable	Prokaryotic cell	45	LB medium, then Terrific Broth	37°C		run 6	Proteomic profiling by mass spectrometry	1	20221220_Ec_06_RZ_SBP_Exp6.raw	1	Label free sample	Orbitrap Eclipse Tribrid	NT=Trypsin; AC=1001251; CS=(?⇐[KR])(?!P)			NT=TMT6plex;AC=737;CF=H(20) C(8) 13C(4) N 15N O(2);MM=229.162932;MT=Variable;PP=Anywhere;TA=['K']			NT=HCD; AC=MS:1002481	35 %	https://ftp.pride.ebi.ac.uk/pride/data/archive/2023/10/PXD043473/20221220_Ec_01_RZ_SBP_Exp6.raw						0.05 Da	10 ppm										Not available
Run6_cell6_and_7	Escherichia coli	Cell lysate		Escherichia coli BL21(DE3)	Not applicable	Prokaryotic cell	46	LB medium, then Terrific Broth	37°C		run 6	Proteomic profiling by mass spectrometry	1	20221220_Ec_06_RZ_SBP_Exp6.raw	1	Label free sample	Orbitrap Eclipse Tribrid	NT=Trypsin; AC=1001251; CS=(?⇐[KR])(?!P)			NT=TMT6plex;AC=737;CF=H(20) C(8) 13C(4) N 15N O(2);MM=229.162932;MT=Variable;PP=Anywhere;TA=['K']			NT=HCD; AC=MS:1002481	35 %	https://ftp.pride.ebi.ac.uk/pride/data/archive/2023/10/PXD043473/20221220_Ec_01_RZ_SBP_Exp6.raw						0.05 Da	10 ppm										Not available
Run6_cell8_and_9	Escherichia coli	Cell lysate		Escherichia coli BL21(DE3)	Not applicable	Prokaryotic cell	47	LB medium, then Terrific Broth	37°C		run 6	Proteomic profiling by mass spectrometry	1	20221220_Ec_06_RZ_SBP_Exp6.raw	1	Label free sample	Orbitrap Eclipse Tribrid	NT=Trypsin; AC=1001251; CS=(?⇐[KR])(?!P)			NT=TMT6plex;AC=737;CF=H(20) C(8) 13C(4) N 15N O(2);MM=229.162932;MT=Variable;PP=Anywhere;TA=['K']			NT=HCD; AC=MS:1002481	35 %	https://ftp.pride.ebi.ac.uk/pride/data/archive/2023/10/PXD043473/20221220_Ec_01_RZ_SBP_Exp6.raw						0.05 Da	10 ppm										Not available
Run6_carrier_cells_1	Escherichia coli	Cell lysate		Escherichia coli BL21(DE3)	Not applicable	Prokaryotic cell	48	LB medium, then Terrific Broth	37°C		run 6	Proteomic profiling by mass spectrometry	1	20221220_Ec_06_RZ_SBP_Exp6.raw	1	Label free sample	Orbitrap Eclipse Tribrid	NT=Trypsin; AC=1001251; CS=(?⇐[KR])(?!P)			NT=TMT6plex;AC=737;CF=H(20) C(8) 13C(4) N 15N O(2);MM=229.162932;MT=Variable;PP=Anywhere;TA=['K']			NT=HCD; AC=MS:1002481	35 %	https://ftp.pride.ebi.ac.uk/pride/data/archive/2023/10/PXD043473/20221220_Ec_01_RZ_SBP_Exp6.raw						0.05 Da	10 ppm										Not available
Run6_carrier_cells_2	Escherichia coli	Cell lysate		Escherichia coli BL21(DE3)	Not applicable	Prokaryotic cell	49	LB medium, then Terrific Broth	37°C		run 6	Proteomic profiling by mass spectrometry	1	20221220_Ec_06_RZ_SBP_Exp6.raw	1	Label free sample	Orbitrap Eclipse Tribrid	NT=Trypsin; AC=1001251; CS=(?⇐[KR])(?!P)			NT=TMT6plex;AC=737;CF=H(20) C(8) 13C(4) N 15N O(2);MM=229.162932;MT=Variable;PP=Anywhere;TA=['K']			NT=HCD; AC=MS:1002481	35 %	https://ftp.pride.ebi.ac.uk/pride/data/archive/2023/10/PXD043473/20221220_Ec_01_RZ_SBP_Exp6.raw						0.05 Da	10 ppm										Not available
Run7_cell1	Escherichia coli	Cell lysate		Escherichia coli BL21(DE3)	Not applicable	Prokaryotic cell	50	LB medium, then Terrific Broth	37°C		run 7	Proteomic profiling by mass spectrometry	1	20221220_Ec_07_RZ_SBP_Exp7.raw	1	Label free sample	Orbitrap Eclipse Tribrid	NT=Trypsin; AC=1001251; CS=(?⇐[KR])(?!P)			NT=TMT6plex;AC=737;CF=H(20) C(8) 13C(4) N 15N O(2);MM=229.162932;MT=Variable;PP=Anywhere;TA=['K']			NT=HCD; AC=MS:1002481	35 %	https://ftp.pride.ebi.ac.uk/pride/data/archive/2023/10/PXD043473/20221220_Ec_01_RZ_SBP_Exp7.raw						0.05 Da	10 ppm										Not available
Run7_cell2	Escherichia coli	Cell lysate		Escherichia coli BL21(DE3)	Not applicable	Prokaryotic cell	51	LB medium, then Terrific Broth	37°C		run 7	Proteomic profiling by mass spectrometry	1	20221220_Ec_07_RZ_SBP_Exp7.raw	1	Label free sample	Orbitrap Eclipse Tribrid	NT=Trypsin; AC=1001251; CS=(?⇐[KR])(?!P)			NT=TMT6plex;AC=737;CF=H(20) C(8) 13C(4) N 15N O(2);MM=229.162932;MT=Variable;PP=Anywhere;TA=['K']			NT=HCD; AC=MS:1002481	35 %	https://ftp.pride.ebi.ac.uk/pride/data/archive/2023/10/PXD043473/20221220_Ec_01_RZ_SBP_Exp7.raw						0.05 Da	10 ppm										Not available
Run7_cell3	Escherichia coli	Cell lysate		Escherichia coli BL21(DE3)	Not applicable	Prokaryotic cell	52	LB medium, then Terrific Broth	37°C		run 7	Proteomic profiling by mass spectrometry	1	20221220_Ec_07_RZ_SBP_Exp7.raw	1	Label free sample	Orbitrap Eclipse Tribrid	NT=Trypsin; AC=1001251; CS=(?⇐[KR])(?!P)			NT=TMT6plex;AC=737;CF=H(20) C(8) 13C(4) N 15N O(2);MM=229.162932;MT=Variable;PP=Anywhere;TA=['K']			NT=HCD; AC=MS:1002481	35 %	https://ftp.pride.ebi.ac.uk/pride/data/archive/2023/10/PXD043473/20221220_Ec_01_RZ_SBP_Exp7.raw						0.05 Da	10 ppm										Not available
Run7_cell4_and_5	Escherichia coli	Cell lysate		Escherichia coli BL21(DE3)	Not applicable	Prokaryotic cell	53	LB medium, then Terrific Broth	37°C		run 7	Proteomic profiling by mass spectrometry	1	20221220_Ec_07_RZ_SBP_Exp7.raw	1	Label free sample	Orbitrap Eclipse Tribrid	NT=Trypsin; AC=1001251; CS=(?⇐[KR])(?!P)			NT=TMT6plex;AC=737;CF=H(20) C(8) 13C(4) N 15N O(2);MM=229.162932;MT=Variable;PP=Anywhere;TA=['K']			NT=HCD; AC=MS:1002481	35 %	https://ftp.pride.ebi.ac.uk/pride/data/archive/2023/10/PXD043473/20221220_Ec_01_RZ_SBP_Exp7.raw						0.05 Da	10 ppm										Not available
Run7_cell6_and_7	Escherichia coli	Cell lysate		Escherichia coli BL21(DE3)	Not applicable	Prokaryotic cell	54	LB medium, then Terrific Broth	37°C		run 7	Proteomic profiling by mass spectrometry	1	20221220_Ec_07_RZ_SBP_Exp7.raw	1	Label free sample	Orbitrap Eclipse Tribrid	NT=Trypsin; AC=1001251; CS=(?⇐[KR])(?!P)			NT=TMT6plex;AC=737;CF=H(20) C(8) 13C(4) N 15N O(2);MM=229.162932;MT=Variable;PP=Anywhere;TA=['K']			NT=HCD; AC=MS:1002481	35 %	https://ftp.pride.ebi.ac.uk/pride/data/archive/2023/10/PXD043473/20221220_Ec_01_RZ_SBP_Exp7.raw						0.05 Da	10 ppm										Not available
Run7_cell8_and_9	Escherichia coli	Cell lysate		Escherichia coli BL21(DE3)	Not applicable	Prokaryotic cell	55	LB medium, then Terrific Broth	37°C		run 7	Proteomic profiling by mass spectrometry	1	20221220_Ec_07_RZ_SBP_Exp7.raw	1	Label free sample	Orbitrap Eclipse Tribrid	NT=Trypsin; AC=1001251; CS=(?⇐[KR])(?!P)			NT=TMT6plex;AC=737;CF=H(20) C(8) 13C(4) N 15N O(2);MM=229.162932;MT=Variable;PP=Anywhere;TA=['K']			NT=HCD; AC=MS:1002481	35 %	https://ftp.pride.ebi.ac.uk/pride/data/archive/2023/10/PXD043473/20221220_Ec_01_RZ_SBP_Exp7.raw						0.05 Da	10 ppm										Not available
Run7_carrier_cells_1	Escherichia coli	Cell lysate		Escherichia coli BL21(DE3)	Not applicable	Prokaryotic cell	56	LB medium, then Terrific Broth	37°C		run 7	Proteomic profiling by mass spectrometry	1	20221220_Ec_07_RZ_SBP_Exp7.raw	1	Label free sample	Orbitrap Eclipse Tribrid	NT=Trypsin; AC=1001251; CS=(?⇐[KR])(?!P)			NT=TMT6plex;AC=737;CF=H(20) C(8) 13C(4) N 15N O(2);MM=229.162932;MT=Variable;PP=Anywhere;TA=['K']			NT=HCD; AC=MS:1002481	35 %	https://ftp.pride.ebi.ac.uk/pride/data/archive/2023/10/PXD043473/20221220_Ec_01_RZ_SBP_Exp7.raw						0.05 Da	10 ppm										Not available
Run7_carrier_cells_2	Escherichia coli	Cell lysate		Escherichia coli BL21(DE3)	Not applicable	Prokaryotic cell	57	LB medium, then Terrific Broth	37°C		run 7	Proteomic profiling by mass spectrometry	1	20221220_Ec_07_RZ_SBP_Exp7.raw	1	Label free sample	Orbitrap Eclipse Tribrid	NT=Trypsin; AC=1001251; CS=(?⇐[KR])(?!P)			NT=TMT6plex;AC=737;CF=H(20) C(8) 13C(4) N 15N O(2);MM=229.162932;MT=Variable;PP=Anywhere;TA=['K']			NT=HCD; AC=MS:1002481	35 %	https://ftp.pride.ebi.ac.uk/pride/data/archive/2023/10/PXD043473/20221220_Ec_01_RZ_SBP_Exp7.raw						0.05 Da	10 ppm										Not available
Run8_cell1	Escherichia coli	Cell lysate		Escherichia coli BL21(DE3)	Not applicable	Prokaryotic cell	58	LB medium, then Terrific Broth	37°C		run 8	Proteomic profiling by mass spectrometry	1	20221220_Ec_08_RZ_SBP_Exp8.raw	1	Label free sample	Orbitrap Eclipse Tribrid	NT=Trypsin; AC=1001251; CS=(?⇐[KR])(?!P)			NT=TMT6plex;AC=737;CF=H(20) C(8) 13C(4) N 15N O(2);MM=229.162932;MT=Variable;PP=Anywhere;TA=['K']			NT=HCD; AC=MS:1002481	35 %	https://ftp.pride.ebi.ac.uk/pride/data/archive/2023/10/PXD043473/20221220_Ec_01_RZ_SBP_Exp8.raw						0.05 Da	10 ppm										Not available
Run8_cell2	Escherichia coli	Cell lysate		Escherichia coli BL21(DE3)	Not applicable	Prokaryotic cell	59	LB medium, then Terrific Broth	37°C		run 8	Proteomic profiling by mass spectrometry	1	20221220_Ec_08_RZ_SBP_Exp8.raw	1	Label free sample	Orbitrap Eclipse Tribrid	NT=Trypsin; AC=1001251; CS=(?⇐[KR])(?!P)			NT=TMT6plex;AC=737;CF=H(20) C(8) 13C(4) N 15N O(2);MM=229.162932;MT=Variable;PP=Anywhere;TA=['K']			NT=HCD; AC=MS:1002481	35 %	https://ftp.pride.ebi.ac.uk/pride/data/archive/2023/10/PXD043473/20221220_Ec_01_RZ_SBP_Exp8.raw						0.05 Da	10 ppm										Not available
Run8_cell3	Escherichia coli	Cell lysate		Escherichia coli BL21(DE3)	Not applicable	Prokaryotic cell	60	LB medium, then Terrific Broth	37°C		run 8	Proteomic profiling by mass spectrometry	1	20221220_Ec_08_RZ_SBP_Exp8.raw	1	Label free sample	Orbitrap Eclipse Tribrid	NT=Trypsin; AC=1001251; CS=(?⇐[KR])(?!P)			NT=TMT6plex;AC=737;CF=H(20) C(8) 13C(4) N 15N O(2);MM=229.162932;MT=Variable;PP=Anywhere;TA=['K']			NT=HCD; AC=MS:1002481	35 %	https://ftp.pride.ebi.ac.uk/pride/data/archive/2023/10/PXD043473/20221220_Ec_01_RZ_SBP_Exp8.raw						0.05 Da	10 ppm										Not available
Run8_cell4_and_5	Escherichia coli	Cell lysate		Escherichia coli BL21(DE3)	Not applicable	Prokaryotic cell	61	LB medium, then Terrific Broth	37°C		run 8	Proteomic profiling by mass spectrometry	1	20221220_Ec_08_RZ_SBP_Exp8.raw	1	Label free sample	Orbitrap Eclipse Tribrid	NT=Trypsin; AC=1001251; CS=(?⇐[KR])(?!P)			NT=TMT6plex;AC=737;CF=H(20) C(8) 13C(4) N 15N O(2);MM=229.162932;MT=Variable;PP=Anywhere;TA=['K']			NT=HCD; AC=MS:1002481	35 %	https://ftp.pride.ebi.ac.uk/pride/data/archive/2023/10/PXD043473/20221220_Ec_01_RZ_SBP_Exp8.raw						0.05 Da	10 ppm										Not available
Run8_cell6_and_7	Escherichia coli	Cell lysate		Escherichia coli BL21(DE3)	Not applicable	Prokaryotic cell	62	LB medium, then Terrific Broth	37°C		run 8	Proteomic profiling by mass spectrometry	1	20221220_Ec_08_RZ_SBP_Exp8.raw	1	Label free sample	Orbitrap Eclipse Tribrid	NT=Trypsin; AC=1001251; CS=(?⇐[KR])(?!P)			NT=TMT6plex;AC=737;CF=H(20) C(8) 13C(4) N 15N O(2);MM=229.162932;MT=Variable;PP=Anywhere;TA=['K']			NT=HCD; AC=MS:1002481	35 %	https://ftp.pride.ebi.ac.uk/pride/data/archive/2023/10/PXD043473/20221220_Ec_01_RZ_SBP_Exp8.raw						0.05 Da	10 ppm										Not available
Run8_cell8_and_9	Escherichia coli	Cell lysate		Escherichia coli BL21(DE3)	Not applicable	Prokaryotic cell	63	LB medium, then Terrific Broth	37°C		run 8	Proteomic profiling by mass spectrometry	1	20221220_Ec_08_RZ_SBP_Exp8.raw	1	Label free sample	Orbitrap Eclipse Tribrid	NT=Trypsin; AC=1001251; CS=(?⇐[KR])(?!P)			NT=TMT6plex;AC=737;CF=H(20) C(8) 13C(4) N 15N O(2);MM=229.162932;MT=Variable;PP=Anywhere;TA=['K']			NT=HCD; AC=MS:1002481	35 %	https://ftp.pride.ebi.ac.uk/pride/data/archive/2023/10/PXD043473/20221220_Ec_01_RZ_SBP_Exp8.raw						0.05 Da	10 ppm										Not available
Run8_carrier_cells_1	Escherichia coli	Cell lysate		Escherichia coli BL21(DE3)	Not applicable	Prokaryotic cell	64	LB medium, then Terrific Broth	37°C		run 8	Proteomic profiling by mass spectrometry	1	20221220_Ec_08_RZ_SBP_Exp8.raw	1	Label free sample	Orbitrap Eclipse Tribrid	NT=Trypsin; AC=1001251; CS=(?⇐[KR])(?!P)			NT=TMT6plex;AC=737;CF=H(20) C(8) 13C(4) N 15N O(2);MM=229.162932;MT=Variable;PP=Anywhere;TA=['K']			NT=HCD; AC=MS:1002481	35 %	https://ftp.pride.ebi.ac.uk/pride/data/archive/2023/10/PXD043473/20221220_Ec_01_RZ_SBP_Exp8.raw						0.05 Da	10 ppm										Not available
Run8_carrier_cells_2	Escherichia coli	Cell lysate		Escherichia coli BL21(DE3)	Not applicable	Prokaryotic cell	65	LB medium, then Terrific Broth	37°C		run 8	Proteomic profiling by mass spectrometry	1	20221220_Ec_08_RZ_SBP_Exp8.raw	1	Label free sample	Orbitrap Eclipse Tribrid	NT=Trypsin; AC=1001251; CS=(?⇐[KR])(?!P)			NT=TMT6plex;AC=737;CF=H(20) C(8) 13C(4) N 15N O(2);MM=229.162932;MT=Variable;PP=Anywhere;TA=['K']			NT=HCD; AC=MS:1002481	35 %	https://ftp.pride.ebi.ac.uk/pride/data/archive/2023/10/PXD043473/20221220_Ec_01_RZ_SBP_Exp8.raw						0.05 Da	10 ppm										Not available
Run9_cell1	Escherichia coli	Cell lysate		Escherichia coli BL21(DE3)	Not applicable	Prokaryotic cell	66	LB medium, then Terrific Broth	37°C		run 9	Proteomic profiling by mass spectrometry	1	20221220_Ec_09_RZ_SBP_Exp9.raw	1	Label free sample	Orbitrap Eclipse Tribrid	NT=Trypsin; AC=1001251; CS=(?⇐[KR])(?!P)			NT=TMT6plex;AC=737;CF=H(20) C(8) 13C(4) N 15N O(2);MM=229.162932;MT=Variable;PP=Anywhere;TA=['K']			NT=HCD; AC=MS:1002481	35 %	https://ftp.pride.ebi.ac.uk/pride/data/archive/2023/10/PXD043473/20221220_Ec_01_RZ_SBP_Exp9.raw						0.05 Da	10 ppm										Not available
Run9_cell2	Escherichia coli	Cell lysate		Escherichia coli BL21(DE3)	Not applicable	Prokaryotic cell	67	LB medium, then Terrific Broth	37°C		run 9	Proteomic profiling by mass spectrometry	1	20221220_Ec_09_RZ_SBP_Exp9.raw	1	Label free sample	Orbitrap Eclipse Tribrid	NT=Trypsin; AC=1001251; CS=(?⇐[KR])(?!P)			NT=TMT6plex;AC=737;CF=H(20) C(8) 13C(4) N 15N O(2);MM=229.162932;MT=Variable;PP=Anywhere;TA=['K']			NT=HCD; AC=MS:1002481	35 %	https://ftp.pride.ebi.ac.uk/pride/data/archive/2023/10/PXD043473/20221220_Ec_01_RZ_SBP_Exp9.raw						0.05 Da	10 ppm										Not available
Run9_cell3	Escherichia coli	Cell lysate		Escherichia coli BL21(DE3)	Not applicable	Prokaryotic cell	68	LB medium, then Terrific Broth	37°C		run 9	Proteomic profiling by mass spectrometry	1	20221220_Ec_09_RZ_SBP_Exp9.raw	1	Label free sample	Orbitrap Eclipse Tribrid	NT=Trypsin; AC=1001251; CS=(?⇐[KR])(?!P)			NT=TMT6plex;AC=737;CF=H(20) C(8) 13C(4) N 15N O(2);MM=229.162932;MT=Variable;PP=Anywhere;TA=['K']			NT=HCD; AC=MS:1002481	35 %	https://ftp.pride.ebi.ac.uk/pride/data/archive/2023/10/PXD043473/20221220_Ec_01_RZ_SBP_Exp9.raw						0.05 Da	10 ppm										Not available
Run9_cell4_and_5	Escherichia coli	Cell lysate		Escherichia coli BL21(DE3)	Not applicable	Prokaryotic cell	69	LB medium, then Terrific Broth	37°C		run 9	Proteomic profiling by mass spectrometry	1	20221220_Ec_09_RZ_SBP_Exp9.raw	1	Label free sample	Orbitrap Eclipse Tribrid	NT=Trypsin; AC=1001251; CS=(?⇐[KR])(?!P)			NT=TMT6plex;AC=737;CF=H(20) C(8) 13C(4) N 15N O(2);MM=229.162932;MT=Variable;PP=Anywhere;TA=['K']			NT=HCD; AC=MS:1002481	35 %	https://ftp.pride.ebi.ac.uk/pride/data/archive/2023/10/PXD043473/20221220_Ec_01_RZ_SBP_Exp9.raw						0.05 Da	10 ppm										Not available
Run9_cell6_and_7	Escherichia coli	Cell lysate		Escherichia coli BL21(DE3)	Not applicable	Prokaryotic cell	70	LB medium, then Terrific Broth	37°C		run 9	Proteomic profiling by mass spectrometry	1	20221220_Ec_09_RZ_SBP_Exp9.raw	1	Label free sample	Orbitrap Eclipse Tribrid	NT=Trypsin; AC=1001251; CS=(?⇐[KR])(?!P)			NT=TMT6plex;AC=737;CF=H(20) C(8) 13C(4) N 15N O(2);MM=229.162932;MT=Variable;PP=Anywhere;TA=['K']			NT=HCD; AC=MS:1002481	35 %	https://ftp.pride.ebi.ac.uk/pride/data/archive/2023/10/PXD043473/20221220_Ec_01_RZ_SBP_Exp9.raw						0.05 Da	10 ppm										Not available
Run9_cell8_and_9	Escherichia coli	Cell lysate		Escherichia coli BL21(DE3)	Not applicable	Prokaryotic cell	71	LB medium, then Terrific Broth	37°C		run 9	Proteomic profiling by mass spectrometry	1	20221220_Ec_09_RZ_SBP_Exp9.raw	1	Label free sample	Orbitrap Eclipse Tribrid	NT=Trypsin; AC=1001251; CS=(?⇐[KR])(?!P)			NT=TMT6plex;AC=737;CF=H(20) C(8) 13C(4) N 15N O(2);MM=229.162932;MT=Variable;PP=Anywhere;TA=['K']			NT=HCD; AC=MS:1002481	35 %	https://ftp.pride.ebi.ac.uk/pride/data/archive/2023/10/PXD043473/20221220_Ec_01_RZ_SBP_Exp9.raw						0.05 Da	10 ppm										Not available
Run9_carrier_cells_1	Escherichia coli	Cell lysate		Escherichia coli BL21(DE3)	Not applicable	Prokaryotic cell	72	LB medium, then Terrific Broth	37°C		run 9	Proteomic profiling by mass spectrometry	1	20221220_Ec_09_RZ_SBP_Exp9.raw	1	Label free sample	Orbitrap Eclipse Tribrid	NT=Trypsin; AC=1001251; CS=(?⇐[KR])(?!P)			NT=TMT6plex;AC=737;CF=H(20) C(8) 13C(4) N 15N O(2);MM=229.162932;MT=Variable;PP=Anywhere;TA=['K']			NT=HCD; AC=MS:1002481	35 %	https://ftp.pride.ebi.ac.uk/pride/data/archive/2023/10/PXD043473/20221220_Ec_01_RZ_SBP_Exp9.raw						0.05 Da	10 ppm										Not available
Run9_carrier_cells_2	Escherichia coli	Cell lysate		Escherichia coli BL21(DE3)	Not applicable	Prokaryotic cell	73	LB medium, then Terrific Broth	37°C		run 9	Proteomic profiling by mass spectrometry	1	20221220_Ec_09_RZ_SBP_Exp9.raw	1	Label free sample	Orbitrap Eclipse Tribrid	NT=Trypsin; AC=1001251; CS=(?⇐[KR])(?!P)			NT=TMT6plex;AC=737;CF=H(20) C(8) 13C(4) N 15N O(2);MM=229.162932;MT=Variable;PP=Anywhere;TA=['K']			NT=HCD; AC=MS:1002481	35 %	https://ftp.pride.ebi.ac.uk/pride/data/archive/2023/10/PXD043473/20221220_Ec_01_RZ_SBP_Exp9.raw						0.05 Da	10 ppm										Not available
Run10_cell1	Escherichia coli	Cell lysate		Escherichia coli BL21(DE3)	Not applicable	Prokaryotic cell	74	LB medium, then Terrific Broth	37°C		run 10	Proteomic profiling by mass spectrometry	1	20221220_Ec_10_RZ_SBP_Exp10.raw	1	Label free sample	Orbitrap Eclipse Tribrid	NT=Trypsin; AC=1001251; CS=(?⇐[KR])(?!P)			NT=TMT6plex;AC=737;CF=H(20) C(8) 13C(4) N 15N O(2);MM=229.162932;MT=Variable;PP=Anywhere;TA=['K']			NT=HCD; AC=MS:1002481	35 %	https://ftp.pride.ebi.ac.uk/pride/data/archive/2023/10/PXD043473/20221220_Ec_01_RZ_SBP_Exp10.raw						0.05 Da	10 ppm										Not available
Run10_cell2	Escherichia coli	Cell lysate		Escherichia coli BL21(DE3)	Not applicable	Prokaryotic cell	75	LB medium, then Terrific Broth	37°C		run 10	Proteomic profiling by mass spectrometry	1	20221220_Ec_10_RZ_SBP_Exp10.raw	1	Label free sample	Orbitrap Eclipse Tribrid	NT=Trypsin; AC=1001251; CS=(?⇐[KR])(?!P)			NT=TMT6plex;AC=737;CF=H(20) C(8) 13C(4) N 15N O(2);MM=229.162932;MT=Variable;PP=Anywhere;TA=['K']			NT=HCD; AC=MS:1002481	35 %	https://ftp.pride.ebi.ac.uk/pride/data/archive/2023/10/PXD043473/20221220_Ec_01_RZ_SBP_Exp10.raw						0.05 Da	10 ppm										Not available
Run10_cell3	Escherichia coli	Cell lysate		Escherichia coli BL21(DE3)	Not applicable	Prokaryotic cell	76	LB medium, then Terrific Broth	37°C		run 10	Proteomic profiling by mass spectrometry	1	20221220_Ec_10_RZ_SBP_Exp10.raw	1	Label free sample	Orbitrap Eclipse Tribrid	NT=Trypsin; AC=1001251; CS=(?⇐[KR])(?!P)			NT=TMT6plex;AC=737;CF=H(20) C(8) 13C(4) N 15N O(2);MM=229.162932;MT=Variable;PP=Anywhere;TA=['K']			NT=HCD; AC=MS:1002481	35 %	https://ftp.pride.ebi.ac.uk/pride/data/archive/2023/10/PXD043473/20221220_Ec_01_RZ_SBP_Exp10.raw						0.05 Da	10 ppm										Not available
Run10_cell4_and_5	Escherichia coli	Cell lysate		Escherichia coli BL21(DE3)	Not applicable	Prokaryotic cell	77	LB medium, then Terrific Broth	37°C		run 10	Proteomic profiling by mass spectrometry	1	20221220_Ec_10_RZ_SBP_Exp10.raw	1	Label free sample	Orbitrap Eclipse Tribrid	NT=Trypsin; AC=1001251; CS=(?⇐[KR])(?!P)			NT=TMT6plex;AC=737;CF=H(20) C(8) 13C(4) N 15N O(2);MM=229.162932;MT=Variable;PP=Anywhere;TA=['K']			NT=HCD; AC=MS:1002481	35 %	https://ftp.pride.ebi.ac.uk/pride/data/archive/2023/10/PXD043473/20221220_Ec_01_RZ_SBP_Exp10.raw						0.05 Da	10 ppm										Not available
Run10_cell6_and_7	Escherichia coli	Cell lysate		Escherichia coli BL21(DE3)	Not applicable	Prokaryotic cell	78	LB medium, then Terrific Broth	37°C		run 10	Proteomic profiling by mass spectrometry	1	20221220_Ec_10_RZ_SBP_Exp10.raw	1	Label free sample	Orbitrap Eclipse Tribrid	NT=Trypsin; AC=1001251; CS=(?⇐[KR])(?!P)			NT=TMT6plex;AC=737;CF=H(20) C(8) 13C(4) N 15N O(2);MM=229.162932;MT=Variable;PP=Anywhere;TA=['K']			NT=HCD; AC=MS:1002481	35 %	https://ftp.pride.ebi.ac.uk/pride/data/archive/2023/10/PXD043473/20221220_Ec_01_RZ_SBP_Exp10.raw						0.05 Da	10 ppm										Not available
Run10_cell8_and_9	Escherichia coli	Cell lysate		Escherichia coli BL21(DE3)	Not applicable	Prokaryotic cell	79	LB medium, then Terrific Broth	37°C		run 10	Proteomic profiling by mass spectrometry	1	20221220_Ec_10_RZ_SBP_Exp10.raw	1	Label free sample	Orbitrap Eclipse Tribrid	NT=Trypsin; AC=1001251; CS=(?⇐[KR])(?!P)			NT=TMT6plex;AC=737;CF=H(20) C(8) 13C(4) N 15N O(2);MM=229.162932;MT=Variable;PP=Anywhere;TA=['K']			NT=HCD; AC=MS:1002481	35 %	https://ftp.pride.ebi.ac.uk/pride/data/archive/2023/10/PXD043473/20221220_Ec_01_RZ_SBP_Exp10.raw						0.05 Da	10 ppm										Not available
Run10_carrier_cells_1	Escherichia coli	Cell lysate		Escherichia coli BL21(DE3)	Not applicable	Prokaryotic cell	80	LB medium, then Terrific Broth	37°C		run 10	Proteomic profiling by mass spectrometry	1	20221220_Ec_10_RZ_SBP_Exp10.raw	1	Label free sample	Orbitrap Eclipse Tribrid	NT=Trypsin; AC=1001251; CS=(?⇐[KR])(?!P)			NT=TMT6plex;AC=737;CF=H(20) C(8) 13C(4) N 15N O(2);MM=229.162932;MT=Variable;PP=Anywhere;TA=['K']			NT=HCD; AC=MS:1002481	35 %	https://ftp.pride.ebi.ac.uk/pride/data/archive/2023/10/PXD043473/20221220_Ec_01_RZ_SBP_Exp10.raw						0.05 Da	10 ppm										Not available
Run10_carrier_cells_2	Escherichia coli	Cell lysate		Escherichia coli BL21(DE3)	Not applicable	Prokaryotic cell	81	LB medium, then Terrific Broth	37°C		run 10	Proteomic profiling by mass spectrometry	1	20221220_Ec_10_RZ_SBP_Exp10.raw	1	Label free sample	Orbitrap Eclipse Tribrid	NT=Trypsin; AC=1001251; CS=(?⇐[KR])(?!P)			NT=TMT6plex;AC=737;CF=H(20) C(8) 13C(4) N 15N O(2);MM=229.162932;MT=Variable;PP=Anywhere;TA=['K']			NT=HCD; AC=MS:1002481	35 %	https://ftp.pride.ebi.ac.uk/pride/data/archive/2023/10/PXD043473/20221220_Ec_01_RZ_SBP_Exp10.raw						0.05 Da	10 ppm										Not available
Run11_cell1	Escherichia coli	Cell lysate		Escherichia coli BL21(DE3)	Not applicable	Prokaryotic cell	82	LB medium, then Terrific Broth	37°C		run 11	Proteomic profiling by mass spectrometry	1	20221220_Ec_11_RZ_SBP_Exp11.raw	1	Label free sample	Orbitrap Eclipse Tribrid	NT=Trypsin; AC=1001251; CS=(?⇐[KR])(?!P)			NT=TMT6plex;AC=737;CF=H(20) C(8) 13C(4) N 15N O(2);MM=229.162932;MT=Variable;PP=Anywhere;TA=['K']			NT=HCD; AC=MS:1002481	35 %	https://ftp.pride.ebi.ac.uk/pride/data/archive/2023/10/PXD043473/20221220_Ec_01_RZ_SBP_Exp11.raw						0.05 Da	10 ppm										Not available
Run11_cell2	Escherichia coli	Cell lysate		Escherichia coli BL21(DE3)	Not applicable	Prokaryotic cell	83	LB medium, then Terrific Broth	37°C		run 11	Proteomic profiling by mass spectrometry	1	20221220_Ec_11_RZ_SBP_Exp11.raw	1	Label free sample	Orbitrap Eclipse Tribrid	NT=Trypsin; AC=1001251; CS=(?⇐[KR])(?!P)			NT=TMT6plex;AC=737;CF=H(20) C(8) 13C(4) N 15N O(2);MM=229.162932;MT=Variable;PP=Anywhere;TA=['K']			NT=HCD; AC=MS:1002481	35 %	https://ftp.pride.ebi.ac.uk/pride/data/archive/2023/10/PXD043473/20221220_Ec_01_RZ_SBP_Exp11.raw						0.05 Da	10 ppm										Not available
Run11_cell3	Escherichia coli	Cell lysate		Escherichia coli BL21(DE3)	Not applicable	Prokaryotic cell	84	LB medium, then Terrific Broth	37°C		run 11	Proteomic profiling by mass spectrometry	1	20221220_Ec_11_RZ_SBP_Exp11.raw	1	Label free sample	Orbitrap Eclipse Tribrid	NT=Trypsin; AC=1001251; CS=(?⇐[KR])(?!P)			NT=TMT6plex;AC=737;CF=H(20) C(8) 13C(4) N 15N O(2);MM=229.162932;MT=Variable;PP=Anywhere;TA=['K']			NT=HCD; AC=MS:1002481	35 %	https://ftp.pride.ebi.ac.uk/pride/data/archive/2023/10/PXD043473/20221220_Ec_01_RZ_SBP_Exp11.raw						0.05 Da	10 ppm										Not available
Run11_cell4_and_5	Escherichia coli	Cell lysate		Escherichia coli BL21(DE3)	Not applicable	Prokaryotic cell	85	LB medium, then Terrific Broth	37°C		run 11	Proteomic profiling by mass spectrometry	1	20221220_Ec_11_RZ_SBP_Exp11.raw	1	Label free sample	Orbitrap Eclipse Tribrid	NT=Trypsin; AC=1001251; CS=(?⇐[KR])(?!P)			NT=TMT6plex;AC=737;CF=H(20) C(8) 13C(4) N 15N O(2);MM=229.162932;MT=Variable;PP=Anywhere;TA=['K']			NT=HCD; AC=MS:1002481	35 %	https://ftp.pride.ebi.ac.uk/pride/data/archive/2023/10/PXD043473/20221220_Ec_01_RZ_SBP_Exp11.raw						0.05 Da	10 ppm										Not available
Run11_cell6_and_7	Escherichia coli	Cell lysate		Escherichia coli BL21(DE3)	Not applicable	Prokaryotic cell	86	LB medium, then Terrific Broth	37°C		run 11	Proteomic profiling by mass spectrometry	1	20221220_Ec_11_RZ_SBP_Exp11.raw	1	Label free sample	Orbitrap Eclipse Tribrid	NT=Trypsin; AC=1001251; CS=(?⇐[KR])(?!P)			NT=TMT6plex;AC=737;CF=H(20) C(8) 13C(4) N 15N O(2);MM=229.162932;MT=Variable;PP=Anywhere;TA=['K']			NT=HCD; AC=MS:1002481	35 %	https://ftp.pride.ebi.ac.uk/pride/data/archive/2023/10/PXD043473/20221220_Ec_01_RZ_SBP_Exp11.raw						0.05 Da	10 ppm										Not available
Run11_cell8_and_9	Escherichia coli	Cell lysate		Escherichia coli BL21(DE3)	Not applicable	Prokaryotic cell	87	LB medium, then Terrific Broth	37°C		run 11	Proteomic profiling by mass spectrometry	1	20221220_Ec_11_RZ_SBP_Exp11.raw	1	Label free sample	Orbitrap Eclipse Tribrid	NT=Trypsin; AC=1001251; CS=(?⇐[KR])(?!P)			NT=TMT6plex;AC=737;CF=H(20) C(8) 13C(4) N 15N O(2);MM=229.162932;MT=Variable;PP=Anywhere;TA=['K']			NT=HCD; AC=MS:1002481	35 %	https://ftp.pride.ebi.ac.uk/pride/data/archive/2023/10/PXD043473/20221220_Ec_01_RZ_SBP_Exp11.raw						0.05 Da	10 ppm										Not available
Run11_carrier_cells_1	Escherichia coli	Cell lysate		Escherichia coli BL21(DE3)	Not applicable	Prokaryotic cell	88	LB medium, then Terrific Broth	37°C		run 11	Proteomic profiling by mass spectrometry	1	20221220_Ec_11_RZ_SBP_Exp11.raw	1	Label free sample	Orbitrap Eclipse Tribrid	NT=Trypsin; AC=1001251; CS=(?⇐[KR])(?!P)			NT=TMT6plex;AC=737;CF=H(20) C(8) 13C(4) N 15N O(2);MM=229.162932;MT=Variable;PP=Anywhere;TA=['K']			NT=HCD; AC=MS:1002481	35 %	https://ftp.pride.ebi.ac.uk/pride/data/archive/2023/10/PXD043473/20221220_Ec_01_RZ_SBP_Exp11.raw						0.05 Da	10 ppm										Not available
Run11_carrier_cells_2	Escherichia coli	Cell lysate		Escherichia coli BL21(DE3)	Not applicable	Prokaryotic cell	89	LB medium, then Terrific Broth	37°C		run 11	Proteomic profiling by mass spectrometry	1	20221220_Ec_11_RZ_SBP_Exp11.raw	1	Label free sample	Orbitrap Eclipse Tribrid	NT=Trypsin; AC=1001251; CS=(?⇐[KR])(?!P)			NT=TMT6plex;AC=737;CF=H(20) C(8) 13C(4) N 15N O(2);MM=229.162932;MT=Variable;PP=Anywhere;TA=['K']			NT=HCD; AC=MS:1002481	35 %	https://ftp.pride.ebi.ac.uk/pride/data/archive/2023/10/PXD043473/20221220_Ec_01_RZ_SBP_Exp11.raw						0.05 Da	10 ppm										Not available
Run12_cell1	Escherichia coli	Cell lysate		Escherichia coli BL21(DE3)	Not applicable	Prokaryotic cell	90	LB medium, then Terrific Broth	37°C		run 12	Proteomic profiling by mass spectrometry	1	20221220_Ec_12_RZ_SBP_Exp12.raw	1	Label free sample	Orbitrap Eclipse Tribrid	NT=Trypsin; AC=1001251; CS=(?⇐[KR])(?!P)			NT=TMT6plex;AC=737;CF=H(20) C(8) 13C(4) N 15N O(2);MM=229.162932;MT=Variable;PP=Anywhere;TA=['K']			NT=HCD; AC=MS:1002481	35 %	https://ftp.pride.ebi.ac.uk/pride/data/archive/2023/10/PXD043473/20221220_Ec_01_RZ_SBP_Exp12.raw						0.05 Da	10 ppm										Not available
Run12_cell2	Escherichia coli	Cell lysate		Escherichia coli BL21(DE3)	Not applicable	Prokaryotic cell	91	LB medium, then Terrific Broth	37°C		run 12	Proteomic profiling by mass spectrometry	1	20221220_Ec_12_RZ_SBP_Exp12.raw	1	Label free sample	Orbitrap Eclipse Tribrid	NT=Trypsin; AC=1001251; CS=(?⇐[KR])(?!P)			NT=TMT6plex;AC=737;CF=H(20) C(8) 13C(4) N 15N O(2);MM=229.162932;MT=Variable;PP=Anywhere;TA=['K']			NT=HCD; AC=MS:1002481	35 %	https://ftp.pride.ebi.ac.uk/pride/data/archive/2023/10/PXD043473/20221220_Ec_01_RZ_SBP_Exp12.raw						0.05 Da	10 ppm										Not available
Run12_cell3	Escherichia coli	Cell lysate		Escherichia coli BL21(DE3)	Not applicable	Prokaryotic cell	92	LB medium, then Terrific Broth	37°C		run 12	Proteomic profiling by mass spectrometry	1	20221220_Ec_12_RZ_SBP_Exp12.raw	1	Label free sample	Orbitrap Eclipse Tribrid	NT=Trypsin; AC=1001251; CS=(?⇐[KR])(?!P)			NT=TMT6plex;AC=737;CF=H(20) C(8) 13C(4) N 15N O(2);MM=229.162932;MT=Variable;PP=Anywhere;TA=['K']			NT=HCD; AC=MS:1002481	35 %	https://ftp.pride.ebi.ac.uk/pride/data/archive/2023/10/PXD043473/20221220_Ec_01_RZ_SBP_Exp12.raw						0.05 Da	10 ppm										Not available
Run12_cell4_and_5	Escherichia coli	Cell lysate		Escherichia coli BL21(DE3)	Not applicable	Prokaryotic cell	93	LB medium, then Terrific Broth	37°C		run 12	Proteomic profiling by mass spectrometry	1	20221220_Ec_12_RZ_SBP_Exp12.raw	1	Label free sample	Orbitrap Eclipse Tribrid	NT=Trypsin; AC=1001251; CS=(?⇐[KR])(?!P)			NT=TMT6plex;AC=737;CF=H(20) C(8) 13C(4) N 15N O(2);MM=229.162932;MT=Variable;PP=Anywhere;TA=['K']			NT=HCD; AC=MS:1002481	35 %	https://ftp.pride.ebi.ac.uk/pride/data/archive/2023/10/PXD043473/20221220_Ec_01_RZ_SBP_Exp12.raw						0.05 Da	10 ppm										Not available
Run12_cell6_and_7	Escherichia coli	Cell lysate		Escherichia coli BL21(DE3)	Not applicable	Prokaryotic cell	94	LB medium, then Terrific Broth	37°C		run 12	Proteomic profiling by mass spectrometry	1	20221220_Ec_12_RZ_SBP_Exp12.raw	1	Label free sample	Orbitrap Eclipse Tribrid	NT=Trypsin; AC=1001251; CS=(?⇐[KR])(?!P)			NT=TMT6plex;AC=737;CF=H(20) C(8) 13C(4) N 15N O(2);MM=229.162932;MT=Variable;PP=Anywhere;TA=['K']			NT=HCD; AC=MS:1002481	35 %	https://ftp.pride.ebi.ac.uk/pride/data/archive/2023/10/PXD043473/20221220_Ec_01_RZ_SBP_Exp12.raw						0.05 Da	10 ppm										Not available
Run12_cell8_and_9	Escherichia coli	Cell lysate		Escherichia coli BL21(DE3)	Not applicable	Prokaryotic cell	95	LB medium, then Terrific Broth	37°C		run 12	Proteomic profiling by mass spectrometry	1	20221220_Ec_12_RZ_SBP_Exp12.raw	1	Label free sample	Orbitrap Eclipse Tribrid	NT=Trypsin; AC=1001251; CS=(?⇐[KR])(?!P)			NT=TMT6plex;AC=737;CF=H(20) C(8) 13C(4) N 15N O(2);MM=229.162932;MT=Variable;PP=Anywhere;TA=['K']			NT=HCD; AC=MS:1002481	35 %	https://ftp.pride.ebi.ac.uk/pride/data/archive/2023/10/PXD043473/20221220_Ec_01_RZ_SBP_Exp12.raw						0.05 Da	10 ppm										Not available
Run12_carrier_cells_1	Escherichia coli	Cell lysate		Escherichia coli BL21(DE3)	Not applicable	Prokaryotic cell	96	LB medium, then Terrific Broth	37°C		run 12	Proteomic profiling by mass spectrometry	1	20221220_Ec_12_RZ_SBP_Exp12.raw	1	Label free sample	Orbitrap Eclipse Tribrid	NT=Trypsin; AC=1001251; CS=(?⇐[KR])(?!P)			NT=TMT6plex;AC=737;CF=H(20) C(8) 13C(4) N 15N O(2);MM=229.162932;MT=Variable;PP=Anywhere;TA=['K']			NT=HCD; AC=MS:1002481	35 %	https://ftp.pride.ebi.ac.uk/pride/data/archive/2023/10/PXD043473/20221220_Ec_01_RZ_SBP_Exp12.raw						0.05 Da	10 ppm										Not available
Run12_carrier_cells_2	Escherichia coli	Cell lysate		Escherichia coli BL21(DE3)	Not applicable	Prokaryotic cell	97	LB medium, then Terrific Broth	37°C		run 12	Proteomic profiling by mass spectrometry	1	20221220_Ec_12_RZ_SBP_Exp12.raw	1	Label free sample	Orbitrap Eclipse Tribrid	NT=Trypsin; AC=1001251; CS=(?⇐[KR])(?!P)			NT=TMT6plex;AC=737;CF=H(20) C(8) 13C(4) N 15N O(2);MM=229.162932;MT=Variable;PP=Anywhere;TA=['K']			NT=HCD; AC=MS:1002481	35 %	https://ftp.pride.ebi.ac.uk/pride/data/archive/2023/10/PXD043473/20221220_Ec_01_RZ_SBP_Exp12.raw						0.05 Da	10 ppm										Not available
Run13_cell1	Escherichia coli	Cell lysate		Escherichia coli BL21(DE3)	Not applicable	Prokaryotic cell	98	LB medium, then Terrific Broth	37°C		run 13	Proteomic profiling by mass spectrometry	1	20221220_Ec_13_RZ_SBP_Exp13.raw	1	Label free sample	Orbitrap Eclipse Tribrid	NT=Trypsin; AC=1001251; CS=(?⇐[KR])(?!P)			NT=TMT6plex;AC=737;CF=H(20) C(8) 13C(4) N 15N O(2);MM=229.162932;MT=Variable;PP=Anywhere;TA=['K']			NT=HCD; AC=MS:1002481	35 %	https://ftp.pride.ebi.ac.uk/pride/data/archive/2023/10/PXD043473/20221220_Ec_01_RZ_SBP_Exp13.raw						0.05 Da	10 ppm										Not available
Run13_cell2	Escherichia coli	Cell lysate		Escherichia coli BL21(DE3)	Not applicable	Prokaryotic cell	99	LB medium, then Terrific Broth	37°C		run 13	Proteomic profiling by mass spectrometry	1	20221220_Ec_13_RZ_SBP_Exp13.raw	1	Label free sample	Orbitrap Eclipse Tribrid	NT=Trypsin; AC=1001251; CS=(?⇐[KR])(?!P)			NT=TMT6plex;AC=737;CF=H(20) C(8) 13C(4) N 15N O(2);MM=229.162932;MT=Variable;PP=Anywhere;TA=['K']			NT=HCD; AC=MS:1002481	35 %	https://ftp.pride.ebi.ac.uk/pride/data/archive/2023/10/PXD043473/20221220_Ec_01_RZ_SBP_Exp13.raw						0.05 Da	10 ppm										Not available
Run13_cell3	Escherichia coli	Cell lysate		Escherichia coli BL21(DE3)	Not applicable	Prokaryotic cell	100	LB medium, then Terrific Broth	37°C		run 13	Proteomic profiling by mass spectrometry	1	20221220_Ec_13_RZ_SBP_Exp13.raw	1	Label free sample	Orbitrap Eclipse Tribrid	NT=Trypsin; AC=1001251; CS=(?⇐[KR])(?!P)			NT=TMT6plex;AC=737;CF=H(20) C(8) 13C(4) N 15N O(2);MM=229.162932;MT=Variable;PP=Anywhere;TA=['K']			NT=HCD; AC=MS:1002481	35 %	https://ftp.pride.ebi.ac.uk/pride/data/archive/2023/10/PXD043473/20221220_Ec_01_RZ_SBP_Exp13.raw						0.05 Da	10 ppm										Not available
Run13_cell4_and_5	Escherichia coli	Cell lysate		Escherichia coli BL21(DE3)	Not applicable	Prokaryotic cell	101	LB medium, then Terrific Broth	37°C		run 13	Proteomic profiling by mass spectrometry	1	20221220_Ec_13_RZ_SBP_Exp13.raw	1	Label free sample	Orbitrap Eclipse Tribrid	NT=Trypsin; AC=1001251; CS=(?⇐[KR])(?!P)			NT=TMT6plex;AC=737;CF=H(20) C(8) 13C(4) N 15N O(2);MM=229.162932;MT=Variable;PP=Anywhere;TA=['K']			NT=HCD; AC=MS:1002481	35 %	https://ftp.pride.ebi.ac.uk/pride/data/archive/2023/10/PXD043473/20221220_Ec_01_RZ_SBP_Exp13.raw						0.05 Da	10 ppm										Not available
Run13_cell6_and_7	Escherichia coli	Cell lysate		Escherichia coli BL21(DE3)	Not applicable	Prokaryotic cell	102	LB medium, then Terrific Broth	37°C		run 13	Proteomic profiling by mass spectrometry	1	20221220_Ec_13_RZ_SBP_Exp13.raw	1	Label free sample	Orbitrap Eclipse Tribrid	NT=Trypsin; AC=1001251; CS=(?⇐[KR])(?!P)			NT=TMT6plex;AC=737;CF=H(20) C(8) 13C(4) N 15N O(2);MM=229.162932;MT=Variable;PP=Anywhere;TA=['K']			NT=HCD; AC=MS:1002481	35 %	https://ftp.pride.ebi.ac.uk/pride/data/archive/2023/10/PXD043473/20221220_Ec_01_RZ_SBP_Exp13.raw						0.05 Da	10 ppm										Not available
Run13_cell8_and_9	Escherichia coli	Cell lysate		Escherichia coli BL21(DE3)	Not applicable	Prokaryotic cell	103	LB medium, then Terrific Broth	37°C		run 13	Proteomic profiling by mass spectrometry	1	20221220_Ec_13_RZ_SBP_Exp13.raw	1	Label free sample	Orbitrap Eclipse Tribrid	NT=Trypsin; AC=1001251; CS=(?⇐[KR])(?!P)			NT=TMT6plex;AC=737;CF=H(20) C(8) 13C(4) N 15N O(2);MM=229.162932;MT=Variable;PP=Anywhere;TA=['K']			NT=HCD; AC=MS:1002481	35 %	https://ftp.pride.ebi.ac.uk/pride/data/archive/2023/10/PXD043473/20221220_Ec_01_RZ_SBP_Exp13.raw						0.05 Da	10 ppm										Not available
Run13_carrier_cells_1	Escherichia coli	Cell lysate		Escherichia coli BL21(DE3)	Not applicable	Prokaryotic cell	104	LB medium, then Terrific Broth	37°C		run 13	Proteomic profiling by mass spectrometry	1	20221220_Ec_13_RZ_SBP_Exp13.raw	1	Label free sample	Orbitrap Eclipse Tribrid	NT=Trypsin; AC=1001251; CS=(?⇐[KR])(?!P)			NT=TMT6plex;AC=737;CF=H(20) C(8) 13C(4) N 15N O(2);MM=229.162932;MT=Variable;PP=Anywhere;TA=['K']			NT=HCD; AC=MS:1002481	35 %	https://ftp.pride.ebi.ac.uk/pride/data/archive/2023/10/PXD043473/20221220_Ec_01_RZ_SBP_Exp13.raw						0.05 Da	10 ppm										Not available
Run13_carrier_cells_2	Escherichia coli	Cell lysate		Escherichia coli BL21(DE3)	Not applicable	Prokaryotic cell	105	LB medium, then Terrific Broth	37°C		run 13	Proteomic profiling by mass spectrometry	1	20221220_Ec_13_RZ_SBP_Exp13.raw	1	Label free sample	Orbitrap Eclipse Tribrid	NT=Trypsin; AC=1001251; CS=(?⇐[KR])(?!P)			NT=TMT6plex;AC=737;CF=H(20) C(8) 13C(4) N 15N O(2);MM=229.162932;MT=Variable;PP=Anywhere;TA=['K']			NT=HCD; AC=MS:1002481	35 %	https://ftp.pride.ebi.ac.uk/pride/data/archive/2023/10/PXD043473/20221220_Ec_01_RZ_SBP_Exp13.raw						0.05 Da	10 ppm										Not available
Run14_cell1	Escherichia coli	Cell lysate		Escherichia coli BL21(DE3)	Not applicable	Prokaryotic cell	106	LB medium, then Terrific Broth	37°C		run 14	Proteomic profiling by mass spectrometry	1	20221220_Ec_14_RZ_SBP_Exp14.raw	1	Label free sample	Orbitrap Eclipse Tribrid	NT=Trypsin; AC=1001251; CS=(?⇐[KR])(?!P)			NT=TMT6plex;AC=737;CF=H(20) C(8) 13C(4) N 15N O(2);MM=229.162932;MT=Variable;PP=Anywhere;TA=['K']			NT=HCD; AC=MS:1002481	35 %	https://ftp.pride.ebi.ac.uk/pride/data/archive/2023/10/PXD043473/20221220_Ec_01_RZ_SBP_Exp14.raw						0.05 Da	10 ppm										Not available
Run14_cell2	Escherichia coli	Cell lysate		Escherichia coli BL21(DE3)	Not applicable	Prokaryotic cell	107	LB medium, then Terrific Broth	37°C		run 14	Proteomic profiling by mass spectrometry	1	20221220_Ec_14_RZ_SBP_Exp14.raw	1	Label free sample	Orbitrap Eclipse Tribrid	NT=Trypsin; AC=1001251; CS=(?⇐[KR])(?!P)			NT=TMT6plex;AC=737;CF=H(20) C(8) 13C(4) N 15N O(2);MM=229.162932;MT=Variable;PP=Anywhere;TA=['K']			NT=HCD; AC=MS:1002481	35 %	https://ftp.pride.ebi.ac.uk/pride/data/archive/2023/10/PXD043473/20221220_Ec_01_RZ_SBP_Exp14.raw						0.05 Da	10 ppm										Not available
Run14_cell3	Escherichia coli	Cell lysate		Escherichia coli BL21(DE3)	Not applicable	Prokaryotic cell	108	LB medium, then Terrific Broth	37°C		run 14	Proteomic profiling by mass spectrometry	1	20221220_Ec_14_RZ_SBP_Exp14.raw	1	Label free sample	Orbitrap Eclipse Tribrid	NT=Trypsin; AC=1001251; CS=(?⇐[KR])(?!P)			NT=TMT6plex;AC=737;CF=H(20) C(8) 13C(4) N 15N O(2);MM=229.162932;MT=Variable;PP=Anywhere;TA=['K']			NT=HCD; AC=MS:1002481	35 %	https://ftp.pride.ebi.ac.uk/pride/data/archive/2023/10/PXD043473/20221220_Ec_01_RZ_SBP_Exp14.raw						0.05 Da	10 ppm										Not available
Run14_cell4_and_5	Escherichia coli	Cell lysate		Escherichia coli BL21(DE3)	Not applicable	Prokaryotic cell	109	LB medium, then Terrific Broth	37°C		run 14	Proteomic profiling by mass spectrometry	1	20221220_Ec_14_RZ_SBP_Exp14.raw	1	Label free sample	Orbitrap Eclipse Tribrid	NT=Trypsin; AC=1001251; CS=(?⇐[KR])(?!P)			NT=TMT6plex;AC=737;CF=H(20) C(8) 13C(4) N 15N O(2);MM=229.162932;MT=Variable;PP=Anywhere;TA=['K']			NT=HCD; AC=MS:1002481	35 %	https://ftp.pride.ebi.ac.uk/pride/data/archive/2023/10/PXD043473/20221220_Ec_01_RZ_SBP_Exp14.raw						0.05 Da	10 ppm										Not available
Run14_cell6_and_7	Escherichia coli	Cell lysate		Escherichia coli BL21(DE3)	Not applicable	Prokaryotic cell	110	LB medium, then Terrific Broth	37°C		run 14	Proteomic profiling by mass spectrometry	1	20221220_Ec_14_RZ_SBP_Exp14.raw	1	Label free sample	Orbitrap Eclipse Tribrid	NT=Trypsin; AC=1001251; CS=(?⇐[KR])(?!P)			NT=TMT6plex;AC=737;CF=H(20) C(8) 13C(4) N 15N O(2);MM=229.162932;MT=Variable;PP=Anywhere;TA=['K']			NT=HCD; AC=MS:1002481	35 %	https://ftp.pride.ebi.ac.uk/pride/data/archive/2023/10/PXD043473/20221220_Ec_01_RZ_SBP_Exp14.raw						0.05 Da	10 ppm										Not available
Run14_cell8_and_9	Escherichia coli	Cell lysate		Escherichia coli BL21(DE3)	Not applicable	Prokaryotic cell	111	LB medium, then Terrific Broth	37°C		run 14	Proteomic profiling by mass spectrometry	1	20221220_Ec_14_RZ_SBP_Exp14.raw	1	Label free sample	Orbitrap Eclipse Tribrid	NT=Trypsin; AC=1001251; CS=(?⇐[KR])(?!P)			NT=TMT6plex;AC=737;CF=H(20) C(8) 13C(4) N 15N O(2);MM=229.162932;MT=Variable;PP=Anywhere;TA=['K']			NT=HCD; AC=MS:1002481	35 %	https://ftp.pride.ebi.ac.uk/pride/data/archive/2023/10/PXD043473/20221220_Ec_01_RZ_SBP_Exp14.raw						0.05 Da	10 ppm										Not available
Run14_carrier_cells_1	Escherichia coli	Cell lysate		Escherichia coli BL21(DE3)	Not applicable	Prokaryotic cell	112	LB medium, then Terrific Broth	37°C		run 14	Proteomic profiling by mass spectrometry	1	20221220_Ec_14_RZ_SBP_Exp14.raw	1	Label free sample	Orbitrap Eclipse Tribrid	NT=Trypsin; AC=1001251; CS=(?⇐[KR])(?!P)			NT=TMT6plex;AC=737;CF=H(20) C(8) 13C(4) N 15N O(2);MM=229.162932;MT=Variable;PP=Anywhere;TA=['K']			NT=HCD; AC=MS:1002481	35 %	https://ftp.pride.ebi.ac.uk/pride/data/archive/2023/10/PXD043473/20221220_Ec_01_RZ_SBP_Exp14.raw						0.05 Da	10 ppm										Not available
Run14_carrier_cells_2	Escherichia coli	Cell lysate		Escherichia coli BL21(DE3)	Not applicable	Prokaryotic cell	113	LB medium, then Terrific Broth	37°C		run 14	Proteomic profiling by mass spectrometry	1	20221220_Ec_14_RZ_SBP_Exp14.raw	1	Label free sample	Orbitrap Eclipse Tribrid	NT=Trypsin; AC=1001251; CS=(?⇐[KR])(?!P)			NT=TMT6plex;AC=737;CF=H(20) C(8) 13C(4) N 15N O(2);MM=229.162932;MT=Variable;PP=Anywhere;TA=['K']			NT=HCD; AC=MS:1002481	35 %	https://ftp.pride.ebi.ac.uk/pride/data/archive/2023/10/PXD043473/20221220_Ec_01_RZ_SBP_Exp14.raw						0.05 Da	10 ppm										Not available
Run15_cell1	Escherichia coli	Cell lysate		Escherichia coli BL21(DE3)	Not applicable	Prokaryotic cell	114	LB medium, then Terrific Broth	37°C		run 15	Proteomic profiling by mass spectrometry	1	20221220_Ec_15_RZ_SBP_Exp15.raw	1	Label free sample	Orbitrap Eclipse Tribrid	NT=Trypsin; AC=1001251; CS=(?⇐[KR])(?!P)			NT=TMT6plex;AC=737;CF=H(20) C(8) 13C(4) N 15N O(2);MM=229.162932;MT=Variable;PP=Anywhere;TA=['K']			NT=HCD; AC=MS:1002481	35 %	https://ftp.pride.ebi.ac.uk/pride/data/archive/2023/10/PXD043473/20221220_Ec_01_RZ_SBP_Exp15.raw						0.05 Da	10 ppm										Not available
Run15_cell2	Escherichia coli	Cell lysate		Escherichia coli BL21(DE3)	Not applicable	Prokaryotic cell	115	LB medium, then Terrific Broth	37°C		run 15	Proteomic profiling by mass spectrometry	1	20221220_Ec_15_RZ_SBP_Exp15.raw	1	Label free sample	Orbitrap Eclipse Tribrid	NT=Trypsin; AC=1001251; CS=(?⇐[KR])(?!P)			NT=TMT6plex;AC=737;CF=H(20) C(8) 13C(4) N 15N O(2);MM=229.162932;MT=Variable;PP=Anywhere;TA=['K']			NT=HCD; AC=MS:1002481	35 %	https://ftp.pride.ebi.ac.uk/pride/data/archive/2023/10/PXD043473/20221220_Ec_01_RZ_SBP_Exp15.raw						0.05 Da	10 ppm										Not available
Run15_cell3	Escherichia coli	Cell lysate		Escherichia coli BL21(DE3)	Not applicable	Prokaryotic cell	116	LB medium, then Terrific Broth	37°C		run 15	Proteomic profiling by mass spectrometry	1	20221220_Ec_15_RZ_SBP_Exp15.raw	1	Label free sample	Orbitrap Eclipse Tribrid	NT=Trypsin; AC=1001251; CS=(?⇐[KR])(?!P)			NT=TMT6plex;AC=737;CF=H(20) C(8) 13C(4) N 15N O(2);MM=229.162932;MT=Variable;PP=Anywhere;TA=['K']			NT=HCD; AC=MS:1002481	35 %	https://ftp.pride.ebi.ac.uk/pride/data/archive/2023/10/PXD043473/20221220_Ec_01_RZ_SBP_Exp15.raw						0.05 Da	10 ppm										Not available
Run15_cell4_and_5	Escherichia coli	Cell lysate		Escherichia coli BL21(DE3)	Not applicable	Prokaryotic cell	117	LB medium, then Terrific Broth	37°C		run 15	Proteomic profiling by mass spectrometry	1	20221220_Ec_15_RZ_SBP_Exp15.raw	1	Label free sample	Orbitrap Eclipse Tribrid	NT=Trypsin; AC=1001251; CS=(?⇐[KR])(?!P)			NT=TMT6plex;AC=737;CF=H(20) C(8) 13C(4) N 15N O(2);MM=229.162932;MT=Variable;PP=Anywhere;TA=['K']			NT=HCD; AC=MS:1002481	35 %	https://ftp.pride.ebi.ac.uk/pride/data/archive/2023/10/PXD043473/20221220_Ec_01_RZ_SBP_Exp15.raw						0.05 Da	10 ppm										Not available
Run15_cell6_and_7	Escherichia coli	Cell lysate		Escherichia coli BL21(DE3)	Not applicable	Prokaryotic cell	118	LB medium, then Terrific Broth	37°C		run 15	Proteomic profiling by mass spectrometry	1	20221220_Ec_15_RZ_SBP_Exp15.raw	1	Label free sample	Orbitrap Eclipse Tribrid	NT=Trypsin; AC=1001251; CS=(?⇐[KR])(?!P)			NT=TMT6plex;AC=737;CF=H(20) C(8) 13C(4) N 15N O(2);MM=229.162932;MT=Variable;PP=Anywhere;TA=['K']			NT=HCD; AC=MS:1002481	35 %	https://ftp.pride.ebi.ac.uk/pride/data/archive/2023/10/PXD043473/20221220_Ec_01_RZ_SBP_Exp15.raw						0.05 Da	10 ppm										Not available
Run15_cell8_and_9	Escherichia coli	Cell lysate		Escherichia coli BL21(DE3)	Not applicable	Prokaryotic cell	119	LB medium, then Terrific Broth	37°C		run 15	Proteomic profiling by mass spectrometry	1	20221220_Ec_15_RZ_SBP_Exp15.raw	1	Label free sample	Orbitrap Eclipse Tribrid	NT=Trypsin; AC=1001251; CS=(?⇐[KR])(?!P)			NT=TMT6plex;AC=737;CF=H(20) C(8) 13C(4) N 15N O(2);MM=229.162932;MT=Variable;PP=Anywhere;TA=['K']			NT=HCD; AC=MS:1002481	35 %	https://ftp.pride.ebi.ac.uk/pride/data/archive/2023/10/PXD043473/20221220_Ec_01_RZ_SBP_Exp15.raw						0.05 Da	10 ppm										Not available
Run15_carrier_cells_1	Escherichia coli	Cell lysate		Escherichia coli BL21(DE3)	Not applicable	Prokaryotic cell	120	LB medium, then Terrific Broth	37°C		run 15	Proteomic profiling by mass spectrometry	1	20221220_Ec_01_RZ_SBP_Exp15.raw	1	Label free sample	Orbitrap Eclipse Tribrid	NT=Trypsin; AC=1001251; CS=(?⇐[KR])(?!P)			NT=TMT6plex;AC=737;CF=H(20) C(8) 13C(4) N 15N O(2);MM=229.162932;MT=Variable;PP=Anywhere;TA=['K']			NT=HCD; AC=MS:1002481	35 %	https://ftp.pride.ebi.ac.uk/pride/data/archive/2023/10/PXD043473/20221220_Ec_01_RZ_SBP_Exp15.raw						0.05 Da	10 ppm										Not available
Run15_carrier_cells_2	Escherichia coli	Cell lysate		Escherichia coli BL21(DE3)	Not applicable	Prokaryotic cell	121	LB medium, then Terrific Broth	37°C		run 15	Proteomic profiling by mass spectrometry	1	20221220_Ec_01_RZ_SBP_Exp15.raw	1	Label free sample	Orbitrap Eclipse Tribrid	NT=Trypsin; AC=1001251; CS=(?⇐[KR])(?!P)			NT=TMT6plex;AC=737;CF=H(20) C(8) 13C(4) N 15N O(2);MM=229.162932;MT=Variable;PP=Anywhere;TA=['K']			NT=HCD; AC=MS:1002481	35 %	https://ftp.pride.ebi.ac.uk/pride/data/archive/2023/10/PXD043473/20221220_Ec_01_RZ_SBP_Exp15.raw						0.05 Da	10 ppm										Not available
Run16_cell1	Escherichia coli	Cell lysate		Escherichia coli BL21(DE3)	Not applicable	Prokaryotic cell	122	LB medium, then Terrific Broth	37°C		run 16	Proteomic profiling by mass spectrometry	1	20221220_Ec_16_RZ_SBP_Exp16.raw	1	Label free sample	Orbitrap Eclipse Tribrid	NT=Trypsin; AC=1001251; CS=(?⇐[KR])(?!P)			NT=TMT6plex;AC=737;CF=H(20) C(8) 13C(4) N 15N O(2);MM=229.162932;MT=Variable;PP=Anywhere;TA=['K']			NT=HCD; AC=MS:1002481	35 %	https://ftp.pride.ebi.ac.uk/pride/data/archive/2023/10/PXD043473/20221220_Ec_01_RZ_SBP_Exp16.raw						0.05 Da	10 ppm										Not available
Run16_cell2	Escherichia coli	Cell lysate		Escherichia coli BL21(DE3)	Not applicable	Prokaryotic cell	123	LB medium, then Terrific Broth	37°C		run 16	Proteomic profiling by mass spectrometry	1	20221220_Ec_16_RZ_SBP_Exp16.raw	1	Label free sample	Orbitrap Eclipse Tribrid	NT=Trypsin; AC=1001251; CS=(?⇐[KR])(?!P)			NT=TMT6plex;AC=737;CF=H(20) C(8) 13C(4) N 15N O(2);MM=229.162932;MT=Variable;PP=Anywhere;TA=['K']			NT=HCD; AC=MS:1002481	35 %	https://ftp.pride.ebi.ac.uk/pride/data/archive/2023/10/PXD043473/20221220_Ec_01_RZ_SBP_Exp16.raw						0.05 Da	10 ppm										Not available
Run16_cell3	Escherichia coli	Cell lysate		Escherichia coli BL21(DE3)	Not applicable	Prokaryotic cell	124	LB medium, then Terrific Broth	37°C		run 16	Proteomic profiling by mass spectrometry	1	20221220_Ec_16_RZ_SBP_Exp16.raw	1	Label free sample	Orbitrap Eclipse Tribrid	NT=Trypsin; AC=1001251; CS=(?⇐[KR])(?!P)			NT=TMT6plex;AC=737;CF=H(20) C(8) 13C(4) N 15N O(2);MM=229.162932;MT=Variable;PP=Anywhere;TA=['K']			NT=HCD; AC=MS:1002481	35 %	https://ftp.pride.ebi.ac.uk/pride/data/archive/2023/10/PXD043473/20221220_Ec_01_RZ_SBP_Exp16.raw						0.05 Da	10 ppm										Not available
Run16_cell4_and_5	Escherichia coli	Cell lysate		Escherichia coli BL21(DE3)	Not applicable	Prokaryotic cell	125	LB medium, then Terrific Broth	37°C		run 16	Proteomic profiling by mass spectrometry	1	20221220_Ec_16_RZ_SBP_Exp16.raw	1	Label free sample	Orbitrap Eclipse Tribrid	NT=Trypsin; AC=1001251; CS=(?⇐[KR])(?!P)			NT=TMT6plex;AC=737;CF=H(20) C(8) 13C(4) N 15N O(2);MM=229.162932;MT=Variable;PP=Anywhere;TA=['K']			NT=HCD; AC=MS:1002481	35 %	https://ftp.pride.ebi.ac.uk/pride/data/archive/2023/10/PXD043473/20221220_Ec_01_RZ_SBP_Exp16.raw						0.05 Da	10 ppm										Not available
Run16_cell6_and_7	Escherichia coli	Cell lysate		Escherichia coli BL21(DE3)	Not applicable	Prokaryotic cell	126	LB medium, then Terrific Broth	37°C		run 16	Proteomic profiling by mass spectrometry	1	20221220_Ec_16_RZ_SBP_Exp16.raw	1	Label free sample	Orbitrap Eclipse Tribrid	NT=Trypsin; AC=1001251; CS=(?⇐[KR])(?!P)			NT=TMT6plex;AC=737;CF=H(20) C(8) 13C(4) N 15N O(2);MM=229.162932;MT=Variable;PP=Anywhere;TA=['K']			NT=HCD; AC=MS:1002481	35 %	https://ftp.pride.ebi.ac.uk/pride/data/archive/2023/10/PXD043473/20221220_Ec_01_RZ_SBP_Exp16.raw						0.05 Da	10 ppm										Not available
Run16_cell8_and_9	Escherichia coli	Cell lysate		Escherichia coli BL21(DE3)	Not applicable	Prokaryotic cell	127	LB medium, then Terrific Broth	37°C		run 16	Proteomic profiling by mass spectrometry	1	20221220_Ec_16_RZ_SBP_Exp16.raw	1	Label free sample	Orbitrap Eclipse Tribrid	NT=Trypsin; AC=1001251; CS=(?⇐[KR])(?!P)			NT=TMT6plex;AC=737;CF=H(20) C(8) 13C(4) N 15N O(2);MM=229.162932;MT=Variable;PP=Anywhere;TA=['K']			NT=HCD; AC=MS:1002481	35 %	https://ftp.pride.ebi.ac.uk/pride/data/archive/2023/10/PXD043473/20221220_Ec_01_RZ_SBP_Exp16.raw						0.05 Da	10 ppm										Not available
Run16_carrier_cells_1	Escherichia coli	Cell lysate		Escherichia coli BL21(DE3)	Not applicable	Prokaryotic cell	128	LB medium, then Terrific Broth	37°C		run 16	Proteomic profiling by mass spectrometry	1	20221220_Ec_16_RZ_SBP_Exp16.raw	1	Label free sample	Orbitrap Eclipse Tribrid	NT=Trypsin; AC=1001251; CS=(?⇐[KR])(?!P)			NT=TMT6plex;AC=737;CF=H(20) C(8) 13C(4) N 15N O(2);MM=229.162932;MT=Variable;PP=Anywhere;TA=['K']			NT=HCD; AC=MS:1002481	35 %	https://ftp.pride.ebi.ac.uk/pride/data/archive/2023/10/PXD043473/20221220_Ec_01_RZ_SBP_Exp16.raw						0.05 Da	10 ppm										Not available
Run16_carrier_cells_2	Escherichia coli	Cell lysate		Escherichia coli BL21(DE3)	Not applicable	Prokaryotic cell	129	LB medium, then Terrific Broth	37°C		run 16	Proteomic profiling by mass spectrometry	1	20221220_Ec_16_RZ_SBP_Exp16.raw	1	Label free sample	Orbitrap Eclipse Tribrid	NT=Trypsin; AC=1001251; CS=(?⇐[KR])(?!P)			NT=TMT6plex;AC=737;CF=H(20) C(8) 13C(4) N 15N O(2);MM=229.162932;MT=Variable;PP=Anywhere;TA=['K']			NT=HCD; AC=MS:1002481	35 %	https://ftp.pride.ebi.ac.uk/pride/data/archive/2023/10/PXD043473/20221220_Ec_01_RZ_SBP_Exp16.raw						0.05 Da	10 ppm										Not available
Sample 1	Escherichia coli	Cell lysate		Not available	Not Applicable	prokaryotic cell	1	LB medium	37°C		mCherry_TrypsinOnly_3h	Proteomic profiling by mass spectrometry	1	210129_mCherry_TrypsinOnly_3h.raw	1	label free sample	NT=Q Exactive	NT=Trypsin; AC=1001251; CS=(?⇐[KR])(?!P)	DTT	IAA	NT=Carbamidomethylation; MT=fixed; AC=UNIMOD:4;TA=C	NT=Oxidation; MT=Variable; TA=M	NT=Deamidation; MT=Variable; TA=N,Q	NT=HCD; AC=MS:1002481	28% NCE	https://ftp.pride.ebi.ac.uk/pride/data/archive/2022/04/PXD032954/210129_mCherry_TrypsinOnly_3h.raw			ampicillin			0.02 Da	10 ppm			Not Applicable	NT=Acetyl; MT=Variable; PP=Protein N-term							Plasmid mCherry V1
Sample 1	Escherichia coli	Cell lysate		Not available	Not Applicable	prokaryotic cell	1	LB medium	37°C		mCherry_TrypsinOnly	Proteomic profiling by mass spectrometry	2	210129_mCherry_TrypsinOnly.raw	1	label free sample	NT=Q Exactive	NT=Trypsin; AC=1001251; CS=(?⇐[KR])(?!P)	DTT	IAA	NT=Carbamidomethylation; MT=fixed; AC=UNIMOD:4;TA=C	NT=Oxidation; MT=Variable; TA=M	NT=Deamidation; MT=Variable; TA=N,Q	NT=HCD; AC=MS:1002481	28% NCE	https://ftp.pride.ebi.ac.uk/pride/data/archive/2022/04/PXD032954/210129_mCherry_TrypsinOnly.raw			ampicillin			0.02 Da	10 ppm			Not Applicable	NT=Acetyl; MT=Variable; PP=Protein N-term							Plasmid mCherry V1
Sample 2	Escherichia coli	Cell lysate		Not available	Not Applicable	prokaryotic cell	2	LB medium	37°C		mCherry_TrypsinLysC_3h	Proteomic profiling by mass spectrometry	1	210129_mCherry_TrypsinLysC_3h.raw	1	label free sample	NT=Q Exactive	NT=Trypsin; AC=1001251; CS=(?⇐[KR])(?!P)	DTT	IAA	NT=Carbamidomethylation; MT=fixed; AC=UNIMOD:4;TA=C	NT=Oxidation; MT=Variable; TA=M	NT=Deamidation; MT=Variable; TA=N,Q	NT=HCD; AC=MS:1002481	28% NCE	https://ftp.pride.ebi.ac.uk/pride/data/archive/2022/04/PXD032954/210129_mCherry_TrypsinLysC_3h.raw			ampicillin			0.02 Da	10 ppm			NT=LysC; AC=1001309	NT=Acetyl; MT=Variable; PP=Protein N-term							Plasmid mCherry V1
Sample 2	Escherichia coli	Cell lysate		Not available	Not Applicable	prokaryotic cell	2	LB medium	37°C		mCherry_TrypsinLysC	Proteomic profiling by mass spectrometry	2	210129_mCherry_TrypsinLysC.raw	1	label free sample	NT=Q Exactive	NT=Trypsin; AC=1001251; CS=(?⇐[KR])(?!P)	DTT	IAA	NT=Carbamidomethylation; MT=fixed; AC=UNIMOD:4;TA=C	NT=Oxidation; MT=Variable; TA=M	NT=Deamidation; MT=Variable; TA=N,Q	NT=HCD; AC=MS:1002481	28% NCE	https://ftp.pride.ebi.ac.uk/pride/data/archive/2022/04/PXD032954/210129_mCherry_TrypsinLysC.raw			ampicillin			0.02 Da	10 ppm			NT=LysC; AC=1001309	NT=Acetyl; MT=Variable; PP=Protein N-term							Plasmid mCherry V1
sample 1	Escherichia coli	Cell lysate		Escherichia coli str. K-12 substr. MG1655	Not applicable	Prokaryotic cell	1	LB medium	37°C		run 1	Proteomic profiling by mass spectrometry	1	MS2200232_C_4h.raw	1	Label free sample	NT=Q Exactive HF-X	NT=Trypsin; AC=1001251; CS=(?⇐[KR])(?!P)	DTT	IAA	NT=Carbamidomethylation; AC=UNIMOD:4;TA=C			NT=HCD; AC=MS:1002481	30 %	https://ftp.pride.ebi.ac.uk/pride/data/archive/2023/10/PXD045084/MS2200232_C_4h.raw		metformin OR NCDC OR 3,3-CDTA OR Control
sample 2	Escherichia coli	Cell lysate		Escherichia coli str. K-12 substr. MG1655	Not applicable	Prokaryotic cell	1	LB medium	37°C		run 2	Proteomic profiling by mass spectrometry	1	MS2200232_M_4h.raw	1	Label free sample	NT=Q Exactive HF-X	NT=Trypsin; AC=1001251; CS=(?⇐[KR])(?!P)	DTT	IAA	NT=Carbamidomethylation; AC=UNIMOD:4;TA=C			NT=HCD; AC=MS:1002481	30 %	https://ftp.pride.ebi.ac.uk/pride/data/archive/2023/10/PXD045084/MS2200232_M_4h.raw		metformin OR NCDC OR 3,3-CDTA OR Control
sample 3	Escherichia coli	Cell lysate		Escherichia coli str. K-12 substr. MG1655	Not applicable	Prokaryotic cell	1	LB medium	37°C		run 3	Proteomic profiling by mass spectrometry	1	MS2200232_Y_4h.raw	1	Label free sample	NT=Q Exactive HF-X	NT=Trypsin; AC=1001251; CS=(?⇐[KR])(?!P)	DTT	IAA	NT=Carbamidomethylation; AC=UNIMOD:4;TA=C			NT=HCD; AC=MS:1002481	30 %	https://ftp.pride.ebi.ac.uk/pride/data/archive/2023/10/PXD045084/MS2200232_Y_4h.raw		metformin OR NCDC OR 3,3-CDTA OR Control
sample 4	Escherichia coli	Cell lysate		Escherichia coli str. K-12 substr. MG1655	Not applicable	Prokaryotic cell	1	LB medium	37°C		run 4	Proteomic profiling by mass spectrometry	1	MS2200232_b_4h.raw	1	Label free sample	NT=Q Exactive HF-X	NT=Trypsin; AC=1001251; CS=(?⇐[KR])(?!P)	DTT	IAA	NT=Carbamidomethylation; AC=UNIMOD:4;TA=C			NT=HCD; AC=MS:1002481	30 %	https://ftp.pride.ebi.ac.uk/pride/data/archive/2023/10/PXD045084/MS2200232_b_4h.raw		metformin OR NCDC OR 3,3-CDTA OR Control
HFX4_FFRA20H101796-1A.raw	Escherichia coli	Cell lysate		Escherichia coli str. K-12 substr. W3110	Not applicable	Prokaryotic cell	Not available		37°C		run 1	Proteomic profiling by mass spectrometry	1	HFX4_FFRA20H101796-1A.raw	1	TMT127C	NT=Q Exactive HF-X	NT=Trypsin; AC=1001251; CS=(?⇐[KR])(?!P)	DTT	IAA	NT=Carbamidomethylation; AC=UNIMOD:4;TA=C			NT=HCD; AC=MS:1002481	32 %							0.02 Da	10 ppm								lesSDRF v0.1.0
HFX4_FFRA20H101797-1A.raw	Escherichia coli	Cell lysate		Escherichia coli str. K-12 substr. W3110	Not applicable	Prokaryotic cell	Not available		37°C		run 2	Proteomic profiling by mass spectrometry	1	HFX4_FFRA20H101797-1A.raw	2	TMT127C	NT=Q Exactive HF-X	NT=Trypsin; AC=1001251; CS=(?⇐[KR])(?!P)	DTT	IAA	NT=Carbamidomethylation; AC=UNIMOD:4;TA=C			NT=HCD; AC=MS:1002481	32 %							0.02 Da	10 ppm								lesSDRF v0.1.0
HFX4_FFRA20H101798-1A.raw	Escherichia coli	Cell lysate		Escherichia coli str. K-12 substr. W3110	Not applicable	Prokaryotic cell	Not available		37°C		run 3	Proteomic profiling by mass spectrometry	1	HFX4_FFRA20H101798-1A.raw	3	TMT127C	NT=Q Exactive HF-X	NT=Trypsin; AC=1001251; CS=(?⇐[KR])(?!P)	DTT	IAA	NT=Carbamidomethylation; AC=UNIMOD:4;TA=C			NT=HCD; AC=MS:1002481	32 %							0.02 Da	10 ppm								lesSDRF v0.1.0
HFX4_FFRA20H101799-1A.raw	Escherichia coli	Cell lysate		Escherichia coli str. K-12 substr. W3110	Not applicable	Prokaryotic cell	Not available		37°C		run 4	Proteomic profiling by mass spectrometry	1	HFX4_FFRA20H101799-1A.raw	4	TMT127C	NT=Q Exactive HF-X	NT=Trypsin; AC=1001251; CS=(?⇐[KR])(?!P)	DTT	IAA	NT=Carbamidomethylation; AC=UNIMOD:4;TA=C			NT=HCD; AC=MS:1002481	32 %							0.02 Da	10 ppm								lesSDRF v0.1.0
HFX4_FFRA20H101800-1A.raw	Escherichia coli	Cell lysate		Escherichia coli str. K-12 substr. W3110	Not applicable	Prokaryotic cell	Not available		37°C		run 5	Proteomic profiling by mass spectrometry	1	HFX4_FFRA20H101800-1A.raw	5	TMT127C	NT=Q Exactive HF-X	NT=Trypsin; AC=1001251; CS=(?⇐[KR])(?!P)	DTT	IAA	NT=Carbamidomethylation; AC=UNIMOD:4;TA=C			NT=HCD; AC=MS:1002481	32 %							0.02 Da	10 ppm								lesSDRF v0.1.0
HFX4_FFRA20H101801-1A.raw	Escherichia coli	Cell lysate		Escherichia coli str. K-12 substr. W3110	Not applicable	Prokaryotic cell	Not available		37°C		run 6	Proteomic profiling by mass spectrometry	1	HFX4_FFRA20H101801-1A.raw	6	TMT127C	NT=Q Exactive HF-X	NT=Trypsin; AC=1001251; CS=(?⇐[KR])(?!P)	DTT	IAA	NT=Carbamidomethylation; AC=UNIMOD:4;TA=C			NT=HCD; AC=MS:1002481	32 %							0.02 Da	10 ppm								lesSDRF v0.1.0
HFX4_FFRA20H101802-1A.raw	Escherichia coli	Cell lysate		Escherichia coli str. K-12 substr. W3110	Not applicable	Prokaryotic cell	Not available		37°C		run 7	Proteomic profiling by mass spectrometry	1	HFX4_FFRA20H101802-1A.raw	7	TMT127C	NT=Q Exactive HF-X	NT=Trypsin; AC=1001251; CS=(?⇐[KR])(?!P)	DTT	IAA	NT=Carbamidomethylation; AC=UNIMOD:4;TA=C			NT=HCD; AC=MS:1002481	32 %							0.02 Da	10 ppm								lesSDRF v0.1.0
HFX4_FFRA20H101803-1A.raw	Escherichia coli	Cell lysate		Escherichia coli str. K-12 substr. W3110	Not applicable	Prokaryotic cell	Not available		37°C		run 8	Proteomic profiling by mass spectrometry	1	HFX4_FFRA20H101803-1A.raw	8	TMT127C	NT=Q Exactive HF-X	NT=Trypsin; AC=1001251; CS=(?⇐[KR])(?!P)	DTT	IAA	NT=Carbamidomethylation; AC=UNIMOD:4;TA=C			NT=HCD; AC=MS:1002481	32 %							0.02 Da	10 ppm								lesSDRF v0.1.0
HFX4_FFRA20H101804-1A.raw	Escherichia coli	Cell lysate		Escherichia coli str. K-12 substr. W3110	Not applicable	Prokaryotic cell	Not available		37°C		run 9	Proteomic profiling by mass spectrometry	1	HFX4_FFRA20H101804-1A.raw	9	TMT127C	NT=Q Exactive HF-X	NT=Trypsin; AC=1001251; CS=(?⇐[KR])(?!P)	DTT	IAA	NT=Carbamidomethylation; AC=UNIMOD:4;TA=C			NT=HCD; AC=MS:1002481	32 %							0.02 Da	10 ppm								lesSDRF v0.1.0
HFX4_FFRA20H101805-1A.raw	Escherichia coli	Cell lysate		Escherichia coli str. K-12 substr. W3110	Not applicable	Prokaryotic cell	Not available		37°C		run 10	Proteomic profiling by mass spectrometry	1	HFX4_FFRA20H101805-1A.raw	10	TMT127C	NT=Q Exactive HF-X	NT=Trypsin; AC=1001251; CS=(?⇐[KR])(?!P)	DTT	IAA	NT=Carbamidomethylation; AC=UNIMOD:4;TA=C			NT=HCD; AC=MS:1002481	32 %							0.02 Da	10 ppm								lesSDRF v0.1.0
HFX4_FFRA20H101796-1A.raw	Escherichia coli	Cell lysate		Escherichia coli str. K-12 substr. W3110	Not applicable	Prokaryotic cell	Not available		37°C		run 1	Proteomic profiling by mass spectrometry	1	HFX4_FFRA20H101796-1A.raw	1	TMT127N	NT=Q Exactive HF-X	NT=Trypsin; AC=1001251; CS=(?⇐[KR])(?!P)	DTT	IAA	NT=Carbamidomethylation; AC=UNIMOD:4;TA=C			NT=HCD; AC=MS:1002481	32 %							0.02 Da	10 ppm								lesSDRF v0.1.0
HFX4_FFRA20H101797-1A.raw	Escherichia coli	Cell lysate		Escherichia coli str. K-12 substr. W3110	Not applicable	Prokaryotic cell	Not available		37°C		run 2	Proteomic profiling by mass spectrometry	1	HFX4_FFRA20H101797-1A.raw	2	TMT127N	NT=Q Exactive HF-X	NT=Trypsin; AC=1001251; CS=(?⇐[KR])(?!P)	DTT	IAA	NT=Carbamidomethylation; AC=UNIMOD:4;TA=C			NT=HCD; AC=MS:1002481	32 %							0.02 Da	10 ppm								lesSDRF v0.1.0
HFX4_FFRA20H101798-1A.raw	Escherichia coli	Cell lysate		Escherichia coli str. K-12 substr. W3110	Not applicable	Prokaryotic cell	Not available		37°C		run 3	Proteomic profiling by mass spectrometry	1	HFX4_FFRA20H101798-1A.raw	3	TMT127N	NT=Q Exactive HF-X	NT=Trypsin; AC=1001251; CS=(?⇐[KR])(?!P)	DTT	IAA	NT=Carbamidomethylation; AC=UNIMOD:4;TA=C			NT=HCD; AC=MS:1002481	32 %							0.02 Da	10 ppm								lesSDRF v0.1.0
HFX4_FFRA20H101799-1A.raw	Escherichia coli	Cell lysate		Escherichia coli str. K-12 substr. W3110	Not applicable	Prokaryotic cell	Not available		37°C		run 4	Proteomic profiling by mass spectrometry	1	HFX4_FFRA20H101799-1A.raw	4	TMT127N	NT=Q Exactive HF-X	NT=Trypsin; AC=1001251; CS=(?⇐[KR])(?!P)	DTT	IAA	NT=Carbamidomethylation; AC=UNIMOD:4;TA=C			NT=HCD; AC=MS:1002481	32 %							0.02 Da	10 ppm								lesSDRF v0.1.0
HFX4_FFRA20H101800-1A.raw	Escherichia coli	Cell lysate		Escherichia coli str. K-12 substr. W3110	Not applicable	Prokaryotic cell	Not available		37°C		run 5	Proteomic profiling by mass spectrometry	1	HFX4_FFRA20H101800-1A.raw	5	TMT127N	NT=Q Exactive HF-X	NT=Trypsin; AC=1001251; CS=(?⇐[KR])(?!P)	DTT	IAA	NT=Carbamidomethylation; AC=UNIMOD:4;TA=C			NT=HCD; AC=MS:1002481	32 %							0.02 Da	10 ppm								lesSDRF v0.1.0
HFX4_FFRA20H101801-1A.raw	Escherichia coli	Cell lysate		Escherichia coli str. K-12 substr. W3110	Not applicable	Prokaryotic cell	Not available		37°C		run 6	Proteomic profiling by mass spectrometry	1	HFX4_FFRA20H101801-1A.raw	6	TMT127N	NT=Q Exactive HF-X	NT=Trypsin; AC=1001251; CS=(?⇐[KR])(?!P)	DTT	IAA	NT=Carbamidomethylation; AC=UNIMOD:4;TA=C			NT=HCD; AC=MS:1002481	32 %							0.02 Da	10 ppm								lesSDRF v0.1.0
HFX4_FFRA20H101802-1A.raw	Escherichia coli	Cell lysate		Escherichia coli str. K-12 substr. W3110	Not applicable	Prokaryotic cell	Not available		37°C		run 7	Proteomic profiling by mass spectrometry	1	HFX4_FFRA20H101802-1A.raw	7	TMT127N	NT=Q Exactive HF-X	NT=Trypsin; AC=1001251; CS=(?⇐[KR])(?!P)	DTT	IAA	NT=Carbamidomethylation; AC=UNIMOD:4;TA=C			NT=HCD; AC=MS:1002481	32 %							0.02 Da	10 ppm								lesSDRF v0.1.0
HFX4_FFRA20H101803-1A.raw	Escherichia coli	Cell lysate		Escherichia coli str. K-12 substr. W3110	Not applicable	Prokaryotic cell	Not available		37°C		run 8	Proteomic profiling by mass spectrometry	1	HFX4_FFRA20H101803-1A.raw	8	TMT127N	NT=Q Exactive HF-X	NT=Trypsin; AC=1001251; CS=(?⇐[KR])(?!P)	DTT	IAA	NT=Carbamidomethylation; AC=UNIMOD:4;TA=C			NT=HCD; AC=MS:1002481	32 %							0.02 Da	10 ppm								lesSDRF v0.1.0
HFX4_FFRA20H101804-1A.raw	Escherichia coli	Cell lysate		Escherichia coli str. K-12 substr. W3110	Not applicable	Prokaryotic cell	Not available		37°C		run 9	Proteomic profiling by mass spectrometry	1	HFX4_FFRA20H101804-1A.raw	9	TMT127N	NT=Q Exactive HF-X	NT=Trypsin; AC=1001251; CS=(?⇐[KR])(?!P)	DTT	IAA	NT=Carbamidomethylation; AC=UNIMOD:4;TA=C			NT=HCD; AC=MS:1002481	32 %							0.02 Da	10 ppm								lesSDRF v0.1.0
HFX4_FFRA20H101805-1A.raw	Escherichia coli	Cell lysate		Escherichia coli str. K-12 substr. W3110	Not applicable	Prokaryotic cell	Not available		37°C		run 10	Proteomic profiling by mass spectrometry	1	HFX4_FFRA20H101805-1A.raw	10	TMT127N	NT=Q Exactive HF-X	NT=Trypsin; AC=1001251; CS=(?⇐[KR])(?!P)	DTT	IAA	NT=Carbamidomethylation; AC=UNIMOD:4;TA=C			NT=HCD; AC=MS:1002481	32 %							0.02 Da	10 ppm								lesSDRF v0.1.0
HFX4_FFRA20H101796-1A.raw	Escherichia coli	Cell lysate		Escherichia coli str. K-12 substr. W3110	Not applicable	Prokaryotic cell	Not available		37°C		run 1	Proteomic profiling by mass spectrometry	1	HFX4_FFRA20H101796-1A.raw	1	TMT128C	NT=Q Exactive HF-X	NT=Trypsin; AC=1001251; CS=(?⇐[KR])(?!P)	DTT	IAA	NT=Carbamidomethylation; AC=UNIMOD:4;TA=C			NT=HCD; AC=MS:1002481	32 %							0.02 Da	10 ppm								lesSDRF v0.1.0
HFX4_FFRA20H101797-1A.raw	Escherichia coli	Cell lysate		Escherichia coli str. K-12 substr. W3110	Not applicable	Prokaryotic cell	Not available		37°C		run 2	Proteomic profiling by mass spectrometry	1	HFX4_FFRA20H101797-1A.raw	2	TMT128C	NT=Q Exactive HF-X	NT=Trypsin; AC=1001251; CS=(?⇐[KR])(?!P)	DTT	IAA	NT=Carbamidomethylation; AC=UNIMOD:4;TA=C			NT=HCD; AC=MS:1002481	32 %							0.02 Da	10 ppm								lesSDRF v0.1.0
HFX4_FFRA20H101798-1A.raw	Escherichia coli	Cell lysate		Escherichia coli str. K-12 substr. W3110	Not applicable	Prokaryotic cell	Not available		37°C		run 3	Proteomic profiling by mass spectrometry	1	HFX4_FFRA20H101798-1A.raw	3	TMT128C	NT=Q Exactive HF-X	NT=Trypsin; AC=1001251; CS=(?⇐[KR])(?!P)	DTT	IAA	NT=Carbamidomethylation; AC=UNIMOD:4;TA=C			NT=HCD; AC=MS:1002481	32 %							0.02 Da	10 ppm								lesSDRF v0.1.0
HFX4_FFRA20H101799-1A.raw	Escherichia coli	Cell lysate		Escherichia coli str. K-12 substr. W3110	Not applicable	Prokaryotic cell	Not available		37°C		run 4	Proteomic profiling by mass spectrometry	1	HFX4_FFRA20H101799-1A.raw	4	TMT128C	NT=Q Exactive HF-X	NT=Trypsin; AC=1001251; CS=(?⇐[KR])(?!P)	DTT	IAA	NT=Carbamidomethylation; AC=UNIMOD:4;TA=C			NT=HCD; AC=MS:1002481	32 %							0.02 Da	10 ppm								lesSDRF v0.1.0
HFX4_FFRA20H101800-1A.raw	Escherichia coli	Cell lysate		Escherichia coli str. K-12 substr. W3110	Not applicable	Prokaryotic cell	Not available		37°C		run 5	Proteomic profiling by mass spectrometry	1	HFX4_FFRA20H101800-1A.raw	5	TMT128C	NT=Q Exactive HF-X	NT=Trypsin; AC=1001251; CS=(?⇐[KR])(?!P)	DTT	IAA	NT=Carbamidomethylation; AC=UNIMOD:4;TA=C			NT=HCD; AC=MS:1002481	32 %							0.02 Da	10 ppm								lesSDRF v0.1.0
HFX4_FFRA20H101801-1A.raw	Escherichia coli	Cell lysate		Escherichia coli str. K-12 substr. W3110	Not applicable	Prokaryotic cell	Not available		37°C		run 6	Proteomic profiling by mass spectrometry	1	HFX4_FFRA20H101801-1A.raw	6	TMT128C	NT=Q Exactive HF-X	NT=Trypsin; AC=1001251; CS=(?⇐[KR])(?!P)	DTT	IAA	NT=Carbamidomethylation; AC=UNIMOD:4;TA=C			NT=HCD; AC=MS:1002481	32 %							0.02 Da	10 ppm								lesSDRF v0.1.0
HFX4_FFRA20H101802-1A.raw	Escherichia coli	Cell lysate		Escherichia coli str. K-12 substr. W3110	Not applicable	Prokaryotic cell	Not available		37°C		run 7	Proteomic profiling by mass spectrometry	1	HFX4_FFRA20H101802-1A.raw	7	TMT128C	NT=Q Exactive HF-X	NT=Trypsin; AC=1001251; CS=(?⇐[KR])(?!P)	DTT	IAA	NT=Carbamidomethylation; AC=UNIMOD:4;TA=C			NT=HCD; AC=MS:1002481	32 %							0.02 Da	10 ppm								lesSDRF v0.1.0
HFX4_FFRA20H101803-1A.raw	Escherichia coli	Cell lysate		Escherichia coli str. K-12 substr. W3110	Not applicable	Prokaryotic cell	Not available		37°C		run 8	Proteomic profiling by mass spectrometry	1	HFX4_FFRA20H101803-1A.raw	8	TMT128C	NT=Q Exactive HF-X	NT=Trypsin; AC=1001251; CS=(?⇐[KR])(?!P)	DTT	IAA	NT=Carbamidomethylation; AC=UNIMOD:4;TA=C			NT=HCD; AC=MS:1002481	32 %							0.02 Da	10 ppm								lesSDRF v0.1.0
HFX4_FFRA20H101804-1A.raw	Escherichia coli	Cell lysate		Escherichia coli str. K-12 substr. W3110	Not applicable	Prokaryotic cell	Not available		37°C		run 9	Proteomic profiling by mass spectrometry	1	HFX4_FFRA20H101804-1A.raw	9	TMT128C	NT=Q Exactive HF-X	NT=Trypsin; AC=1001251; CS=(?⇐[KR])(?!P)	DTT	IAA	NT=Carbamidomethylation; AC=UNIMOD:4;TA=C			NT=HCD; AC=MS:1002481	32 %							0.02 Da	10 ppm								lesSDRF v0.1.0
HFX4_FFRA20H101805-1A.raw	Escherichia coli	Cell lysate		Escherichia coli str. K-12 substr. W3110	Not applicable	Prokaryotic cell	Not available		37°C		run 10	Proteomic profiling by mass spectrometry	1	HFX4_FFRA20H101805-1A.raw	10	TMT128C	NT=Q Exactive HF-X	NT=Trypsin; AC=1001251; CS=(?⇐[KR])(?!P)	DTT	IAA	NT=Carbamidomethylation; AC=UNIMOD:4;TA=C			NT=HCD; AC=MS:1002481	32 %							0.02 Da	10 ppm								lesSDRF v0.1.0
HFX4_FFRA20H101796-1A.raw	Escherichia coli	Cell lysate		Escherichia coli str. K-12 substr. W3110	Not applicable	Prokaryotic cell	Not available		37°C		run 1	Proteomic profiling by mass spectrometry	1	HFX4_FFRA20H101796-1A.raw	1	TMT128N	NT=Q Exactive HF-X	NT=Trypsin; AC=1001251; CS=(?⇐[KR])(?!P)	DTT	IAA	NT=Carbamidomethylation; AC=UNIMOD:4;TA=C			NT=HCD; AC=MS:1002481	32 %							0.02 Da	10 ppm								lesSDRF v0.1.0
HFX4_FFRA20H101797-1A.raw	Escherichia coli	Cell lysate		Escherichia coli str. K-12 substr. W3110	Not applicable	Prokaryotic cell	Not available		37°C		run 2	Proteomic profiling by mass spectrometry	1	HFX4_FFRA20H101797-1A.raw	2	TMT128N	NT=Q Exactive HF-X	NT=Trypsin; AC=1001251; CS=(?⇐[KR])(?!P)	DTT	IAA	NT=Carbamidomethylation; AC=UNIMOD:4;TA=C			NT=HCD; AC=MS:1002481	32 %							0.02 Da	10 ppm								lesSDRF v0.1.0
HFX4_FFRA20H101798-1A.raw	Escherichia coli	Cell lysate		Escherichia coli str. K-12 substr. W3110	Not applicable	Prokaryotic cell	Not available		37°C		run 3	Proteomic profiling by mass spectrometry	1	HFX4_FFRA20H101798-1A.raw	3	TMT128N	NT=Q Exactive HF-X	NT=Trypsin; AC=1001251; CS=(?⇐[KR])(?!P)	DTT	IAA	NT=Carbamidomethylation; AC=UNIMOD:4;TA=C			NT=HCD; AC=MS:1002481	32 %							0.02 Da	10 ppm								lesSDRF v0.1.0
HFX4_FFRA20H101799-1A.raw	Escherichia coli	Cell lysate		Escherichia coli str. K-12 substr. W3110	Not applicable	Prokaryotic cell	Not available		37°C		run 4	Proteomic profiling by mass spectrometry	1	HFX4_FFRA20H101799-1A.raw	4	TMT128N	NT=Q Exactive HF-X	NT=Trypsin; AC=1001251; CS=(?⇐[KR])(?!P)	DTT	IAA	NT=Carbamidomethylation; AC=UNIMOD:4;TA=C			NT=HCD; AC=MS:1002481	32 %							0.02 Da	10 ppm								lesSDRF v0.1.0
HFX4_FFRA20H101800-1A.raw	Escherichia coli	Cell lysate		Escherichia coli str. K-12 substr. W3110	Not applicable	Prokaryotic cell	Not available		37°C		run 5	Proteomic profiling by mass spectrometry	1	HFX4_FFRA20H101800-1A.raw	5	TMT128N	NT=Q Exactive HF-X	NT=Trypsin; AC=1001251; CS=(?⇐[KR])(?!P)	DTT	IAA	NT=Carbamidomethylation; AC=UNIMOD:4;TA=C			NT=HCD; AC=MS:1002481	32 %							0.02 Da	10 ppm								lesSDRF v0.1.0
HFX4_FFRA20H101801-1A.raw	Escherichia coli	Cell lysate		Escherichia coli str. K-12 substr. W3110	Not applicable	Prokaryotic cell	Not available		37°C		run 6	Proteomic profiling by mass spectrometry	1	HFX4_FFRA20H101801-1A.raw	6	TMT128N	NT=Q Exactive HF-X	NT=Trypsin; AC=1001251; CS=(?⇐[KR])(?!P)	DTT	IAA	NT=Carbamidomethylation; AC=UNIMOD:4;TA=C			NT=HCD; AC=MS:1002481	32 %							0.02 Da	10 ppm								lesSDRF v0.1.0
HFX4_FFRA20H101802-1A.raw	Escherichia coli	Cell lysate		Escherichia coli str. K-12 substr. W3110	Not applicable	Prokaryotic cell	Not available		37°C		run 7	Proteomic profiling by mass spectrometry	1	HFX4_FFRA20H101802-1A.raw	7	TMT128N	NT=Q Exactive HF-X	NT=Trypsin; AC=1001251; CS=(?⇐[KR])(?!P)	DTT	IAA	NT=Carbamidomethylation; AC=UNIMOD:4;TA=C			NT=HCD; AC=MS:1002481	32 %							0.02 Da	10 ppm								lesSDRF v0.1.0
HFX4_FFRA20H101803-1A.raw	Escherichia coli	Cell lysate		Escherichia coli str. K-12 substr. W3110	Not applicable	Prokaryotic cell	Not available		37°C		run 8	Proteomic profiling by mass spectrometry	1	HFX4_FFRA20H101803-1A.raw	8	TMT128N	NT=Q Exactive HF-X	NT=Trypsin; AC=1001251; CS=(?⇐[KR])(?!P)	DTT	IAA	NT=Carbamidomethylation; AC=UNIMOD:4;TA=C			NT=HCD; AC=MS:1002481	32 %							0.02 Da	10 ppm								lesSDRF v0.1.0
HFX4_FFRA20H101804-1A.raw	Escherichia coli	Cell lysate		Escherichia coli str. K-12 substr. W3110	Not applicable	Prokaryotic cell	Not available		37°C		run 9	Proteomic profiling by mass spectrometry	1	HFX4_FFRA20H101804-1A.raw	9	TMT128N	NT=Q Exactive HF-X	NT=Trypsin; AC=1001251; CS=(?⇐[KR])(?!P)	DTT	IAA	NT=Carbamidomethylation; AC=UNIMOD:4;TA=C			NT=HCD; AC=MS:1002481	32 %							0.02 Da	10 ppm								lesSDRF v0.1.0
HFX4_FFRA20H101805-1A.raw	Escherichia coli	Cell lysate		Escherichia coli str. K-12 substr. W3110	Not applicable	Prokaryotic cell	Not available		37°C		run 10	Proteomic profiling by mass spectrometry	1	HFX4_FFRA20H101805-1A.raw	10	TMT128N	NT=Q Exactive HF-X	NT=Trypsin; AC=1001251; CS=(?⇐[KR])(?!P)	DTT	IAA	NT=Carbamidomethylation; AC=UNIMOD:4;TA=C			NT=HCD; AC=MS:1002481	32 %							0.02 Da	10 ppm								lesSDRF v0.1.0
HFX4_FFRA20H101796-1A.raw	Escherichia coli	Cell lysate		Escherichia coli str. K-12 substr. W3110	Not applicable	Prokaryotic cell	Not available		37°C		run 1	Proteomic profiling by mass spectrometry	1	HFX4_FFRA20H101796-1A.raw	1	TMT129C	NT=Q Exactive HF-X	NT=Trypsin; AC=1001251; CS=(?⇐[KR])(?!P)	DTT	IAA	NT=Carbamidomethylation; AC=UNIMOD:4;TA=C			NT=HCD; AC=MS:1002481	32 %							0.02 Da	10 ppm								lesSDRF v0.1.0
HFX4_FFRA20H101797-1A.raw	Escherichia coli	Cell lysate		Escherichia coli str. K-12 substr. W3110	Not applicable	Prokaryotic cell	Not available		37°C		run 2	Proteomic profiling by mass spectrometry	1	HFX4_FFRA20H101797-1A.raw	2	TMT129C	NT=Q Exactive HF-X	NT=Trypsin; AC=1001251; CS=(?⇐[KR])(?!P)	DTT	IAA	NT=Carbamidomethylation; AC=UNIMOD:4;TA=C			NT=HCD; AC=MS:1002481	32 %							0.02 Da	10 ppm								lesSDRF v0.1.0
HFX4_FFRA20H101798-1A.raw	Escherichia coli	Cell lysate		Escherichia coli str. K-12 substr. W3110	Not applicable	Prokaryotic cell	Not available		37°C		run 3	Proteomic profiling by mass spectrometry	1	HFX4_FFRA20H101798-1A.raw	3	TMT129C	NT=Q Exactive HF-X	NT=Trypsin; AC=1001251; CS=(?⇐[KR])(?!P)	DTT	IAA	NT=Carbamidomethylation; AC=UNIMOD:4;TA=C			NT=HCD; AC=MS:1002481	32 %							0.02 Da	10 ppm								lesSDRF v0.1.0
HFX4_FFRA20H101799-1A.raw	Escherichia coli	Cell lysate		Escherichia coli str. K-12 substr. W3110	Not applicable	Prokaryotic cell	Not available		37°C		run 4	Proteomic profiling by mass spectrometry	1	HFX4_FFRA20H101799-1A.raw	4	TMT129C	NT=Q Exactive HF-X	NT=Trypsin; AC=1001251; CS=(?⇐[KR])(?!P)	DTT	IAA	NT=Carbamidomethylation; AC=UNIMOD:4;TA=C			NT=HCD; AC=MS:1002481	32 %							0.02 Da	10 ppm								lesSDRF v0.1.0
HFX4_FFRA20H101800-1A.raw	Escherichia coli	Cell lysate		Escherichia coli str. K-12 substr. W3110	Not applicable	Prokaryotic cell	Not available		37°C		run 5	Proteomic profiling by mass spectrometry	1	HFX4_FFRA20H101800-1A.raw	5	TMT129C	NT=Q Exactive HF-X	NT=Trypsin; AC=1001251; CS=(?⇐[KR])(?!P)	DTT	IAA	NT=Carbamidomethylation; AC=UNIMOD:4;TA=C			NT=HCD; AC=MS:1002481	32 %							0.02 Da	10 ppm								lesSDRF v0.1.0
HFX4_FFRA20H101801-1A.raw	Escherichia coli	Cell lysate		Escherichia coli str. K-12 substr. W3110	Not applicable	Prokaryotic cell	Not available		37°C		run 6	Proteomic profiling by mass spectrometry	1	HFX4_FFRA20H101801-1A.raw	6	TMT129C	NT=Q Exactive HF-X	NT=Trypsin; AC=1001251; CS=(?⇐[KR])(?!P)	DTT	IAA	NT=Carbamidomethylation; AC=UNIMOD:4;TA=C			NT=HCD; AC=MS:1002481	32 %							0.02 Da	10 ppm								lesSDRF v0.1.0
HFX4_FFRA20H101802-1A.raw	Escherichia coli	Cell lysate		Escherichia coli str. K-12 substr. W3110	Not applicable	Prokaryotic cell	Not available		37°C		run 7	Proteomic profiling by mass spectrometry	1	HFX4_FFRA20H101802-1A.raw	7	TMT129C	NT=Q Exactive HF-X	NT=Trypsin; AC=1001251; CS=(?⇐[KR])(?!P)	DTT	IAA	NT=Carbamidomethylation; AC=UNIMOD:4;TA=C			NT=HCD; AC=MS:1002481	32 %							0.02 Da	10 ppm								lesSDRF v0.1.0
HFX4_FFRA20H101803-1A.raw	Escherichia coli	Cell lysate		Escherichia coli str. K-12 substr. W3110	Not applicable	Prokaryotic cell	Not available		37°C		run 8	Proteomic profiling by mass spectrometry	1	HFX4_FFRA20H101803-1A.raw	8	TMT129C	NT=Q Exactive HF-X	NT=Trypsin; AC=1001251; CS=(?⇐[KR])(?!P)	DTT	IAA	NT=Carbamidomethylation; AC=UNIMOD:4;TA=C			NT=HCD; AC=MS:1002481	32 %							0.02 Da	10 ppm								lesSDRF v0.1.0
HFX4_FFRA20H101804-1A.raw	Escherichia coli	Cell lysate		Escherichia coli str. K-12 substr. W3110	Not applicable	Prokaryotic cell	Not available		37°C		run 9	Proteomic profiling by mass spectrometry	1	HFX4_FFRA20H101804-1A.raw	9	TMT129C	NT=Q Exactive HF-X	NT=Trypsin; AC=1001251; CS=(?⇐[KR])(?!P)	DTT	IAA	NT=Carbamidomethylation; AC=UNIMOD:4;TA=C			NT=HCD; AC=MS:1002481	32 %							0.02 Da	10 ppm								lesSDRF v0.1.0
HFX4_FFRA20H101805-1A.raw	Escherichia coli	Cell lysate		Escherichia coli str. K-12 substr. W3110	Not applicable	Prokaryotic cell	Not available		37°C		run 10	Proteomic profiling by mass spectrometry	1	HFX4_FFRA20H101805-1A.raw	10	TMT129C	NT=Q Exactive HF-X	NT=Trypsin; AC=1001251; CS=(?⇐[KR])(?!P)	DTT	IAA	NT=Carbamidomethylation; AC=UNIMOD:4;TA=C			NT=HCD; AC=MS:1002481	32 %							0.02 Da	10 ppm								lesSDRF v0.1.0
HFX4_FFRA20H101796-1A.raw	Escherichia coli	Cell lysate		Escherichia coli str. K-12 substr. W3110	Not applicable	Prokaryotic cell	Not available		37°C		run 1	Proteomic profiling by mass spectrometry	1	HFX4_FFRA20H101796-1A.raw	1	TMT129N	NT=Q Exactive HF-X	NT=Trypsin; AC=1001251; CS=(?⇐[KR])(?!P)	DTT	IAA	NT=Carbamidomethylation; AC=UNIMOD:4;TA=C			NT=HCD; AC=MS:1002481	32 %							0.02 Da	10 ppm								lesSDRF v0.1.0
HFX4_FFRA20H101797-1A.raw	Escherichia coli	Cell lysate		Escherichia coli str. K-12 substr. W3110	Not applicable	Prokaryotic cell	Not available		37°C		run 2	Proteomic profiling by mass spectrometry	1	HFX4_FFRA20H101797-1A.raw	2	TMT129N	NT=Q Exactive HF-X	NT=Trypsin; AC=1001251; CS=(?⇐[KR])(?!P)	DTT	IAA	NT=Carbamidomethylation; AC=UNIMOD:4;TA=C			NT=HCD; AC=MS:1002481	32 %							0.02 Da	10 ppm								lesSDRF v0.1.0
HFX4_FFRA20H101798-1A.raw	Escherichia coli	Cell lysate		Escherichia coli str. K-12 substr. W3110	Not applicable	Prokaryotic cell	Not available		37°C		run 3	Proteomic profiling by mass spectrometry	1	HFX4_FFRA20H101798-1A.raw	3	TMT129N	NT=Q Exactive HF-X	NT=Trypsin; AC=1001251; CS=(?⇐[KR])(?!P)	DTT	IAA	NT=Carbamidomethylation; AC=UNIMOD:4;TA=C			NT=HCD; AC=MS:1002481	32 %							0.02 Da	10 ppm								lesSDRF v0.1.0
HFX4_FFRA20H101799-1A.raw	Escherichia coli	Cell lysate		Escherichia coli str. K-12 substr. W3110	Not applicable	Prokaryotic cell	Not available		37°C		run 4	Proteomic profiling by mass spectrometry	1	HFX4_FFRA20H101799-1A.raw	4	TMT129N	NT=Q Exactive HF-X	NT=Trypsin; AC=1001251; CS=(?⇐[KR])(?!P)	DTT	IAA	NT=Carbamidomethylation; AC=UNIMOD:4;TA=C			NT=HCD; AC=MS:1002481	32 %							0.02 Da	10 ppm								lesSDRF v0.1.0
HFX4_FFRA20H101800-1A.raw	Escherichia coli	Cell lysate		Escherichia coli str. K-12 substr. W3110	Not applicable	Prokaryotic cell	Not available		37°C		run 5	Proteomic profiling by mass spectrometry	1	HFX4_FFRA20H101800-1A.raw	5	TMT129N	NT=Q Exactive HF-X	NT=Trypsin; AC=1001251; CS=(?⇐[KR])(?!P)	DTT	IAA	NT=Carbamidomethylation; AC=UNIMOD:4;TA=C			NT=HCD; AC=MS:1002481	32 %							0.02 Da	10 ppm								lesSDRF v0.1.0
HFX4_FFRA20H101801-1A.raw	Escherichia coli	Cell lysate		Escherichia coli str. K-12 substr. W3110	Not applicable	Prokaryotic cell	Not available		37°C		run 6	Proteomic profiling by mass spectrometry	1	HFX4_FFRA20H101801-1A.raw	6	TMT129N	NT=Q Exactive HF-X	NT=Trypsin; AC=1001251; CS=(?⇐[KR])(?!P)	DTT	IAA	NT=Carbamidomethylation; AC=UNIMOD:4;TA=C			NT=HCD; AC=MS:1002481	32 %							0.02 Da	10 ppm								lesSDRF v0.1.0
HFX4_FFRA20H101802-1A.raw	Escherichia coli	Cell lysate		Escherichia coli str. K-12 substr. W3110	Not applicable	Prokaryotic cell	Not available		37°C		run 7	Proteomic profiling by mass spectrometry	1	HFX4_FFRA20H101802-1A.raw	7	TMT129N	NT=Q Exactive HF-X	NT=Trypsin; AC=1001251; CS=(?⇐[KR])(?!P)	DTT	IAA	NT=Carbamidomethylation; AC=UNIMOD:4;TA=C			NT=HCD; AC=MS:1002481	32 %							0.02 Da	10 ppm								lesSDRF v0.1.0
HFX4_FFRA20H101803-1A.raw	Escherichia coli	Cell lysate		Escherichia coli str. K-12 substr. W3110	Not applicable	Prokaryotic cell	Not available		37°C		run 8	Proteomic profiling by mass spectrometry	1	HFX4_FFRA20H101803-1A.raw	8	TMT129N	NT=Q Exactive HF-X	NT=Trypsin; AC=1001251; CS=(?⇐[KR])(?!P)	DTT	IAA	NT=Carbamidomethylation; AC=UNIMOD:4;TA=C			NT=HCD; AC=MS:1002481	32 %							0.02 Da	10 ppm								lesSDRF v0.1.0
HFX4_FFRA20H101804-1A.raw	Escherichia coli	Cell lysate		Escherichia coli str. K-12 substr. W3110	Not applicable	Prokaryotic cell	Not available		37°C		run 9	Proteomic profiling by mass spectrometry	1	HFX4_FFRA20H101804-1A.raw	9	TMT129N	NT=Q Exactive HF-X	NT=Trypsin; AC=1001251; CS=(?⇐[KR])(?!P)	DTT	IAA	NT=Carbamidomethylation; AC=UNIMOD:4;TA=C			NT=HCD; AC=MS:1002481	32 %							0.02 Da	10 ppm								lesSDRF v0.1.0
HFX4_FFRA20H101805-1A.raw	Escherichia coli	Cell lysate		Escherichia coli str. K-12 substr. W3110	Not applicable	Prokaryotic cell	Not available		37°C		run 10	Proteomic profiling by mass spectrometry	1	HFX4_FFRA20H101805-1A.raw	10	TMT129N	NT=Q Exactive HF-X	NT=Trypsin; AC=1001251; CS=(?⇐[KR])(?!P)	DTT	IAA	NT=Carbamidomethylation; AC=UNIMOD:4;TA=C			NT=HCD; AC=MS:1002481	32 %							0.02 Da	10 ppm								lesSDRF v0.1.0
HFX4_FFRA20H101796-1A.raw	Escherichia coli	Cell lysate		Escherichia coli str. K-12 substr. W3110	Not applicable	Prokaryotic cell	Not available		37°C		run 1	Proteomic profiling by mass spectrometry	1	HFX4_FFRA20H101796-1A.raw	1	TMT130C	NT=Q Exactive HF-X	NT=Trypsin; AC=1001251; CS=(?⇐[KR])(?!P)	DTT	IAA	NT=Carbamidomethylation; AC=UNIMOD:4;TA=C			NT=HCD; AC=MS:1002481	32 %							0.02 Da	10 ppm								lesSDRF v0.1.0
HFX4_FFRA20H101797-1A.raw	Escherichia coli	Cell lysate		Escherichia coli str. K-12 substr. W3110	Not applicable	Prokaryotic cell	Not available		37°C		run 2	Proteomic profiling by mass spectrometry	1	HFX4_FFRA20H101797-1A.raw	2	TMT130C	NT=Q Exactive HF-X	NT=Trypsin; AC=1001251; CS=(?⇐[KR])(?!P)	DTT	IAA	NT=Carbamidomethylation; AC=UNIMOD:4;TA=C			NT=HCD; AC=MS:1002481	32 %							0.02 Da	10 ppm								lesSDRF v0.1.0
HFX4_FFRA20H101798-1A.raw	Escherichia coli	Cell lysate		Escherichia coli str. K-12 substr. W3110	Not applicable	Prokaryotic cell	Not available		37°C		run 3	Proteomic profiling by mass spectrometry	1	HFX4_FFRA20H101798-1A.raw	3	TMT130C	NT=Q Exactive HF-X	NT=Trypsin; AC=1001251; CS=(?⇐[KR])(?!P)	DTT	IAA	NT=Carbamidomethylation; AC=UNIMOD:4;TA=C			NT=HCD; AC=MS:1002481	32 %							0.02 Da	10 ppm								lesSDRF v0.1.0
HFX4_FFRA20H101799-1A.raw	Escherichia coli	Cell lysate		Escherichia coli str. K-12 substr. W3110	Not applicable	Prokaryotic cell	Not available		37°C		run 4	Proteomic profiling by mass spectrometry	1	HFX4_FFRA20H101799-1A.raw	4	TMT130C	NT=Q Exactive HF-X	NT=Trypsin; AC=1001251; CS=(?⇐[KR])(?!P)	DTT	IAA	NT=Carbamidomethylation; AC=UNIMOD:4;TA=C			NT=HCD; AC=MS:1002481	32 %							0.02 Da	10 ppm								lesSDRF v0.1.0
HFX4_FFRA20H101800-1A.raw	Escherichia coli	Cell lysate		Escherichia coli str. K-12 substr. W3110	Not applicable	Prokaryotic cell	Not available		37°C		run 5	Proteomic profiling by mass spectrometry	1	HFX4_FFRA20H101800-1A.raw	5	TMT130C	NT=Q Exactive HF-X	NT=Trypsin; AC=1001251; CS=(?⇐[KR])(?!P)	DTT	IAA	NT=Carbamidomethylation; AC=UNIMOD:4;TA=C			NT=HCD; AC=MS:1002481	32 %							0.02 Da	10 ppm								lesSDRF v0.1.0
HFX4_FFRA20H101801-1A.raw	Escherichia coli	Cell lysate		Escherichia coli str. K-12 substr. W3110	Not applicable	Prokaryotic cell	Not available		37°C		run 6	Proteomic profiling by mass spectrometry	1	HFX4_FFRA20H101801-1A.raw	6	TMT130C	NT=Q Exactive HF-X	NT=Trypsin; AC=1001251; CS=(?⇐[KR])(?!P)	DTT	IAA	NT=Carbamidomethylation; AC=UNIMOD:4;TA=C			NT=HCD; AC=MS:1002481	32 %							0.02 Da	10 ppm								lesSDRF v0.1.0
HFX4_FFRA20H101802-1A.raw	Escherichia coli	Cell lysate		Escherichia coli str. K-12 substr. W3110	Not applicable	Prokaryotic cell	Not available		37°C		run 7	Proteomic profiling by mass spectrometry	1	HFX4_FFRA20H101802-1A.raw	7	TMT130C	NT=Q Exactive HF-X	NT=Trypsin; AC=1001251; CS=(?⇐[KR])(?!P)	DTT	IAA	NT=Carbamidomethylation; AC=UNIMOD:4;TA=C			NT=HCD; AC=MS:1002481	32 %							0.02 Da	10 ppm								lesSDRF v0.1.0
HFX4_FFRA20H101803-1A.raw	Escherichia coli	Cell lysate		Escherichia coli str. K-12 substr. W3110	Not applicable	Prokaryotic cell	Not available		37°C		run 8	Proteomic profiling by mass spectrometry	1	HFX4_FFRA20H101803-1A.raw	8	TMT130C	NT=Q Exactive HF-X	NT=Trypsin; AC=1001251; CS=(?⇐[KR])(?!P)	DTT	IAA	NT=Carbamidomethylation; AC=UNIMOD:4;TA=C			NT=HCD; AC=MS:1002481	32 %							0.02 Da	10 ppm								lesSDRF v0.1.0
HFX4_FFRA20H101804-1A.raw	Escherichia coli	Cell lysate		Escherichia coli str. K-12 substr. W3110	Not applicable	Prokaryotic cell	Not available		37°C		run 9	Proteomic profiling by mass spectrometry	1	HFX4_FFRA20H101804-1A.raw	9	TMT130C	NT=Q Exactive HF-X	NT=Trypsin; AC=1001251; CS=(?⇐[KR])(?!P)	DTT	IAA	NT=Carbamidomethylation; AC=UNIMOD:4;TA=C			NT=HCD; AC=MS:1002481	32 %							0.02 Da	10 ppm								lesSDRF v0.1.0
HFX4_FFRA20H101805-1A.raw	Escherichia coli	Cell lysate		Escherichia coli str. K-12 substr. W3110	Not applicable	Prokaryotic cell	Not available		37°C		run 10	Proteomic profiling by mass spectrometry	1	HFX4_FFRA20H101805-1A.raw	10	TMT130C	NT=Q Exactive HF-X	NT=Trypsin; AC=1001251; CS=(?⇐[KR])(?!P)	DTT	IAA	NT=Carbamidomethylation; AC=UNIMOD:4;TA=C			NT=HCD; AC=MS:1002481	32 %							0.02 Da	10 ppm								lesSDRF v0.1.0
HFX4_FFRA20H101796-1A.raw	Escherichia coli	Cell lysate		Escherichia coli str. K-12 substr. W3110	Not applicable	Prokaryotic cell	Not available		37°C		run 1	Proteomic profiling by mass spectrometry	1	HFX4_FFRA20H101796-1A.raw	1	TMT130N	NT=Q Exactive HF-X	NT=Trypsin; AC=1001251; CS=(?⇐[KR])(?!P)	DTT	IAA	NT=Carbamidomethylation; AC=UNIMOD:4;TA=C			NT=HCD; AC=MS:1002481	32 %							0.02 Da	10 ppm								lesSDRF v0.1.0
HFX4_FFRA20H101797-1A.raw	Escherichia coli	Cell lysate		Escherichia coli str. K-12 substr. W3110	Not applicable	Prokaryotic cell	Not available		37°C		run 2	Proteomic profiling by mass spectrometry	1	HFX4_FFRA20H101797-1A.raw	2	TMT130N	NT=Q Exactive HF-X	NT=Trypsin; AC=1001251; CS=(?⇐[KR])(?!P)	DTT	IAA	NT=Carbamidomethylation; AC=UNIMOD:4;TA=C			NT=HCD; AC=MS:1002481	32 %							0.02 Da	10 ppm								lesSDRF v0.1.0
HFX4_FFRA20H101798-1A.raw	Escherichia coli	Cell lysate		Escherichia coli str. K-12 substr. W3110	Not applicable	Prokaryotic cell	Not available		37°C		run 3	Proteomic profiling by mass spectrometry	1	HFX4_FFRA20H101798-1A.raw	3	TMT130N	NT=Q Exactive HF-X	NT=Trypsin; AC=1001251; CS=(?⇐[KR])(?!P)	DTT	IAA	NT=Carbamidomethylation; AC=UNIMOD:4;TA=C			NT=HCD; AC=MS:1002481	32 %							0.02 Da	10 ppm								lesSDRF v0.1.0
HFX4_FFRA20H101799-1A.raw	Escherichia coli	Cell lysate		Escherichia coli str. K-12 substr. W3110	Not applicable	Prokaryotic cell	Not available		37°C		run 4	Proteomic profiling by mass spectrometry	1	HFX4_FFRA20H101799-1A.raw	4	TMT130N	NT=Q Exactive HF-X	NT=Trypsin; AC=1001251; CS=(?⇐[KR])(?!P)	DTT	IAA	NT=Carbamidomethylation; AC=UNIMOD:4;TA=C			NT=HCD; AC=MS:1002481	32 %							0.02 Da	10 ppm								lesSDRF v0.1.0
HFX4_FFRA20H101800-1A.raw	Escherichia coli	Cell lysate		Escherichia coli str. K-12 substr. W3110	Not applicable	Prokaryotic cell	Not available		37°C		run 5	Proteomic profiling by mass spectrometry	1	HFX4_FFRA20H101800-1A.raw	5	TMT130N	NT=Q Exactive HF-X	NT=Trypsin; AC=1001251; CS=(?⇐[KR])(?!P)	DTT	IAA	NT=Carbamidomethylation; AC=UNIMOD:4;TA=C			NT=HCD; AC=MS:1002481	32 %							0.02 Da	10 ppm								lesSDRF v0.1.0
HFX4_FFRA20H101801-1A.raw	Escherichia coli	Cell lysate		Escherichia coli str. K-12 substr. W3110	Not applicable	Prokaryotic cell	Not available		37°C		run 6	Proteomic profiling by mass spectrometry	1	HFX4_FFRA20H101801-1A.raw	6	TMT130N	NT=Q Exactive HF-X	NT=Trypsin; AC=1001251; CS=(?⇐[KR])(?!P)	DTT	IAA	NT=Carbamidomethylation; AC=UNIMOD:4;TA=C			NT=HCD; AC=MS:1002481	32 %							0.02 Da	10 ppm								lesSDRF v0.1.0
HFX4_FFRA20H101802-1A.raw	Escherichia coli	Cell lysate		Escherichia coli str. K-12 substr. W3110	Not applicable	Prokaryotic cell	Not available		37°C		run 7	Proteomic profiling by mass spectrometry	1	HFX4_FFRA20H101802-1A.raw	7	TMT130N	NT=Q Exactive HF-X	NT=Trypsin; AC=1001251; CS=(?⇐[KR])(?!P)	DTT	IAA	NT=Carbamidomethylation; AC=UNIMOD:4;TA=C			NT=HCD; AC=MS:1002481	32 %							0.02 Da	10 ppm								lesSDRF v0.1.0
HFX4_FFRA20H101803-1A.raw	Escherichia coli	Cell lysate		Escherichia coli str. K-12 substr. W3110	Not applicable	Prokaryotic cell	Not available		37°C		run 8	Proteomic profiling by mass spectrometry	1	HFX4_FFRA20H101803-1A.raw	8	TMT130N	NT=Q Exactive HF-X	NT=Trypsin; AC=1001251; CS=(?⇐[KR])(?!P)	DTT	IAA	NT=Carbamidomethylation; AC=UNIMOD:4;TA=C			NT=HCD; AC=MS:1002481	32 %							0.02 Da	10 ppm								lesSDRF v0.1.0
HFX4_FFRA20H101804-1A.raw	Escherichia coli	Cell lysate		Escherichia coli str. K-12 substr. W3110	Not applicable	Prokaryotic cell	Not available		37°C		run 9	Proteomic profiling by mass spectrometry	1	HFX4_FFRA20H101804-1A.raw	9	TMT130N	NT=Q Exactive HF-X	NT=Trypsin; AC=1001251; CS=(?⇐[KR])(?!P)	DTT	IAA	NT=Carbamidomethylation; AC=UNIMOD:4;TA=C			NT=HCD; AC=MS:1002481	32 %							0.02 Da	10 ppm								lesSDRF v0.1.0
HFX4_FFRA20H101805-1A.raw	Escherichia coli	Cell lysate		Escherichia coli str. K-12 substr. W3110	Not applicable	Prokaryotic cell	Not available		37°C		run 10	Proteomic profiling by mass spectrometry	1	HFX4_FFRA20H101805-1A.raw	10	TMT130N	NT=Q Exactive HF-X	NT=Trypsin; AC=1001251; CS=(?⇐[KR])(?!P)	DTT	IAA	NT=Carbamidomethylation; AC=UNIMOD:4;TA=C			NT=HCD; AC=MS:1002481	32 %							0.02 Da	10 ppm								lesSDRF v0.1.0
HFX4_FFRA20H101796-1A.raw	Escherichia coli	Cell lysate		Escherichia coli str. K-12 substr. W3110	Not applicable	Prokaryotic cell	Not available		37°C		run 1	Proteomic profiling by mass spectrometry	1	HFX4_FFRA20H101796-1A.raw	1	131,00 TMT	NT=Q Exactive HF-X	NT=Trypsin; AC=1001251; CS=(?⇐[KR])(?!P)	DTT	IAA	NT=Carbamidomethylation; AC=UNIMOD:4;TA=C			NT=HCD; AC=MS:1002481	32 %							0.02 Da	10 ppm								lesSDRF v0.1.0
HFX4_FFRA20H101797-1A.raw	Escherichia coli	Cell lysate		Escherichia coli str. K-12 substr. W3110	Not applicable	Prokaryotic cell	Not available		37°C		run 2	Proteomic profiling by mass spectrometry	1	HFX4_FFRA20H101797-1A.raw	2	131,00 TMT	NT=Q Exactive HF-X	NT=Trypsin; AC=1001251; CS=(?⇐[KR])(?!P)	DTT	IAA	NT=Carbamidomethylation; AC=UNIMOD:4;TA=C			NT=HCD; AC=MS:1002481	32 %							0.02 Da	10 ppm								lesSDRF v0.1.0
HFX4_FFRA20H101798-1A.raw	Escherichia coli	Cell lysate		Escherichia coli str. K-12 substr. W3110	Not applicable	Prokaryotic cell	Not available		37°C		run 3	Proteomic profiling by mass spectrometry	1	HFX4_FFRA20H101798-1A.raw	3	131,00 TMT	NT=Q Exactive HF-X	NT=Trypsin; AC=1001251; CS=(?⇐[KR])(?!P)	DTT	IAA	NT=Carbamidomethylation; AC=UNIMOD:4;TA=C			NT=HCD; AC=MS:1002481	32 %							0.02 Da	10 ppm								lesSDRF v0.1.0
HFX4_FFRA20H101799-1A.raw	Escherichia coli	Cell lysate		Escherichia coli str. K-12 substr. W3110	Not applicable	Prokaryotic cell	Not available		37°C		run 4	Proteomic profiling by mass spectrometry	1	HFX4_FFRA20H101799-1A.raw	4	131,00 TMT	NT=Q Exactive HF-X	NT=Trypsin; AC=1001251; CS=(?⇐[KR])(?!P)	DTT	IAA	NT=Carbamidomethylation; AC=UNIMOD:4;TA=C			NT=HCD; AC=MS:1002481	32 %							0.02 Da	10 ppm								lesSDRF v0.1.0
HFX4_FFRA20H101800-1A.raw	Escherichia coli	Cell lysate		Escherichia coli str. K-12 substr. W3110	Not applicable	Prokaryotic cell	Not available		37°C		run 5	Proteomic profiling by mass spectrometry	1	HFX4_FFRA20H101800-1A.raw	5	131,00 TMT	NT=Q Exactive HF-X	NT=Trypsin; AC=1001251; CS=(?⇐[KR])(?!P)	DTT	IAA	NT=Carbamidomethylation; AC=UNIMOD:4;TA=C			NT=HCD; AC=MS:1002481	32 %							0.02 Da	10 ppm								lesSDRF v0.1.0
HFX4_FFRA20H101801-1A.raw	Escherichia coli	Cell lysate		Escherichia coli str. K-12 substr. W3110	Not applicable	Prokaryotic cell	Not available		37°C		run 6	Proteomic profiling by mass spectrometry	1	HFX4_FFRA20H101801-1A.raw	6	131,00 TMT	NT=Q Exactive HF-X	NT=Trypsin; AC=1001251; CS=(?⇐[KR])(?!P)	DTT	IAA	NT=Carbamidomethylation; AC=UNIMOD:4;TA=C			NT=HCD; AC=MS:1002481	32 %							0.02 Da	10 ppm								lesSDRF v0.1.0
HFX4_FFRA20H101802-1A.raw	Escherichia coli	Cell lysate		Escherichia coli str. K-12 substr. W3110	Not applicable	Prokaryotic cell	Not available		37°C		run 7	Proteomic profiling by mass spectrometry	1	HFX4_FFRA20H101802-1A.raw	7	131,00 TMT	NT=Q Exactive HF-X	NT=Trypsin; AC=1001251; CS=(?⇐[KR])(?!P)	DTT	IAA	NT=Carbamidomethylation; AC=UNIMOD:4;TA=C			NT=HCD; AC=MS:1002481	32 %							0.02 Da	10 ppm								lesSDRF v0.1.0
HFX4_FFRA20H101803-1A.raw	Escherichia coli	Cell lysate		Escherichia coli str. K-12 substr. W3110	Not applicable	Prokaryotic cell	Not available		37°C		run 8	Proteomic profiling by mass spectrometry	1	HFX4_FFRA20H101803-1A.raw	8	131,00 TMT	NT=Q Exactive HF-X	NT=Trypsin; AC=1001251; CS=(?⇐[KR])(?!P)	DTT	IAA	NT=Carbamidomethylation; AC=UNIMOD:4;TA=C			NT=HCD; AC=MS:1002481	32 %							0.02 Da	10 ppm								lesSDRF v0.1.0
HFX4_FFRA20H101804-1A.raw	Escherichia coli	Cell lysate		Escherichia coli str. K-12 substr. W3110	Not applicable	Prokaryotic cell	Not available		37°C		run 9	Proteomic profiling by mass spectrometry	1	HFX4_FFRA20H101804-1A.raw	9	131,00 TMT	NT=Q Exactive HF-X	NT=Trypsin; AC=1001251; CS=(?⇐[KR])(?!P)	DTT	IAA	NT=Carbamidomethylation; AC=UNIMOD:4;TA=C			NT=HCD; AC=MS:1002481	32 %							0.02 Da	10 ppm								lesSDRF v0.1.0
HFX4_FFRA20H101805-1A.raw	Escherichia coli	Cell lysate		Escherichia coli str. K-12 substr. W3110	Not applicable	Prokaryotic cell	Not available		37°C		run 10	Proteomic profiling by mass spectrometry	1	HFX4_FFRA20H101805-1A.raw	10	131,00 TMT	NT=Q Exactive HF-X	NT=Trypsin; AC=1001251; CS=(?⇐[KR])(?!P)	DTT	IAA	NT=Carbamidomethylation; AC=UNIMOD:4;TA=C			NT=HCD; AC=MS:1002481	32 %							0.02 Da	10 ppm								lesSDRF v0.1.0
Sample 1	Escherichia coli	Cell lysate		Escherichia coli str. W0153	Not applicable	Prokaryotic cell	Not available	Not available		Mid exponential phase	Run 1	Proteomic profiling by mass spectrometry	1	1DLC110217QE_antiEcoli_#11_BR1_FASP1_tip1.raw	1	Label free sample	NT=Q Exactive	NT=Trypsin; AC=1001251; CS=(?⇐[KR])(?!P)	DTT	IAA	NT=Carbamidomethylation; AC=UNIMOD:4;TA=C			NT=HCD; AC=MS:1002481	27% NCE	https://ftp.pride.ebi.ac.uk/pride/data/archive/2020/07/PXD016001/1DLC110217QE_antiEcoli_#11_BR1_FASP1_tip1.raw		Antibiotic stress	Antibiotics		0.5	20 ppm	5 ppm
Sample 2	Escherichia coli	Cell lysate		Escherichia coli str. W0153	Not applicable	Prokaryotic cell	Not available	Not available		Mid exponential phase	Run 2	Proteomic profiling by mass spectrometry	1	1DLC110217QE_antiEcoli_#11_BR1_FASP1_tip2.raw	1	Label free sample	NT=Q Exactive	NT=Trypsin; AC=1001251; CS=(?⇐[KR])(?!P)	DTT	IAA	NT=Carbamidomethylation; AC=UNIMOD:4;TA=C			NT=HCD; AC=MS:1002481	27% NCE	https://ftp.pride.ebi.ac.uk/pride/data/archive/2020/07/PXD016001/1DLC110217QE_antiEcoli_#11_BR1_FASP1_tip2.raw		Antibiotic stress	Antibiotics		0.5	20 ppm	5 ppm
Sample 3	Escherichia coli	Cell lysate		Escherichia coli str. W0153	Not applicable	Prokaryotic cell	Not available	Not available		Mid exponential phase	Run 3	Proteomic profiling by mass spectrometry	1	1DLC110217QE_antiEcoli_#11_BR1_FASP2_tip1.raw	1	Label free sample	NT=Q Exactive	NT=Trypsin; AC=1001251; CS=(?⇐[KR])(?!P)	DTT	IAA	NT=Carbamidomethylation; AC=UNIMOD:4;TA=C			NT=HCD; AC=MS:1002481	27% NCE	https://ftp.pride.ebi.ac.uk/pride/data/archive/2020/07/PXD016001/1DLC110217QE_antiEcoli_#11_BR1_FASP2_tip1.raw		Antibiotic stress	Antibiotics		0.5	20 ppm	5 ppm
Sample 4	Escherichia coli	Cell lysate		Escherichia coli str. W0153	Not applicable	Prokaryotic cell	Not available	Not available		Mid exponential phase	Run 4	Proteomic profiling by mass spectrometry	1	1DLC110217QE_antiEcoli_#11_BR1_FASP2_tip2.raw	1	Label free sample	NT=Q Exactive	NT=Trypsin; AC=1001251; CS=(?⇐[KR])(?!P)	DTT	IAA	NT=Carbamidomethylation; AC=UNIMOD:4;TA=C			NT=HCD; AC=MS:1002481	27% NCE	https://ftp.pride.ebi.ac.uk/pride/data/archive/2020/07/PXD016001/1DLC110217QE_antiEcoli_#11_BR1_FASP2_tip2.raw		Antibiotic stress	Antibiotics		0.5	20 ppm	5 ppm
Sample 5	Escherichia coli	Cell lysate		Escherichia coli str. W0153	Not applicable	Prokaryotic cell	Not available	Not available		Mid exponential phase	Run 5	Proteomic profiling by mass spectrometry	1	1DLC110217QE_antiEcoli_#11_BR2_FASP1_tip1.raw	1	Label free sample	NT=Q Exactive	NT=Trypsin; AC=1001251; CS=(?⇐[KR])(?!P)	DTT	IAA	NT=Carbamidomethylation; AC=UNIMOD:4;TA=C			NT=HCD; AC=MS:1002481	27% NCE	https://ftp.pride.ebi.ac.uk/pride/data/archive/2020/07/PXD016001/1DLC110217QE_antiEcoli_#11_BR2_FASP1_tip1.raw		Antibiotic stress	Antibiotics		0.5	20 ppm	5 ppm
Sample 6	Escherichia coli	Cell lysate		Escherichia coli str. W0153	Not applicable	Prokaryotic cell	Not available	Not available		Mid exponential phase	Run 6	Proteomic profiling by mass spectrometry	1	1DLC110217QE_antiEcoli_#11_BR2_FASP1_tip2.raw	1	Label free sample	NT=Q Exactive	NT=Trypsin; AC=1001251; CS=(?⇐[KR])(?!P)	DTT	IAA	NT=Carbamidomethylation; AC=UNIMOD:4;TA=C			NT=HCD; AC=MS:1002481	27% NCE	https://ftp.pride.ebi.ac.uk/pride/data/archive/2020/07/PXD016001/1DLC110217QE_antiEcoli_#11_BR2_FASP1_tip2.raw		Antibiotic stress	Antibiotics		0.5	20 ppm	5 ppm
Sample 7	Escherichia coli	Cell lysate		Escherichia coli str. W0153	Not applicable	Prokaryotic cell	Not available	Not available		Mid exponential phase	Run 7	Proteomic profiling by mass spectrometry	1	1DLC110217QE_antiEcoli_#11_BR2_FASP2_tip1.raw	1	Label free sample	NT=Q Exactive	NT=Trypsin; AC=1001251; CS=(?⇐[KR])(?!P)	DTT	IAA	NT=Carbamidomethylation; AC=UNIMOD:4;TA=C			NT=HCD; AC=MS:1002481	27% NCE	https://ftp.pride.ebi.ac.uk/pride/data/archive/2020/07/PXD016001/1DLC110217QE_antiEcoli_#11_BR2_FASP2_tip1.raw		Antibiotic stress	Antibiotics		0.5	20 ppm	5 ppm
Sample 8	Escherichia coli	Cell lysate		Escherichia coli str. W0153	Not applicable	Prokaryotic cell	Not available	Not available		Mid exponential phase	Run 8	Proteomic profiling by mass spectrometry	1	1DLC110217QE_antiEcoli_#11_BR2_FASP2_tip2.raw	1	Label free sample	NT=Q Exactive	NT=Trypsin; AC=1001251; CS=(?⇐[KR])(?!P)	DTT	IAA	NT=Carbamidomethylation; AC=UNIMOD:4;TA=C			NT=HCD; AC=MS:1002481	27% NCE	https://ftp.pride.ebi.ac.uk/pride/data/archive/2020/07/PXD016001/1DLC110217QE_antiEcoli_#11_BR2_FASP2_tip2.raw		Antibiotic stress	Antibiotics		0.5	20 ppm	5 ppm
Sample 9	Escherichia coli	Cell lysate		Escherichia coli str. W0153	Not applicable	Prokaryotic cell	Not available	Not available		Mid exponential phase	Run 9	Proteomic profiling by mass spectrometry	1	1DLC110217QE_antiEcoli_#11_BR3_FASP1_tip1.raw	1	Label free sample	NT=Q Exactive	NT=Trypsin; AC=1001251; CS=(?⇐[KR])(?!P)	DTT	IAA	NT=Carbamidomethylation; AC=UNIMOD:4;TA=C			NT=HCD; AC=MS:1002481	27% NCE	https://ftp.pride.ebi.ac.uk/pride/data/archive/2020/07/PXD016001/1DLC110217QE_antiEcoli_#11_BR3_FASP1_tip1.raw		Antibiotic stress	Antibiotics		0.5	20 ppm	5 ppm
Sample 10	Escherichia coli	Cell lysate		Escherichia coli str. W0153	Not applicable	Prokaryotic cell	Not available	Not available		Mid exponential phase	Run 10	Proteomic profiling by mass spectrometry	1	1DLC110217QE_antiEcoli_#11_BR3_FASP1_tip2.raw	1	Label free sample	NT=Q Exactive	NT=Trypsin; AC=1001251; CS=(?⇐[KR])(?!P)	DTT	IAA	NT=Carbamidomethylation; AC=UNIMOD:4;TA=C			NT=HCD; AC=MS:1002481	27% NCE	https://ftp.pride.ebi.ac.uk/pride/data/archive/2020/07/PXD016001/1DLC110217QE_antiEcoli_#11_BR3_FASP1_tip2.raw		Antibiotic stress	Antibiotics		0.5	20 ppm	5 ppm
Sample 11	Escherichia coli	Cell lysate		Escherichia coli str. W0153	Not applicable	Prokaryotic cell	Not available	Not available		Mid exponential phase	Run 11	Proteomic profiling by mass spectrometry	1	1DLC110217QE_antiEcoli_#11_BR3_FASP2_tip1.raw	1	Label free sample	NT=Q Exactive	NT=Trypsin; AC=1001251; CS=(?⇐[KR])(?!P)	DTT	IAA	NT=Carbamidomethylation; AC=UNIMOD:4;TA=C			NT=HCD; AC=MS:1002481	27% NCE	https://ftp.pride.ebi.ac.uk/pride/data/archive/2020/07/PXD016001/1DLC110217QE_antiEcoli_#11_BR3_FASP2_tip1.raw		Antibiotic stress	Antibiotics		0.5	20 ppm	5 ppm
Sample 12	Escherichia coli	Cell lysate		Escherichia coli str. W0153	Not applicable	Prokaryotic cell	Not available	Not available		Mid exponential phase	Run 12	Proteomic profiling by mass spectrometry	1	1DLC110217QE_antiEcoli_#11_BR3_FASP2_tip2.raw	1	Label free sample	NT=Q Exactive	NT=Trypsin; AC=1001251; CS=(?⇐[KR])(?!P)	DTT	IAA	NT=Carbamidomethylation; AC=UNIMOD:4;TA=C			NT=HCD; AC=MS:1002481	27% NCE	https://ftp.pride.ebi.ac.uk/pride/data/archive/2020/07/PXD016001/1DLC110217QE_antiEcoli_#11_BR3_FASP2_tip2.raw		Antibiotic stress	Antibiotics		0.5	20 ppm	5 ppm
Sample 13	Escherichia coli	Cell lysate		Escherichia coli str. W0153	Not applicable	Prokaryotic cell	Not available	Not available		Mid exponential phase	Run 13	Proteomic profiling by mass spectrometry	1	1DLC110217QE_antiEcoli_#28_BR1_run1.raw	1	Label free sample	NT=Q Exactive	NT=Trypsin; AC=1001251; CS=(?⇐[KR])(?!P)	DTT	IAA	NT=Carbamidomethylation; AC=UNIMOD:4;TA=C			NT=HCD; AC=MS:1002481	27% NCE	https://ftp.pride.ebi.ac.uk/pride/data/archive/2020/07/PXD016001/1DLC110217QE_antiEcoli_#28_BR1_run1.raw		Antibiotic stress	Antibiotics		0.5	20 ppm	5 ppm
Sample 14	Escherichia coli	Cell lysate		Escherichia coli str. W0153	Not applicable	Prokaryotic cell	Not available	Not available		Mid exponential phase	Run 14	Proteomic profiling by mass spectrometry	1	1DLC110217QE_antiEcoli_#28_BR1_run2.raw	1	Label free sample	NT=Q Exactive	NT=Trypsin; AC=1001251; CS=(?⇐[KR])(?!P)	DTT	IAA	NT=Carbamidomethylation; AC=UNIMOD:4;TA=C			NT=HCD; AC=MS:1002481	27% NCE	https://ftp.pride.ebi.ac.uk/pride/data/archive/2020/07/PXD016001/1DLC110217QE_antiEcoli_#28_BR1_run2.raw		Antibiotic stress	Antibiotics		0.5	20 ppm	5 ppm
Sample 15	Escherichia coli	Cell lysate		Escherichia coli str. W0153	Not applicable	Prokaryotic cell	Not available	Not available		Mid exponential phase	Run 15	Proteomic profiling by mass spectrometry	1	1DLC110217QE_antiEcoli_#28_BR2_run1.raw	1	Label free sample	NT=Q Exactive	NT=Trypsin; AC=1001251; CS=(?⇐[KR])(?!P)	DTT	IAA	NT=Carbamidomethylation; AC=UNIMOD:4;TA=C			NT=HCD; AC=MS:1002481	27% NCE	https://ftp.pride.ebi.ac.uk/pride/data/archive/2020/07/PXD016001/1DLC110217QE_antiEcoli_#28_BR2_run1.raw		Antibiotic stress	Antibiotics		0.5	20 ppm	5 ppm
Sample 16	Escherichia coli	Cell lysate		Escherichia coli str. W0153	Not applicable	Prokaryotic cell	Not available	Not available		Mid exponential phase	Run 16	Proteomic profiling by mass spectrometry	1	1DLC110217QE_antiEcoli_#28_BR2_run2.raw	1	Label free sample	NT=Q Exactive	NT=Trypsin; AC=1001251; CS=(?⇐[KR])(?!P)	DTT	IAA	NT=Carbamidomethylation; AC=UNIMOD:4;TA=C			NT=HCD; AC=MS:1002481	27% NCE	https://ftp.pride.ebi.ac.uk/pride/data/archive/2020/07/PXD016001/1DLC110217QE_antiEcoli_#28_BR2_run2.raw		Antibiotic stress	Antibiotics		0.5	20 ppm	5 ppm
Sample 17	Escherichia coli	Cell lysate		Escherichia coli str. W0153	Not applicable	Prokaryotic cell	Not available	Not available		Mid exponential phase	Run 17	Proteomic profiling by mass spectrometry	1	1DLC110217QE_antiEcoli_#28_BR3_run1.raw	1	Label free sample	NT=Q Exactive	NT=Trypsin; AC=1001251; CS=(?⇐[KR])(?!P)	DTT	IAA	NT=Carbamidomethylation; AC=UNIMOD:4;TA=C			NT=HCD; AC=MS:1002481	27% NCE	https://ftp.pride.ebi.ac.uk/pride/data/archive/2020/07/PXD016001/1DLC110217QE_antiEcoli_#28_BR3_run1.raw		Antibiotic stress	Antibiotics		0.5	20 ppm	5 ppm
Sample 18	Escherichia coli	Cell lysate		Escherichia coli str. W0153	Not applicable	Prokaryotic cell	Not available	Not available		Mid exponential phase	Run 18	Proteomic profiling by mass spectrometry	1	1DLC110217QE_antiEcoli_#28_BR3_run2.raw	1	Label free sample	NT=Q Exactive	NT=Trypsin; AC=1001251; CS=(?⇐[KR])(?!P)	DTT	IAA	NT=Carbamidomethylation; AC=UNIMOD:4;TA=C			NT=HCD; AC=MS:1002481	27% NCE	https://ftp.pride.ebi.ac.uk/pride/data/archive/2020/07/PXD016001/1DLC110217QE_antiEcoli_#28_BR3_run2.raw		Antibiotic stress	Antibiotics		0.5	20 ppm	5 ppm
Sample 19	Escherichia coli	Cell lysate		Escherichia coli str. W0153	Not applicable	Prokaryotic cell	Not available	Not available		Mid exponential phase	Run 19	Proteomic profiling by mass spectrometry	1	1DLC110217QE_antiEcoli_#28_BR3_run3.raw	1	Label free sample	NT=Q Exactive	NT=Trypsin; AC=1001251; CS=(?⇐[KR])(?!P)	DTT	IAA	NT=Carbamidomethylation; AC=UNIMOD:4;TA=C			NT=HCD; AC=MS:1002481	27% NCE	https://ftp.pride.ebi.ac.uk/pride/data/archive/2020/07/PXD016001/1DLC110217QE_antiEcoli_#28_BR3_run3.raw		Antibiotic stress	Antibiotics		0.5	20 ppm	5 ppm
Sample 20	Escherichia coli	Cell lysate		Escherichia coli str. W0153	Not applicable	Prokaryotic cell	Not available	Not available		Mid exponential phase	Run 20	Proteomic profiling by mass spectrometry	1	1DLC110217QE_antiEcoli_#28_BR3_run4.raw	1	Label free sample	NT=Q Exactive	NT=Trypsin; AC=1001251; CS=(?⇐[KR])(?!P)	DTT	IAA	NT=Carbamidomethylation; AC=UNIMOD:4;TA=C			NT=HCD; AC=MS:1002481	27% NCE	https://ftp.pride.ebi.ac.uk/pride/data/archive/2020/07/PXD016001/1DLC110217QE_antiEcoli_#28_BR3_run4.raw		Antibiotic stress	Antibiotics		0.5	20 ppm	5 ppm
Sample 21	Escherichia coli	Cell lysate		Escherichia coli str. W0153	Not applicable	Prokaryotic cell	Not available	Not available		Mid exponential phase	Run 21	Proteomic profiling by mass spectrometry	1	1DLC112017QE_antiEcoli_#18_BR2_FASP2.raw	1	Label free sample	NT=Q Exactive	NT=Trypsin; AC=1001251; CS=(?⇐[KR])(?!P)	DTT	IAA	NT=Carbamidomethylation; AC=UNIMOD:4;TA=C			NT=HCD; AC=MS:1002481	27% NCE	https://ftp.pride.ebi.ac.uk/pride/data/archive/2020/07/PXD016001/1DLC112017QE_antiEcoli_#18_BR2_FASP2.raw		Antibiotic stress	Antibiotics		0.5	20 ppm	5 ppm
Sample 22	Escherichia coli	Cell lysate		Escherichia coli str. W0153	Not applicable	Prokaryotic cell	Not available	Not available		Mid exponential phase	Run 22	Proteomic profiling by mass spectrometry	1	1DLC112017QE_antiEcoli_#18_BR2_FASP3.raw	1	Label free sample	NT=Q Exactive	NT=Trypsin; AC=1001251; CS=(?⇐[KR])(?!P)	DTT	IAA	NT=Carbamidomethylation; AC=UNIMOD:4;TA=C			NT=HCD; AC=MS:1002481	27% NCE	https://ftp.pride.ebi.ac.uk/pride/data/archive/2020/07/PXD016001/1DLC112017QE_antiEcoli_#18_BR2_FASP3.raw		Antibiotic stress	Antibiotics		0.5	20 ppm	5 ppm
Sample 23	Escherichia coli	Cell lysate		Escherichia coli str. W0153	Not applicable	Prokaryotic cell	Not available	Not available		Mid exponential phase	Run 23	Proteomic profiling by mass spectrometry	1	1DLC112017QE_antiEcoli_#19_BR2_FASP1.raw	1	Label free sample	NT=Q Exactive	NT=Trypsin; AC=1001251; CS=(?⇐[KR])(?!P)	DTT	IAA	NT=Carbamidomethylation; AC=UNIMOD:4;TA=C			NT=HCD; AC=MS:1002481	27% NCE	https://ftp.pride.ebi.ac.uk/pride/data/archive/2020/07/PXD016001/1DLC112017QE_antiEcoli_#19_BR2_FASP1.raw		Antibiotic stress	Antibiotics		0.5	20 ppm	5 ppm
Sample 24	Escherichia coli	Cell lysate		Escherichia coli str. W0153	Not applicable	Prokaryotic cell	Not available	Not available		Mid exponential phase	Run 24	Proteomic profiling by mass spectrometry	1	1DLC112017QE_antiEcoli_#19_BR2_FASP2.raw	1	Label free sample	NT=Q Exactive	NT=Trypsin; AC=1001251; CS=(?⇐[KR])(?!P)	DTT	IAA	NT=Carbamidomethylation; AC=UNIMOD:4;TA=C			NT=HCD; AC=MS:1002481	27% NCE	https://ftp.pride.ebi.ac.uk/pride/data/archive/2020/07/PXD016001/1DLC112017QE_antiEcoli_#19_BR2_FASP2.raw		Antibiotic stress	Antibiotics		0.5	20 ppm	5 ppm
Sample 25	Escherichia coli	Cell lysate		Escherichia coli str. W0153	Not applicable	Prokaryotic cell	Not available	Not available		Mid exponential phase	Run 25	Proteomic profiling by mass spectrometry	1	1DLC112017QE_antiEcoli_#19_BR2_FASP3.raw	1	Label free sample	NT=Q Exactive	NT=Trypsin; AC=1001251; CS=(?⇐[KR])(?!P)	DTT	IAA	NT=Carbamidomethylation; AC=UNIMOD:4;TA=C			NT=HCD; AC=MS:1002481	27% NCE	https://ftp.pride.ebi.ac.uk/pride/data/archive/2020/07/PXD016001/1DLC112017QE_antiEcoli_#19_BR2_FASP3.raw		Antibiotic stress	Antibiotics		0.5	20 ppm	5 ppm
Sample 26	Escherichia coli	Cell lysate		Escherichia coli str. W0153	Not applicable	Prokaryotic cell	Not available	Not available		Mid exponential phase	Run 26	Proteomic profiling by mass spectrometry	1	1DLC112117QE_antiEcoli_#21_BR2_FASP1.raw	1	Label free sample	NT=Q Exactive	NT=Trypsin; AC=1001251; CS=(?⇐[KR])(?!P)	DTT	IAA	NT=Carbamidomethylation; AC=UNIMOD:4;TA=C			NT=HCD; AC=MS:1002481	27% NCE	https://ftp.pride.ebi.ac.uk/pride/data/archive/2020/07/PXD016001/1DLC112117QE_antiEcoli_#21_BR2_FASP1.raw		Antibiotic stress	Antibiotics		0.5	20 ppm	5 ppm
Sample 27	Escherichia coli	Cell lysate		Escherichia coli str. W0153	Not applicable	Prokaryotic cell	Not available	Not available		Mid exponential phase	Run 27	Proteomic profiling by mass spectrometry	1	1DLC112117QE_antiEcoli_#21_BR2_FASP2.raw	1	Label free sample	NT=Q Exactive	NT=Trypsin; AC=1001251; CS=(?⇐[KR])(?!P)	DTT	IAA	NT=Carbamidomethylation; AC=UNIMOD:4;TA=C			NT=HCD; AC=MS:1002481	27% NCE	https://ftp.pride.ebi.ac.uk/pride/data/archive/2020/07/PXD016001/1DLC112117QE_antiEcoli_#21_BR2_FASP2.raw		Antibiotic stress	Antibiotics		0.5	20 ppm	5 ppm
Sample 28	Escherichia coli	Cell lysate		Escherichia coli str. W0153	Not applicable	Prokaryotic cell	Not available	Not available		Mid exponential phase	Run 28	Proteomic profiling by mass spectrometry	1	1DLC112117QE_antiEcoli_#21_BR2_FASP3.raw	1	Label free sample	NT=Q Exactive	NT=Trypsin; AC=1001251; CS=(?⇐[KR])(?!P)	DTT	IAA	NT=Carbamidomethylation; AC=UNIMOD:4;TA=C			NT=HCD; AC=MS:1002481	27% NCE	https://ftp.pride.ebi.ac.uk/pride/data/archive/2020/07/PXD016001/1DLC112117QE_antiEcoli_#21_BR2_FASP3.raw		Antibiotic stress	Antibiotics		0.5	20 ppm	5 ppm
Sample 29	Escherichia coli	Cell lysate		Escherichia coli str. W0153	Not applicable	Prokaryotic cell	Not available	Not available		Mid exponential phase	Run 29	Proteomic profiling by mass spectrometry	1	1DLC112117QE_antiEcoli_#27_BR2_FASP1.raw	1	Label free sample	NT=Q Exactive	NT=Trypsin; AC=1001251; CS=(?⇐[KR])(?!P)	DTT	IAA	NT=Carbamidomethylation; AC=UNIMOD:4;TA=C			NT=HCD; AC=MS:1002481	27% NCE	https://ftp.pride.ebi.ac.uk/pride/data/archive/2020/07/PXD016001/1DLC112117QE_antiEcoli_#27_BR2_FASP1.raw		Antibiotic stress	Antibiotics		0.5	20 ppm	5 ppm
Sample 30	Escherichia coli	Cell lysate		Escherichia coli str. W0153	Not applicable	Prokaryotic cell	Not available	Not available		Mid exponential phase	Run 30	Proteomic profiling by mass spectrometry	1	1DLC112117QE_antiEcoli_#27_BR2_FASP2.raw	1	Label free sample	NT=Q Exactive	NT=Trypsin; AC=1001251; CS=(?⇐[KR])(?!P)	DTT	IAA	NT=Carbamidomethylation; AC=UNIMOD:4;TA=C			NT=HCD; AC=MS:1002481	27% NCE	https://ftp.pride.ebi.ac.uk/pride/data/archive/2020/07/PXD016001/1DLC112117QE_antiEcoli_#27_BR2_FASP2.raw		Antibiotic stress	Antibiotics		0.5	20 ppm	5 ppm
Sample 31	Escherichia coli	Cell lysate		Escherichia coli str. W0153	Not applicable	Prokaryotic cell	Not available	Not available		Mid exponential phase	Run 31	Proteomic profiling by mass spectrometry	1	1DLC112117QE_antiEcoli_#27_BR2_FASP3.raw	1	Label free sample	NT=Q Exactive	NT=Trypsin; AC=1001251; CS=(?⇐[KR])(?!P)	DTT	IAA	NT=Carbamidomethylation; AC=UNIMOD:4;TA=C			NT=HCD; AC=MS:1002481	27% NCE	https://ftp.pride.ebi.ac.uk/pride/data/archive/2020/07/PXD016001/1DLC112117QE_antiEcoli_#27_BR2_FASP3.raw		Antibiotic stress	Antibiotics		0.5	20 ppm	5 ppm
Sample 32	Escherichia coli	Cell lysate		Escherichia coli str. W0153	Not applicable	Prokaryotic cell	Not available	Not available		Mid exponential phase	Run 32	Proteomic profiling by mass spectrometry	1	1DLC112317QE_antiEcoli_#18_BR3_FASP1.raw	1	Label free sample	NT=Q Exactive	NT=Trypsin; AC=1001251; CS=(?⇐[KR])(?!P)	DTT	IAA	NT=Carbamidomethylation; AC=UNIMOD:4;TA=C			NT=HCD; AC=MS:1002481	27% NCE	https://ftp.pride.ebi.ac.uk/pride/data/archive/2020/07/PXD016001/1DLC112317QE_antiEcoli_#18_BR3_FASP1.raw		Antibiotic stress	Antibiotics		0.5	20 ppm	5 ppm
Sample 33	Escherichia coli	Cell lysate		Escherichia coli str. W0153	Not applicable	Prokaryotic cell	Not available	Not available		Mid exponential phase	Run 33	Proteomic profiling by mass spectrometry	1	1DLC112317QE_antiEcoli_#18_BR3_FASP2.raw	1	Label free sample	NT=Q Exactive	NT=Trypsin; AC=1001251; CS=(?⇐[KR])(?!P)	DTT	IAA	NT=Carbamidomethylation; AC=UNIMOD:4;TA=C			NT=HCD; AC=MS:1002481	27% NCE	https://ftp.pride.ebi.ac.uk/pride/data/archive/2020/07/PXD016001/1DLC112317QE_antiEcoli_#18_BR3_FASP2.raw		Antibiotic stress	Antibiotics		0.5	20 ppm	5 ppm
Sample 34	Escherichia coli	Cell lysate		Escherichia coli str. W0153	Not applicable	Prokaryotic cell	Not available	Not available		Mid exponential phase	Run 34	Proteomic profiling by mass spectrometry	1	1DLC112317QE_antiEcoli_#18_BR3_FASP3.raw	1	Label free sample	NT=Q Exactive	NT=Trypsin; AC=1001251; CS=(?⇐[KR])(?!P)	DTT	IAA	NT=Carbamidomethylation; AC=UNIMOD:4;TA=C			NT=HCD; AC=MS:1002481	27% NCE	https://ftp.pride.ebi.ac.uk/pride/data/archive/2020/07/PXD016001/1DLC112317QE_antiEcoli_#18_BR3_FASP3.raw		Antibiotic stress	Antibiotics		0.5	20 ppm	5 ppm
Sample 35	Escherichia coli	Cell lysate		Escherichia coli str. W0153	Not applicable	Prokaryotic cell	Not available	Not available		Mid exponential phase	Run 35	Proteomic profiling by mass spectrometry	1	1DLC112317QE_antiEcoli_#19_BR3_FASP1.raw	1	Label free sample	NT=Q Exactive	NT=Trypsin; AC=1001251; CS=(?⇐[KR])(?!P)	DTT	IAA	NT=Carbamidomethylation; AC=UNIMOD:4;TA=C			NT=HCD; AC=MS:1002481	27% NCE	https://ftp.pride.ebi.ac.uk/pride/data/archive/2020/07/PXD016001/1DLC112317QE_antiEcoli_#19_BR3_FASP1.raw		Antibiotic stress	Antibiotics		0.5	20 ppm	5 ppm
Sample 36	Escherichia coli	Cell lysate		Escherichia coli str. W0153	Not applicable	Prokaryotic cell	Not available	Not available		Mid exponential phase	Run 36	Proteomic profiling by mass spectrometry	1	1DLC112317QE_antiEcoli_#19_BR3_FASP2.raw	1	Label free sample	NT=Q Exactive	NT=Trypsin; AC=1001251; CS=(?⇐[KR])(?!P)	DTT	IAA	NT=Carbamidomethylation; AC=UNIMOD:4;TA=C			NT=HCD; AC=MS:1002481	27% NCE	https://ftp.pride.ebi.ac.uk/pride/data/archive/2020/07/PXD016001/1DLC112317QE_antiEcoli_#19_BR3_FASP2.raw		Antibiotic stress	Antibiotics		0.5	20 ppm	5 ppm
Sample 37	Escherichia coli	Cell lysate		Escherichia coli str. W0153	Not applicable	Prokaryotic cell	Not available	Not available		Mid exponential phase	Run 37	Proteomic profiling by mass spectrometry	1	1DLC112317QE_antiEcoli_#29_BR2_FASP1.raw	1	Label free sample	NT=Q Exactive	NT=Trypsin; AC=1001251; CS=(?⇐[KR])(?!P)	DTT	IAA	NT=Carbamidomethylation; AC=UNIMOD:4;TA=C			NT=HCD; AC=MS:1002481	27% NCE	https://ftp.pride.ebi.ac.uk/pride/data/archive/2020/07/PXD016001/1DLC112317QE_antiEcoli_#29_BR2_FASP1.raw		Antibiotic stress	Antibiotics		0.5	20 ppm	5 ppm
Sample 38	Escherichia coli	Cell lysate		Escherichia coli str. W0153	Not applicable	Prokaryotic cell	Not available	Not available		Mid exponential phase	Run 38	Proteomic profiling by mass spectrometry	1	1DLC112317QE_antiEcoli_#29_BR2_FASP2.raw	1	Label free sample	NT=Q Exactive	NT=Trypsin; AC=1001251; CS=(?⇐[KR])(?!P)	DTT	IAA	NT=Carbamidomethylation; AC=UNIMOD:4;TA=C			NT=HCD; AC=MS:1002481	27% NCE	https://ftp.pride.ebi.ac.uk/pride/data/archive/2020/07/PXD016001/1DLC112317QE_antiEcoli_#29_BR2_FASP2.raw		Antibiotic stress	Antibiotics		0.5	20 ppm	5 ppm
Sample 39	Escherichia coli	Cell lysate		Escherichia coli str. W0153	Not applicable	Prokaryotic cell	Not available	Not available		Mid exponential phase	Run 39	Proteomic profiling by mass spectrometry	1	1DLC112317QE_antiEcoli_#29_BR2_FASP3.raw	1	Label free sample	NT=Q Exactive	NT=Trypsin; AC=1001251; CS=(?⇐[KR])(?!P)	DTT	IAA	NT=Carbamidomethylation; AC=UNIMOD:4;TA=C			NT=HCD; AC=MS:1002481	27% NCE	https://ftp.pride.ebi.ac.uk/pride/data/archive/2020/07/PXD016001/1DLC112317QE_antiEcoli_#29_BR2_FASP3.raw		Antibiotic stress	Antibiotics		0.5	20 ppm	5 ppm
Sample 40	Escherichia coli	Cell lysate		Escherichia coli str. W0153	Not applicable	Prokaryotic cell	Not available	Not available		Mid exponential phase	Run 40	Proteomic profiling by mass spectrometry	1	1DLC112317QE_antiEcoli_#30_BR2_FASP1.raw	1	Label free sample	NT=Q Exactive	NT=Trypsin; AC=1001251; CS=(?⇐[KR])(?!P)	DTT	IAA	NT=Carbamidomethylation; AC=UNIMOD:4;TA=C			NT=HCD; AC=MS:1002481	27% NCE	https://ftp.pride.ebi.ac.uk/pride/data/archive/2020/07/PXD016001/1DLC112317QE_antiEcoli_#30_BR2_FASP1.raw		Antibiotic stress	Antibiotics		0.5	20 ppm	5 ppm
Sample 41	Escherichia coli	Cell lysate		Escherichia coli str. W0153	Not applicable	Prokaryotic cell	Not available	Not available		Mid exponential phase	Run 41	Proteomic profiling by mass spectrometry	1	1DLC112317QE_antiEcoli_#30_BR2_FASP2.raw	1	Label free sample	NT=Q Exactive	NT=Trypsin; AC=1001251; CS=(?⇐[KR])(?!P)	DTT	IAA	NT=Carbamidomethylation; AC=UNIMOD:4;TA=C			NT=HCD; AC=MS:1002481	27% NCE	https://ftp.pride.ebi.ac.uk/pride/data/archive/2020/07/PXD016001/1DLC112317QE_antiEcoli_#30_BR2_FASP2.raw		Antibiotic stress	Antibiotics		0.5	20 ppm	5 ppm
Sample 42	Escherichia coli	Cell lysate		Escherichia coli str. W0153	Not applicable	Prokaryotic cell	Not available	Not available		Mid exponential phase	Run 42	Proteomic profiling by mass spectrometry	1	1DLC112317QE_antiEcoli_#30_BR2_FASP3.raw	1	Label free sample	NT=Q Exactive	NT=Trypsin; AC=1001251; CS=(?⇐[KR])(?!P)	DTT	IAA	NT=Carbamidomethylation; AC=UNIMOD:4;TA=C			NT=HCD; AC=MS:1002481	27% NCE	https://ftp.pride.ebi.ac.uk/pride/data/archive/2020/07/PXD016001/1DLC112317QE_antiEcoli_#30_BR2_FASP3.raw		Antibiotic stress	Antibiotics		0.5	20 ppm	5 ppm
Sample 43	Escherichia coli	Cell lysate		Escherichia coli str. W0153	Not applicable	Prokaryotic cell	Not available	Not available		Mid exponential phase	Run 43	Proteomic profiling by mass spectrometry	1	1DLC11517QE_antiEcoli_#18_BR1_FASP1.raw	1	Label free sample	NT=Q Exactive	NT=Trypsin; AC=1001251; CS=(?⇐[KR])(?!P)	DTT	IAA	NT=Carbamidomethylation; AC=UNIMOD:4;TA=C			NT=HCD; AC=MS:1002481	27% NCE	https://ftp.pride.ebi.ac.uk/pride/data/archive/2020/07/PXD016001/1DLC11517QE_antiEcoli_#18_BR1_FASP1.raw		Antibiotic stress	Antibiotics		0.5	20 ppm	5 ppm
Sample 44	Escherichia coli	Cell lysate		Escherichia coli str. W0153	Not applicable	Prokaryotic cell	Not available	Not available		Mid exponential phase	Run 44	Proteomic profiling by mass spectrometry	1	1DLC11517QE_antiEcoli_#18_BR1_FASP2.raw	1	Label free sample	NT=Q Exactive	NT=Trypsin; AC=1001251; CS=(?⇐[KR])(?!P)	DTT	IAA	NT=Carbamidomethylation; AC=UNIMOD:4;TA=C			NT=HCD; AC=MS:1002481	27% NCE	https://ftp.pride.ebi.ac.uk/pride/data/archive/2020/07/PXD016001/1DLC11517QE_antiEcoli_#18_BR1_FASP2.raw		Antibiotic stress	Antibiotics		0.5	20 ppm	5 ppm
Sample 45	Escherichia coli	Cell lysate		Escherichia coli str. W0153	Not applicable	Prokaryotic cell	Not available	Not available		Mid exponential phase	Run 45	Proteomic profiling by mass spectrometry	1	1DLC11517QE_antiEcoli_#18_BR1_FASP3.raw	1	Label free sample	NT=Q Exactive	NT=Trypsin; AC=1001251; CS=(?⇐[KR])(?!P)	DTT	IAA	NT=Carbamidomethylation; AC=UNIMOD:4;TA=C			NT=HCD; AC=MS:1002481	27% NCE	https://ftp.pride.ebi.ac.uk/pride/data/archive/2020/07/PXD016001/1DLC11517QE_antiEcoli_#18_BR1_FASP3.raw		Antibiotic stress	Antibiotics		0.5	20 ppm	5 ppm
Sample 46	Escherichia coli	Cell lysate		Escherichia coli str. W0153	Not applicable	Prokaryotic cell	Not available	Not available		Mid exponential phase	Run 46	Proteomic profiling by mass spectrometry	1	1DLC11517QE_antiEcoli_#18_BR2_FASP1.raw	1	Label free sample	NT=Q Exactive	NT=Trypsin; AC=1001251; CS=(?⇐[KR])(?!P)	DTT	IAA	NT=Carbamidomethylation; AC=UNIMOD:4;TA=C			NT=HCD; AC=MS:1002481	27% NCE	https://ftp.pride.ebi.ac.uk/pride/data/archive/2020/07/PXD016001/1DLC11517QE_antiEcoli_#18_BR2_FASP1.raw		Antibiotic stress	Antibiotics		0.5	20 ppm	5 ppm
Sample 47	Escherichia coli	Cell lysate		Escherichia coli str. W0153	Not applicable	Prokaryotic cell	Not available	Not available		Mid exponential phase	Run 47	Proteomic profiling by mass spectrometry	1	1DLC11517QE_antiEcoli_#19_BR1_FASP1.raw	1	Label free sample	NT=Q Exactive	NT=Trypsin; AC=1001251; CS=(?⇐[KR])(?!P)	DTT	IAA	NT=Carbamidomethylation; AC=UNIMOD:4;TA=C			NT=HCD; AC=MS:1002481	27% NCE	https://ftp.pride.ebi.ac.uk/pride/data/archive/2020/07/PXD016001/1DLC11517QE_antiEcoli_#19_BR1_FASP1.raw		Antibiotic stress	Antibiotics		0.5	20 ppm	5 ppm
Sample 48	Escherichia coli	Cell lysate		Escherichia coli str. W0153	Not applicable	Prokaryotic cell	Not available	Not available		Mid exponential phase	Run 48	Proteomic profiling by mass spectrometry	1	1DLC11517QE_antiEcoli_#19_BR1_FASP2.raw	1	Label free sample	NT=Q Exactive	NT=Trypsin; AC=1001251; CS=(?⇐[KR])(?!P)	DTT	IAA	NT=Carbamidomethylation; AC=UNIMOD:4;TA=C			NT=HCD; AC=MS:1002481	27% NCE	https://ftp.pride.ebi.ac.uk/pride/data/archive/2020/07/PXD016001/1DLC11517QE_antiEcoli_#19_BR1_FASP2.raw		Antibiotic stress	Antibiotics		0.5	20 ppm	5 ppm
Sample 49	Escherichia coli	Cell lysate		Escherichia coli str. W0153	Not applicable	Prokaryotic cell	Not available	Not available		Mid exponential phase	Run 49	Proteomic profiling by mass spectrometry	1	1DLC11517QE_antiEcoli_#19_BR1_FASP3.raw	1	Label free sample	NT=Q Exactive	NT=Trypsin; AC=1001251; CS=(?⇐[KR])(?!P)	DTT	IAA	NT=Carbamidomethylation; AC=UNIMOD:4;TA=C			NT=HCD; AC=MS:1002481	27% NCE	https://ftp.pride.ebi.ac.uk/pride/data/archive/2020/07/PXD016001/1DLC11517QE_antiEcoli_#19_BR1_FASP3.raw		Antibiotic stress	Antibiotics		0.5	20 ppm	5 ppm
Sample 50	Escherichia coli	Cell lysate		Escherichia coli str. W0153	Not applicable	Prokaryotic cell	Not available	Not available		Mid exponential phase	Run 50	Proteomic profiling by mass spectrometry	1	1DLC11517QE_antiEcoli_#21_BR1_FASP1.raw	1	Label free sample	NT=Q Exactive	NT=Trypsin; AC=1001251; CS=(?⇐[KR])(?!P)	DTT	IAA	NT=Carbamidomethylation; AC=UNIMOD:4;TA=C			NT=HCD; AC=MS:1002481	27% NCE	https://ftp.pride.ebi.ac.uk/pride/data/archive/2020/07/PXD016001/1DLC11517QE_antiEcoli_#21_BR1_FASP1.raw		Antibiotic stress	Antibiotics		0.5	20 ppm	5 ppm
Sample 51	Escherichia coli	Cell lysate		Escherichia coli str. W0153	Not applicable	Prokaryotic cell	Not available	Not available		Mid exponential phase	Run 51	Proteomic profiling by mass spectrometry	1	1DLC11517QE_antiEcoli_#21_BR1_FASP2.raw	1	Label free sample	NT=Q Exactive	NT=Trypsin; AC=1001251; CS=(?⇐[KR])(?!P)	DTT	IAA	NT=Carbamidomethylation; AC=UNIMOD:4;TA=C			NT=HCD; AC=MS:1002481	27% NCE	https://ftp.pride.ebi.ac.uk/pride/data/archive/2020/07/PXD016001/1DLC11517QE_antiEcoli_#21_BR1_FASP2.raw		Antibiotic stress	Antibiotics		0.5	20 ppm	5 ppm
Sample 52	Escherichia coli	Cell lysate		Escherichia coli str. W0153	Not applicable	Prokaryotic cell	Not available	Not available		Mid exponential phase	Run 52	Proteomic profiling by mass spectrometry	1	1DLC11517QE_antiEcoli_#21_BR1_FASP3.raw	1	Label free sample	NT=Q Exactive	NT=Trypsin; AC=1001251; CS=(?⇐[KR])(?!P)	DTT	IAA	NT=Carbamidomethylation; AC=UNIMOD:4;TA=C			NT=HCD; AC=MS:1002481	27% NCE	https://ftp.pride.ebi.ac.uk/pride/data/archive/2020/07/PXD016001/1DLC11517QE_antiEcoli_#21_BR1_FASP3.raw		Antibiotic stress	Antibiotics		0.5	20 ppm	5 ppm
Sample 53	Escherichia coli	Cell lysate		Escherichia coli str. W0153	Not applicable	Prokaryotic cell	Not available	Not available		Mid exponential phase	Run 53	Proteomic profiling by mass spectrometry	1	1DLC11517QE_antiEcoli_#27_BR1_FASP1.raw	1	Label free sample	NT=Q Exactive	NT=Trypsin; AC=1001251; CS=(?⇐[KR])(?!P)	DTT	IAA	NT=Carbamidomethylation; AC=UNIMOD:4;TA=C			NT=HCD; AC=MS:1002481	27% NCE	https://ftp.pride.ebi.ac.uk/pride/data/archive/2020/07/PXD016001/1DLC11517QE_antiEcoli_#27_BR1_FASP1.raw		Antibiotic stress	Antibiotics		0.5	20 ppm	5 ppm
Sample 54	Escherichia coli	Cell lysate		Escherichia coli str. W0153	Not applicable	Prokaryotic cell	Not available	Not available		Mid exponential phase	Run 54	Proteomic profiling by mass spectrometry	1	1DLC11517QE_antiEcoli_#27_BR1_FASP2.raw	1	Label free sample	NT=Q Exactive	NT=Trypsin; AC=1001251; CS=(?⇐[KR])(?!P)	DTT	IAA	NT=Carbamidomethylation; AC=UNIMOD:4;TA=C			NT=HCD; AC=MS:1002481	27% NCE	https://ftp.pride.ebi.ac.uk/pride/data/archive/2020/07/PXD016001/1DLC11517QE_antiEcoli_#27_BR1_FASP2.raw		Antibiotic stress	Antibiotics		0.5	20 ppm	5 ppm
Sample 55	Escherichia coli	Cell lysate		Escherichia coli str. W0153	Not applicable	Prokaryotic cell	Not available	Not available		Mid exponential phase	Run 55	Proteomic profiling by mass spectrometry	1	1DLC11517QE_antiEcoli_#27_BR1_FASP3.raw	1	Label free sample	NT=Q Exactive	NT=Trypsin; AC=1001251; CS=(?⇐[KR])(?!P)	DTT	IAA	NT=Carbamidomethylation; AC=UNIMOD:4;TA=C			NT=HCD; AC=MS:1002481	27% NCE	https://ftp.pride.ebi.ac.uk/pride/data/archive/2020/07/PXD016001/1DLC11517QE_antiEcoli_#27_BR1_FASP3.raw		Antibiotic stress	Antibiotics		0.5	20 ppm	5 ppm
Sample 56	Escherichia coli	Cell lysate		Escherichia coli str. W0153	Not applicable	Prokaryotic cell	Not available	Not available		Mid exponential phase	Run 56	Proteomic profiling by mass spectrometry	1	1DLC11517QE_antiEcoli_#29_BR1_FASP1.raw	1	Label free sample	NT=Q Exactive	NT=Trypsin; AC=1001251; CS=(?⇐[KR])(?!P)	DTT	IAA	NT=Carbamidomethylation; AC=UNIMOD:4;TA=C			NT=HCD; AC=MS:1002481	27% NCE	https://ftp.pride.ebi.ac.uk/pride/data/archive/2020/07/PXD016001/1DLC11517QE_antiEcoli_#29_BR1_FASP1.raw		Antibiotic stress	Antibiotics		0.5	20 ppm	5 ppm
Sample 57	Escherichia coli	Cell lysate		Escherichia coli str. W0153	Not applicable	Prokaryotic cell	Not available	Not available		Mid exponential phase	Run 57	Proteomic profiling by mass spectrometry	1	1DLC11517QE_antiEcoli_#29_BR1_FASP2.raw	1	Label free sample	NT=Q Exactive	NT=Trypsin; AC=1001251; CS=(?⇐[KR])(?!P)	DTT	IAA	NT=Carbamidomethylation; AC=UNIMOD:4;TA=C			NT=HCD; AC=MS:1002481	27% NCE	https://ftp.pride.ebi.ac.uk/pride/data/archive/2020/07/PXD016001/1DLC11517QE_antiEcoli_#29_BR1_FASP2.raw		Antibiotic stress	Antibiotics		0.5	20 ppm	5 ppm
Sample 58	Escherichia coli	Cell lysate		Escherichia coli str. W0153	Not applicable	Prokaryotic cell	Not available	Not available		Mid exponential phase	Run 58	Proteomic profiling by mass spectrometry	1	1DLC11517QE_antiEcoli_#29_BR1_FASP3.raw	1	Label free sample	NT=Q Exactive	NT=Trypsin; AC=1001251; CS=(?⇐[KR])(?!P)	DTT	IAA	NT=Carbamidomethylation; AC=UNIMOD:4;TA=C			NT=HCD; AC=MS:1002481	27% NCE	https://ftp.pride.ebi.ac.uk/pride/data/archive/2020/07/PXD016001/1DLC11517QE_antiEcoli_#29_BR1_FASP3.raw		Antibiotic stress	Antibiotics		0.5	20 ppm	5 ppm
Sample 59	Escherichia coli	Cell lysate		Escherichia coli str. W0153	Not applicable	Prokaryotic cell	Not available	Not available		Mid exponential phase	Run 59	Proteomic profiling by mass spectrometry	1	1DLC11517QE_antiEcoli_#30_BR1_FASP1.raw	1	Label free sample	NT=Q Exactive	NT=Trypsin; AC=1001251; CS=(?⇐[KR])(?!P)	DTT	IAA	NT=Carbamidomethylation; AC=UNIMOD:4;TA=C			NT=HCD; AC=MS:1002481	27% NCE	https://ftp.pride.ebi.ac.uk/pride/data/archive/2020/07/PXD016001/1DLC11517QE_antiEcoli_#30_BR1_FASP1.raw		Antibiotic stress	Antibiotics		0.5	20 ppm	5 ppm
Sample 60	Escherichia coli	Cell lysate		Escherichia coli str. W0153	Not applicable	Prokaryotic cell	Not available	Not available		Mid exponential phase	Run 60	Proteomic profiling by mass spectrometry	1	1DLC11517QE_antiEcoli_#30_BR1_FASP2.raw	1	Label free sample	NT=Q Exactive	NT=Trypsin; AC=1001251; CS=(?⇐[KR])(?!P)	DTT	IAA	NT=Carbamidomethylation; AC=UNIMOD:4;TA=C			NT=HCD; AC=MS:1002481	27% NCE	https://ftp.pride.ebi.ac.uk/pride/data/archive/2020/07/PXD016001/1DLC11517QE_antiEcoli_#30_BR1_FASP2.raw		Antibiotic stress	Antibiotics		0.5	20 ppm	5 ppm
Sample 61	Escherichia coli	Cell lysate		Escherichia coli str. W0153	Not applicable	Prokaryotic cell	Not available	Not available		Mid exponential phase	Run 61	Proteomic profiling by mass spectrometry	1	1DLC11517QE_antiEcoli_#30_BR1_FASP3.raw	1	Label free sample	NT=Q Exactive	NT=Trypsin; AC=1001251; CS=(?⇐[KR])(?!P)	DTT	IAA	NT=Carbamidomethylation; AC=UNIMOD:4;TA=C			NT=HCD; AC=MS:1002481	27% NCE	https://ftp.pride.ebi.ac.uk/pride/data/archive/2020/07/PXD016001/1DLC11517QE_antiEcoli_#30_BR1_FASP3.raw		Antibiotic stress	Antibiotics		0.5	20 ppm	5 ppm
Control_1	Escherichia coli	Cell lysate		E. coli BA102	Not applicable	Prokaryotic cell	1	Yeast extract + Tryptone	30°C		run 1	Proteomic profiling by mass spectrometry	1	S9026TQ_01.raw	1	126,00 TMT	Q Exactive Plus	NT=Trypsin; AC=1001251; CS=(?⇐[KR])(?!P)	DTT	IAA	NT=Carbamidomethylation; AC=UNIMOD:4;TA=C			NT=HCD; AC=MS:1002481	28 %				Chloramphenicol			0.02 Da	5 ppm												High-pH reversed-phase chromatography (hpHRP)
Control_2	Escherichia coli	Cell lysate		E. coli BA102	Not applicable	Prokaryotic cell	2	Yeast extract + Tryptone	30°C		run 1	Proteomic profiling by mass spectrometry	1	S9026TQ_01.raw	1	127,00 TMT	Q Exactive Plus	NT=Trypsin; AC=1001251; CS=(?⇐[KR])(?!P)	DTT	IAA	NT=Carbamidomethylation; AC=UNIMOD:4;TA=C			NT=HCD; AC=MS:1002481	28 %				Chloramphenicol			0.02 Da	5 ppm												High-pH reversed-phase chromatography (hpHRP)
Control_3	Escherichia coli	Cell lysate		E. coli BA102	Not applicable	Prokaryotic cell	3	Yeast extract + Tryptone	30°C		run 1	Proteomic profiling by mass spectrometry	1	S9026TQ_01.raw	1	128,00 TMT	Q Exactive Plus	NT=Trypsin; AC=1001251; CS=(?⇐[KR])(?!P)	DTT	IAA	NT=Carbamidomethylation; AC=UNIMOD:4;TA=C			NT=HCD; AC=MS:1002481	28 %				Chloramphenicol			0.02 Da	5 ppm												High-pH reversed-phase chromatography (hpHRP)
MtrCBA_1	Escherichia coli	Cell lysate		E. coli BA102	Not applicable	Prokaryotic cell	1	Yeast extract + Tryptone	30°C		run 1	Proteomic profiling by mass spectrometry	1	S9026TQ_01.raw	1	129,00 TMT	Q Exactive Plus	NT=Trypsin; AC=1001251; CS=(?⇐[KR])(?!P)	DTT	IAA	NT=Carbamidomethylation; AC=UNIMOD:4;TA=C			NT=HCD; AC=MS:1002481	28 %			recombinant plasmid (pBBR1MCS-5-mtrCAB and pCWJ-ccmA-H)	Gentamicin			0.02 Da	5 ppm											Plasmid BBR1MCS-5-mtrCAB and CWJ-ccmA-H	High-pH reversed-phase chromatography (hpHRP)
MtrCBA_2	Escherichia coli	Cell lysate		E. coli BA102	Not applicable	Prokaryotic cell	2	Yeast extract + Tryptone	30°C		run 1	Proteomic profiling by mass spectrometry	1	S9026TQ_01.raw	1	130,00 TMT	Q Exactive Plus	NT=Trypsin; AC=1001251; CS=(?⇐[KR])(?!P)	DTT	IAA	NT=Carbamidomethylation; AC=UNIMOD:4;TA=C			NT=HCD; AC=MS:1002481	28 %			recombinant plasmid (pBBR1MCS-5-mtrCAB and pCWJ-ccmA-H)	Gentamicin			0.02 Da	5 ppm											Plasmid BBR1MCS-5-mtrCAB and CWJ-ccmA-H	High-pH reversed-phase chromatography (hpHRP)
MtrCBA_3	Escherichia coli	Cell lysate		E. coli BA102	Not applicable	Prokaryotic cell	3	Yeast extract + Tryptone	30°C		run 1	Proteomic profiling by mass spectrometry	1	S9026TQ_01.raw	1	131,00 TMT	Q Exactive Plus	NT=Trypsin; AC=1001251; CS=(?⇐[KR])(?!P)	DTT	IAA	NT=Carbamidomethylation; AC=UNIMOD:4;TA=C			NT=HCD; AC=MS:1002481	28 %			recombinant plasmid (pBBR1MCS-5-mtrCAB and pCWJ-ccmA-H)	Gentamicin			0.02 Da	5 ppm											Plasmid BBR1MCS-5-mtrCAB and CWJ-ccmA-H	High-pH reversed-phase chromatography (hpHRP)
Control_1	Escherichia coli	Cell lysate		E. coli BA102	Not applicable	Prokaryotic cell	1	Yeast extract + Tryptone	30°C		run 2	Proteomic profiling by mass spectrometry	1	S9026TQ_02.raw	2	126,00 TMT	Q Exactive Plus	NT=Trypsin; AC=1001251; CS=(?⇐[KR])(?!P)	DTT	IAA	NT=Carbamidomethylation; AC=UNIMOD:4;TA=C			NT=HCD; AC=MS:1002481	28 %				Chloramphenicol			0.02 Da	5 ppm												High-pH reversed-phase chromatography (hpHRP)
Control_2	Escherichia coli	Cell lysate		E. coli BA102	Not applicable	Prokaryotic cell	2	Yeast extract + Tryptone	30°C		run 2	Proteomic profiling by mass spectrometry	1	S9026TQ_02.raw	2	127,00 TMT	Q Exactive Plus	NT=Trypsin; AC=1001251; CS=(?⇐[KR])(?!P)	DTT	IAA	NT=Carbamidomethylation; AC=UNIMOD:4;TA=C			NT=HCD; AC=MS:1002481	28 %				Chloramphenicol			0.02 Da	5 ppm												High-pH reversed-phase chromatography (hpHRP)
Control_3	Escherichia coli	Cell lysate		E. coli BA102	Not applicable	Prokaryotic cell	3	Yeast extract + Tryptone	30°C		run 2	Proteomic profiling by mass spectrometry	1	S9026TQ_02.raw	2	128,00 TMT	Q Exactive Plus	NT=Trypsin; AC=1001251; CS=(?⇐[KR])(?!P)	DTT	IAA	NT=Carbamidomethylation; AC=UNIMOD:4;TA=C			NT=HCD; AC=MS:1002481	28 %				Chloramphenicol			0.02 Da	5 ppm												High-pH reversed-phase chromatography (hpHRP)
MtrCBA_1	Escherichia coli	Cell lysate		E. coli BA102	Not applicable	Prokaryotic cell	1	Yeast extract + Tryptone	30°C		run 2	Proteomic profiling by mass spectrometry	1	S9026TQ_02.raw	2	129,00 TMT	Q Exactive Plus	NT=Trypsin; AC=1001251; CS=(?⇐[KR])(?!P)	DTT	IAA	NT=Carbamidomethylation; AC=UNIMOD:4;TA=C			NT=HCD; AC=MS:1002481	28 %			recombinant plasmid (pBBR1MCS-5-mtrCAB and pCWJ-ccmA-H)	Gentamicin			0.02 Da	5 ppm											Plasmid BBR1MCS-5-mtrCAB and CWJ-ccmA-H	High-pH reversed-phase chromatography (hpHRP)
MtrCBA_2	Escherichia coli	Cell lysate		E. coli BA102	Not applicable	Prokaryotic cell	2	Yeast extract + Tryptone	30°C		run 2	Proteomic profiling by mass spectrometry	1	S9026TQ_02.raw	2	130,00 TMT	Q Exactive Plus	NT=Trypsin; AC=1001251; CS=(?⇐[KR])(?!P)	DTT	IAA	NT=Carbamidomethylation; AC=UNIMOD:4;TA=C			NT=HCD; AC=MS:1002481	28 %			recombinant plasmid (pBBR1MCS-5-mtrCAB and pCWJ-ccmA-H)	Gentamicin			0.02 Da	5 ppm											Plasmid BBR1MCS-5-mtrCAB and CWJ-ccmA-H	High-pH reversed-phase chromatography (hpHRP)
MtrCBA_3	Escherichia coli	Cell lysate		E. coli BA102	Not applicable	Prokaryotic cell	3	Yeast extract + Tryptone	30°C		run 2	Proteomic profiling by mass spectrometry	1	S9026TQ_02.raw	2	131,00 TMT	Q Exactive Plus	NT=Trypsin; AC=1001251; CS=(?⇐[KR])(?!P)	DTT	IAA	NT=Carbamidomethylation; AC=UNIMOD:4;TA=C			NT=HCD; AC=MS:1002481	28 %			recombinant plasmid (pBBR1MCS-5-mtrCAB and pCWJ-ccmA-H)	Gentamicin			0.02 Da	5 ppm											Plasmid BBR1MCS-5-mtrCAB and CWJ-ccmA-H	High-pH reversed-phase chromatography (hpHRP)
Control_1	Escherichia coli	Cell lysate		E. coli BA102	Not applicable	Prokaryotic cell	1	Yeast extract + Tryptone	30°C		run 3	Proteomic profiling by mass spectrometry	1	S9026TQ_03.raw	3	126,00 TMT	Q Exactive Plus	NT=Trypsin; AC=1001251; CS=(?⇐[KR])(?!P)	DTT	IAA	NT=Carbamidomethylation; AC=UNIMOD:4;TA=C			NT=HCD; AC=MS:1002481	28 %				Chloramphenicol			0.02 Da	5 ppm												High-pH reversed-phase chromatography (hpHRP)
Control_2	Escherichia coli	Cell lysate		E. coli BA102	Not applicable	Prokaryotic cell	2	Yeast extract + Tryptone	30°C		run 3	Proteomic profiling by mass spectrometry	1	S9026TQ_03.raw	3	127,00 TMT	Q Exactive Plus	NT=Trypsin; AC=1001251; CS=(?⇐[KR])(?!P)	DTT	IAA	NT=Carbamidomethylation; AC=UNIMOD:4;TA=C			NT=HCD; AC=MS:1002481	28 %				Chloramphenicol			0.02 Da	5 ppm												High-pH reversed-phase chromatography (hpHRP)
Control_3	Escherichia coli	Cell lysate		E. coli BA102	Not applicable	Prokaryotic cell	3	Yeast extract + Tryptone	30°C		run 3	Proteomic profiling by mass spectrometry	1	S9026TQ_03.raw	3	128,00 TMT	Q Exactive Plus	NT=Trypsin; AC=1001251; CS=(?⇐[KR])(?!P)	DTT	IAA	NT=Carbamidomethylation; AC=UNIMOD:4;TA=C			NT=HCD; AC=MS:1002481	28 %				Chloramphenicol			0.02 Da	5 ppm												High-pH reversed-phase chromatography (hpHRP)
MtrCBA_1	Escherichia coli	Cell lysate		E. coli BA102	Not applicable	Prokaryotic cell	1	Yeast extract + Tryptone	30°C		run 3	Proteomic profiling by mass spectrometry	1	S9026TQ_03.raw	3	129,00 TMT	Q Exactive Plus	NT=Trypsin; AC=1001251; CS=(?⇐[KR])(?!P)	DTT	IAA	NT=Carbamidomethylation; AC=UNIMOD:4;TA=C			NT=HCD; AC=MS:1002481	28 %			recombinant plasmid (pBBR1MCS-5-mtrCAB and pCWJ-ccmA-H)	Gentamicin			0.02 Da	5 ppm											Plasmid BBR1MCS-5-mtrCAB and CWJ-ccmA-H	High-pH reversed-phase chromatography (hpHRP)
MtrCBA_2	Escherichia coli	Cell lysate		E. coli BA102	Not applicable	Prokaryotic cell	2	Yeast extract + Tryptone	30°C		run 3	Proteomic profiling by mass spectrometry	1	S9026TQ_03.raw	3	130,00 TMT	Q Exactive Plus	NT=Trypsin; AC=1001251; CS=(?⇐[KR])(?!P)	DTT	IAA	NT=Carbamidomethylation; AC=UNIMOD:4;TA=C			NT=HCD; AC=MS:1002481	28 %			recombinant plasmid (pBBR1MCS-5-mtrCAB and pCWJ-ccmA-H)	Gentamicin			0.02 Da	5 ppm											Plasmid BBR1MCS-5-mtrCAB and CWJ-ccmA-H	High-pH reversed-phase chromatography (hpHRP)
MtrCBA_3	Escherichia coli	Cell lysate		E. coli BA102	Not applicable	Prokaryotic cell	3	Yeast extract + Tryptone	30°C		run 3	Proteomic profiling by mass spectrometry	1	S9026TQ_03.raw	3	131,00 TMT	Q Exactive Plus	NT=Trypsin; AC=1001251; CS=(?⇐[KR])(?!P)	DTT	IAA	NT=Carbamidomethylation; AC=UNIMOD:4;TA=C			NT=HCD; AC=MS:1002481	28 %			recombinant plasmid (pBBR1MCS-5-mtrCAB and pCWJ-ccmA-H)	Gentamicin			0.02 Da	5 ppm											Plasmid BBR1MCS-5-mtrCAB and CWJ-ccmA-H	High-pH reversed-phase chromatography (hpHRP)
Control_1	Escherichia coli	Cell lysate		E. coli BA102	Not applicable	Prokaryotic cell	1	Yeast extract + Tryptone	30°C		run 4	Proteomic profiling by mass spectrometry	1	S9026TQ_04.raw	4	126,00 TMT	Q Exactive Plus	NT=Trypsin; AC=1001251; CS=(?⇐[KR])(?!P)	DTT	IAA	NT=Carbamidomethylation; AC=UNIMOD:4;TA=C			NT=HCD; AC=MS:1002481	28 %				Chloramphenicol			0.02 Da	5 ppm												High-pH reversed-phase chromatography (hpHRP)
Control_2	Escherichia coli	Cell lysate		E. coli BA102	Not applicable	Prokaryotic cell	2	Yeast extract + Tryptone	30°C		run 4	Proteomic profiling by mass spectrometry	1	S9026TQ_04.raw	4	127,00 TMT	Q Exactive Plus	NT=Trypsin; AC=1001251; CS=(?⇐[KR])(?!P)	DTT	IAA	NT=Carbamidomethylation; AC=UNIMOD:4;TA=C			NT=HCD; AC=MS:1002481	28 %				Chloramphenicol			0.02 Da	5 ppm												High-pH reversed-phase chromatography (hpHRP)
Control_3	Escherichia coli	Cell lysate		E. coli BA102	Not applicable	Prokaryotic cell	3	Yeast extract + Tryptone	30°C		run 4	Proteomic profiling by mass spectrometry	1	S9026TQ_04.raw	4	128,00 TMT	Q Exactive Plus	NT=Trypsin; AC=1001251; CS=(?⇐[KR])(?!P)	DTT	IAA	NT=Carbamidomethylation; AC=UNIMOD:4;TA=C			NT=HCD; AC=MS:1002481	28 %				Chloramphenicol			0.02 Da	5 ppm												High-pH reversed-phase chromatography (hpHRP)
MtrCBA_1	Escherichia coli	Cell lysate		E. coli BA102	Not applicable	Prokaryotic cell	1	Yeast extract + Tryptone	30°C		run 4	Proteomic profiling by mass spectrometry	1	S9026TQ_04.raw	4	129,00 TMT	Q Exactive Plus	NT=Trypsin; AC=1001251; CS=(?⇐[KR])(?!P)	DTT	IAA	NT=Carbamidomethylation; AC=UNIMOD:4;TA=C			NT=HCD; AC=MS:1002481	28 %			recombinant plasmid (pBBR1MCS-5-mtrCAB and pCWJ-ccmA-H)	Gentamicin			0.02 Da	5 ppm											Plasmid BBR1MCS-5-mtrCAB and CWJ-ccmA-H	High-pH reversed-phase chromatography (hpHRP)
MtrCBA_2	Escherichia coli	Cell lysate		E. coli BA102	Not applicable	Prokaryotic cell	2	Yeast extract + Tryptone	30°C		run 4	Proteomic profiling by mass spectrometry	1	S9026TQ_04.raw	4	130,00 TMT	Q Exactive Plus	NT=Trypsin; AC=1001251; CS=(?⇐[KR])(?!P)	DTT	IAA	NT=Carbamidomethylation; AC=UNIMOD:4;TA=C			NT=HCD; AC=MS:1002481	28 %			recombinant plasmid (pBBR1MCS-5-mtrCAB and pCWJ-ccmA-H)	Gentamicin			0.02 Da	5 ppm											Plasmid BBR1MCS-5-mtrCAB and CWJ-ccmA-H	High-pH reversed-phase chromatography (hpHRP)
MtrCBA_3	Escherichia coli	Cell lysate		E. coli BA102	Not applicable	Prokaryotic cell	3	Yeast extract + Tryptone	30°C		run 4	Proteomic profiling by mass spectrometry	1	S9026TQ_04.raw	4	131,00 TMT	Q Exactive Plus	NT=Trypsin; AC=1001251; CS=(?⇐[KR])(?!P)	DTT	IAA	NT=Carbamidomethylation; AC=UNIMOD:4;TA=C			NT=HCD; AC=MS:1002481	28 %			recombinant plasmid (pBBR1MCS-5-mtrCAB and pCWJ-ccmA-H)	Gentamicin			0.02 Da	5 ppm											Plasmid BBR1MCS-5-mtrCAB and CWJ-ccmA-H	High-pH reversed-phase chromatography (hpHRP)
Control_1	Escherichia coli	Cell lysate		E. coli BA102	Not applicable	Prokaryotic cell	1	Yeast extract + Tryptone	30°C		run 5	Proteomic profiling by mass spectrometry	1	S9026TQ_05.raw	5	126,00 TMT	Q Exactive Plus	NT=Trypsin; AC=1001251; CS=(?⇐[KR])(?!P)	DTT	IAA	NT=Carbamidomethylation; AC=UNIMOD:4;TA=C			NT=HCD; AC=MS:1002481	28 %				Chloramphenicol			0.02 Da	5 ppm												High-pH reversed-phase chromatography (hpHRP)
Control_2	Escherichia coli	Cell lysate		E. coli BA102	Not applicable	Prokaryotic cell	2	Yeast extract + Tryptone	30°C		run 5	Proteomic profiling by mass spectrometry	1	S9026TQ_05.raw	5	127,00 TMT	Q Exactive Plus	NT=Trypsin; AC=1001251; CS=(?⇐[KR])(?!P)	DTT	IAA	NT=Carbamidomethylation; AC=UNIMOD:4;TA=C			NT=HCD; AC=MS:1002481	28 %				Chloramphenicol			0.02 Da	5 ppm												High-pH reversed-phase chromatography (hpHRP)
Control_3	Escherichia coli	Cell lysate		E. coli BA102	Not applicable	Prokaryotic cell	3	Yeast extract + Tryptone	30°C		run 5	Proteomic profiling by mass spectrometry	1	S9026TQ_05.raw	5	128,00 TMT	Q Exactive Plus	NT=Trypsin; AC=1001251; CS=(?⇐[KR])(?!P)	DTT	IAA	NT=Carbamidomethylation; AC=UNIMOD:4;TA=C			NT=HCD; AC=MS:1002481	28 %				Chloramphenicol			0.02 Da	5 ppm												High-pH reversed-phase chromatography (hpHRP)
MtrCBA_1	Escherichia coli	Cell lysate		E. coli BA102	Not applicable	Prokaryotic cell	1	Yeast extract + Tryptone	30°C		run 5	Proteomic profiling by mass spectrometry	1	S9026TQ_05.raw	5	129,00 TMT	Q Exactive Plus	NT=Trypsin; AC=1001251; CS=(?⇐[KR])(?!P)	DTT	IAA	NT=Carbamidomethylation; AC=UNIMOD:4;TA=C			NT=HCD; AC=MS:1002481	28 %			recombinant plasmid (pBBR1MCS-5-mtrCAB and pCWJ-ccmA-H)	Gentamicin			0.02 Da	5 ppm											Plasmid BBR1MCS-5-mtrCAB and CWJ-ccmA-H	High-pH reversed-phase chromatography (hpHRP)
MtrCBA_2	Escherichia coli	Cell lysate		E. coli BA102	Not applicable	Prokaryotic cell	2	Yeast extract + Tryptone	30°C		run 5	Proteomic profiling by mass spectrometry	1	S9026TQ_05.raw	5	130,00 TMT	Q Exactive Plus	NT=Trypsin; AC=1001251; CS=(?⇐[KR])(?!P)	DTT	IAA	NT=Carbamidomethylation; AC=UNIMOD:4;TA=C			NT=HCD; AC=MS:1002481	28 %			recombinant plasmid (pBBR1MCS-5-mtrCAB and pCWJ-ccmA-H)	Gentamicin			0.02 Da	5 ppm											Plasmid BBR1MCS-5-mtrCAB and CWJ-ccmA-H	High-pH reversed-phase chromatography (hpHRP)
MtrCBA_3	Escherichia coli	Cell lysate		E. coli BA102	Not applicable	Prokaryotic cell	3	Yeast extract + Tryptone	30°C		run 5	Proteomic profiling by mass spectrometry	1	S9026TQ_05.raw	5	131,00 TMT	Q Exactive Plus	NT=Trypsin; AC=1001251; CS=(?⇐[KR])(?!P)	DTT	IAA	NT=Carbamidomethylation; AC=UNIMOD:4;TA=C			NT=HCD; AC=MS:1002481	28 %			recombinant plasmid (pBBR1MCS-5-mtrCAB and pCWJ-ccmA-H)	Gentamicin			0.02 Da	5 ppm											Plasmid BBR1MCS-5-mtrCAB and CWJ-ccmA-H	High-pH reversed-phase chromatography (hpHRP)
Control_1	Escherichia coli	Cell lysate		E. coli BA102	Not applicable	Prokaryotic cell	1	Yeast extract + Tryptone	30°C		run 6	Proteomic profiling by mass spectrometry	1	S9026TQ_06.raw	6	126,00 TMT	Q Exactive Plus	NT=Trypsin; AC=1001251; CS=(?⇐[KR])(?!P)	DTT	IAA	NT=Carbamidomethylation; AC=UNIMOD:4;TA=C			NT=HCD; AC=MS:1002481	28 %				Chloramphenicol			0.02 Da	5 ppm												High-pH reversed-phase chromatography (hpHRP)
Control_2	Escherichia coli	Cell lysate		E. coli BA102	Not applicable	Prokaryotic cell	2	Yeast extract + Tryptone	30°C		run 6	Proteomic profiling by mass spectrometry	1	S9026TQ_06.raw	6	127,00 TMT	Q Exactive Plus	NT=Trypsin; AC=1001251; CS=(?⇐[KR])(?!P)	DTT	IAA	NT=Carbamidomethylation; AC=UNIMOD:4;TA=C			NT=HCD; AC=MS:1002481	28 %				Chloramphenicol			0.02 Da	5 ppm												High-pH reversed-phase chromatography (hpHRP)
Control_3	Escherichia coli	Cell lysate		E. coli BA102	Not applicable	Prokaryotic cell	3	Yeast extract + Tryptone	30°C		run 6	Proteomic profiling by mass spectrometry	1	S9026TQ_06.raw	6	128,00 TMT	Q Exactive Plus	NT=Trypsin; AC=1001251; CS=(?⇐[KR])(?!P)	DTT	IAA	NT=Carbamidomethylation; AC=UNIMOD:4;TA=C			NT=HCD; AC=MS:1002481	28 %				Chloramphenicol			0.02 Da	5 ppm												High-pH reversed-phase chromatography (hpHRP)
MtrCBA_1	Escherichia coli	Cell lysate		E. coli BA102	Not applicable	Prokaryotic cell	1	Yeast extract + Tryptone	30°C		run 6	Proteomic profiling by mass spectrometry	1	S9026TQ_06.raw	6	129,00 TMT	Q Exactive Plus	NT=Trypsin; AC=1001251; CS=(?⇐[KR])(?!P)	DTT	IAA	NT=Carbamidomethylation; AC=UNIMOD:4;TA=C			NT=HCD; AC=MS:1002481	28 %			recombinant plasmid (pBBR1MCS-5-mtrCAB and pCWJ-ccmA-H)	Gentamicin			0.02 Da	5 ppm											Plasmid BBR1MCS-5-mtrCAB and CWJ-ccmA-H	High-pH reversed-phase chromatography (hpHRP)
MtrCBA_2	Escherichia coli	Cell lysate		E. coli BA102	Not applicable	Prokaryotic cell	2	Yeast extract + Tryptone	30°C		run 6	Proteomic profiling by mass spectrometry	1	S9026TQ_06.raw	6	130,00 TMT	Q Exactive Plus	NT=Trypsin; AC=1001251; CS=(?⇐[KR])(?!P)	DTT	IAA	NT=Carbamidomethylation; AC=UNIMOD:4;TA=C			NT=HCD; AC=MS:1002481	28 %			recombinant plasmid (pBBR1MCS-5-mtrCAB and pCWJ-ccmA-H)	Gentamicin			0.02 Da	5 ppm											Plasmid BBR1MCS-5-mtrCAB and CWJ-ccmA-H	High-pH reversed-phase chromatography (hpHRP)
MtrCBA_3	Escherichia coli	Cell lysate		E. coli BA102	Not applicable	Prokaryotic cell	3	Yeast extract + Tryptone	30°C		run 6	Proteomic profiling by mass spectrometry	1	S9026TQ_06.raw	6	131,00 TMT	Q Exactive Plus	NT=Trypsin; AC=1001251; CS=(?⇐[KR])(?!P)	DTT	IAA	NT=Carbamidomethylation; AC=UNIMOD:4;TA=C			NT=HCD; AC=MS:1002481	28 %			recombinant plasmid (pBBR1MCS-5-mtrCAB and pCWJ-ccmA-H)	Gentamicin			0.02 Da	5 ppm											Plasmid BBR1MCS-5-mtrCAB and CWJ-ccmA-H	High-pH reversed-phase chromatography (hpHRP)
Control_1	Escherichia coli	Cell lysate		E. coli BA102	Not applicable	Prokaryotic cell	1	Yeast extract + Tryptone	30°C		run 7	Proteomic profiling by mass spectrometry	1	S9026TQ_07.raw	7	126,00 TMT	Q Exactive Plus	NT=Trypsin; AC=1001251; CS=(?⇐[KR])(?!P)	DTT	IAA	NT=Carbamidomethylation; AC=UNIMOD:4;TA=C			NT=HCD; AC=MS:1002481	28 %				Chloramphenicol			0.02 Da	5 ppm												High-pH reversed-phase chromatography (hpHRP)
Control_2	Escherichia coli	Cell lysate		E. coli BA102	Not applicable	Prokaryotic cell	2	Yeast extract + Tryptone	30°C		run 7	Proteomic profiling by mass spectrometry	1	S9026TQ_07.raw	7	127,00 TMT	Q Exactive Plus	NT=Trypsin; AC=1001251; CS=(?⇐[KR])(?!P)	DTT	IAA	NT=Carbamidomethylation; AC=UNIMOD:4;TA=C			NT=HCD; AC=MS:1002481	28 %				Chloramphenicol			0.02 Da	5 ppm												High-pH reversed-phase chromatography (hpHRP)
Control_3	Escherichia coli	Cell lysate		E. coli BA102	Not applicable	Prokaryotic cell	3	Yeast extract + Tryptone	30°C		run 7	Proteomic profiling by mass spectrometry	1	S9026TQ_07.raw	7	128,00 TMT	Q Exactive Plus	NT=Trypsin; AC=1001251; CS=(?⇐[KR])(?!P)	DTT	IAA	NT=Carbamidomethylation; AC=UNIMOD:4;TA=C			NT=HCD; AC=MS:1002481	28 %				Chloramphenicol			0.02 Da	5 ppm												High-pH reversed-phase chromatography (hpHRP)
MtrCBA_1	Escherichia coli	Cell lysate		E. coli BA102	Not applicable	Prokaryotic cell	1	Yeast extract + Tryptone	30°C		run 7	Proteomic profiling by mass spectrometry	1	S9026TQ_07.raw	7	129,00 TMT	Q Exactive Plus	NT=Trypsin; AC=1001251; CS=(?⇐[KR])(?!P)	DTT	IAA	NT=Carbamidomethylation; AC=UNIMOD:4;TA=C			NT=HCD; AC=MS:1002481	28 %			recombinant plasmid (pBBR1MCS-5-mtrCAB and pCWJ-ccmA-H)	Gentamicin			0.02 Da	5 ppm											Plasmid BBR1MCS-5-mtrCAB and CWJ-ccmA-H	High-pH reversed-phase chromatography (hpHRP)
MtrCBA_2	Escherichia coli	Cell lysate		E. coli BA102	Not applicable	Prokaryotic cell	2	Yeast extract + Tryptone	30°C		run 7	Proteomic profiling by mass spectrometry	1	S9026TQ_07.raw	7	130,00 TMT	Q Exactive Plus	NT=Trypsin; AC=1001251; CS=(?⇐[KR])(?!P)	DTT	IAA	NT=Carbamidomethylation; AC=UNIMOD:4;TA=C			NT=HCD; AC=MS:1002481	28 %			recombinant plasmid (pBBR1MCS-5-mtrCAB and pCWJ-ccmA-H)	Gentamicin			0.02 Da	5 ppm											Plasmid BBR1MCS-5-mtrCAB and CWJ-ccmA-H	High-pH reversed-phase chromatography (hpHRP)
MtrCBA_3	Escherichia coli	Cell lysate		E. coli BA102	Not applicable	Prokaryotic cell	3	Yeast extract + Tryptone	30°C		run 7	Proteomic profiling by mass spectrometry	1	S9026TQ_07.raw	7	131,00 TMT	Q Exactive Plus	NT=Trypsin; AC=1001251; CS=(?⇐[KR])(?!P)	DTT	IAA	NT=Carbamidomethylation; AC=UNIMOD:4;TA=C			NT=HCD; AC=MS:1002481	28 %			recombinant plasmid (pBBR1MCS-5-mtrCAB and pCWJ-ccmA-H)	Gentamicin			0.02 Da	5 ppm											Plasmid BBR1MCS-5-mtrCAB and CWJ-ccmA-H	High-pH reversed-phase chromatography (hpHRP)
Control_1	Escherichia coli	Cell lysate		E. coli BA102	Not applicable	Prokaryotic cell	1	Yeast extract + Tryptone	30°C		run 8	Proteomic profiling by mass spectrometry	1	S9026TQ_08.raw	8	126,00 TMT	Q Exactive Plus	NT=Trypsin; AC=1001251; CS=(?⇐[KR])(?!P)	DTT	IAA	NT=Carbamidomethylation; AC=UNIMOD:4;TA=C			NT=HCD; AC=MS:1002481	28 %				Chloramphenicol			0.02 Da	5 ppm												High-pH reversed-phase chromatography (hpHRP)
Control_2	Escherichia coli	Cell lysate		E. coli BA102	Not applicable	Prokaryotic cell	2	Yeast extract + Tryptone	30°C		run 8	Proteomic profiling by mass spectrometry	1	S9026TQ_08.raw	8	127,00 TMT	Q Exactive Plus	NT=Trypsin; AC=1001251; CS=(?⇐[KR])(?!P)	DTT	IAA	NT=Carbamidomethylation; AC=UNIMOD:4;TA=C			NT=HCD; AC=MS:1002481	28 %				Chloramphenicol			0.02 Da	5 ppm												High-pH reversed-phase chromatography (hpHRP)
Control_3	Escherichia coli	Cell lysate		E. coli BA102	Not applicable	Prokaryotic cell	3	Yeast extract + Tryptone	30°C		run 8	Proteomic profiling by mass spectrometry	1	S9026TQ_08.raw	8	128,00 TMT	Q Exactive Plus	NT=Trypsin; AC=1001251; CS=(?⇐[KR])(?!P)	DTT	IAA	NT=Carbamidomethylation; AC=UNIMOD:4;TA=C			NT=HCD; AC=MS:1002481	28 %				Chloramphenicol			0.02 Da	5 ppm												High-pH reversed-phase chromatography (hpHRP)
MtrCBA_1	Escherichia coli	Cell lysate		E. coli BA102	Not applicable	Prokaryotic cell	1	Yeast extract + Tryptone	30°C		run 8	Proteomic profiling by mass spectrometry	1	S9026TQ_08.raw	8	129,00 TMT	Q Exactive Plus	NT=Trypsin; AC=1001251; CS=(?⇐[KR])(?!P)	DTT	IAA	NT=Carbamidomethylation; AC=UNIMOD:4;TA=C			NT=HCD; AC=MS:1002481	28 %			recombinant plasmid (pBBR1MCS-5-mtrCAB and pCWJ-ccmA-H)	Gentamicin			0.02 Da	5 ppm											Plasmid BBR1MCS-5-mtrCAB and CWJ-ccmA-H	High-pH reversed-phase chromatography (hpHRP)
MtrCBA_2	Escherichia coli	Cell lysate		E. coli BA102	Not applicable	Prokaryotic cell	2	Yeast extract + Tryptone	30°C		run 8	Proteomic profiling by mass spectrometry	1	S9026TQ_08.raw	8	130,00 TMT	Q Exactive Plus	NT=Trypsin; AC=1001251; CS=(?⇐[KR])(?!P)	DTT	IAA	NT=Carbamidomethylation; AC=UNIMOD:4;TA=C			NT=HCD; AC=MS:1002481	28 %			recombinant plasmid (pBBR1MCS-5-mtrCAB and pCWJ-ccmA-H)	Gentamicin			0.02 Da	5 ppm											Plasmid BBR1MCS-5-mtrCAB and CWJ-ccmA-H	High-pH reversed-phase chromatography (hpHRP)
MtrCBA_3	Escherichia coli	Cell lysate		E. coli BA102	Not applicable	Prokaryotic cell	3	Yeast extract + Tryptone	30°C		run 8	Proteomic profiling by mass spectrometry	1	S9026TQ_08.raw	8	131,00 TMT	Q Exactive Plus	NT=Trypsin; AC=1001251; CS=(?⇐[KR])(?!P)	DTT	IAA	NT=Carbamidomethylation; AC=UNIMOD:4;TA=C			NT=HCD; AC=MS:1002481	28 %			recombinant plasmid (pBBR1MCS-5-mtrCAB and pCWJ-ccmA-H)	Gentamicin			0.02 Da	5 ppm											Plasmid BBR1MCS-5-mtrCAB and CWJ-ccmA-H	High-pH reversed-phase chromatography (hpHRP)
Control_1	Escherichia coli	Cell lysate		E. coli BA102	Not applicable	Prokaryotic cell	1	Yeast extract + Tryptone	30°C		run 9	Proteomic profiling by mass spectrometry	1	S9026TQ_09.raw	9	126,00 TMT	Q Exactive Plus	NT=Trypsin; AC=1001251; CS=(?⇐[KR])(?!P)	DTT	IAA	NT=Carbamidomethylation; AC=UNIMOD:4;TA=C			NT=HCD; AC=MS:1002481	28 %				Chloramphenicol			0.02 Da	5 ppm												High-pH reversed-phase chromatography (hpHRP)
Control_2	Escherichia coli	Cell lysate		E. coli BA102	Not applicable	Prokaryotic cell	2	Yeast extract + Tryptone	30°C		run 9	Proteomic profiling by mass spectrometry	1	S9026TQ_09.raw	9	127,00 TMT	Q Exactive Plus	NT=Trypsin; AC=1001251; CS=(?⇐[KR])(?!P)	DTT	IAA	NT=Carbamidomethylation; AC=UNIMOD:4;TA=C			NT=HCD; AC=MS:1002481	28 %				Chloramphenicol			0.02 Da	5 ppm												High-pH reversed-phase chromatography (hpHRP)
Control_3	Escherichia coli	Cell lysate		E. coli BA102	Not applicable	Prokaryotic cell	3	Yeast extract + Tryptone	30°C		run 9	Proteomic profiling by mass spectrometry	1	S9026TQ_09.raw	9	128,00 TMT	Q Exactive Plus	NT=Trypsin; AC=1001251; CS=(?⇐[KR])(?!P)	DTT	IAA	NT=Carbamidomethylation; AC=UNIMOD:4;TA=C			NT=HCD; AC=MS:1002481	28 %				Chloramphenicol			0.02 Da	5 ppm												High-pH reversed-phase chromatography (hpHRP)
MtrCBA_1	Escherichia coli	Cell lysate		E. coli BA102	Not applicable	Prokaryotic cell	1	Yeast extract + Tryptone	30°C		run 9	Proteomic profiling by mass spectrometry	1	S9026TQ_09.raw	9	129,00 TMT	Q Exactive Plus	NT=Trypsin; AC=1001251; CS=(?⇐[KR])(?!P)	DTT	IAA	NT=Carbamidomethylation; AC=UNIMOD:4;TA=C			NT=HCD; AC=MS:1002481	28 %			recombinant plasmid (pBBR1MCS-5-mtrCAB and pCWJ-ccmA-H)	Gentamicin			0.02 Da	5 ppm											Plasmid BBR1MCS-5-mtrCAB and CWJ-ccmA-H	High-pH reversed-phase chromatography (hpHRP)
MtrCBA_2	Escherichia coli	Cell lysate		E. coli BA102	Not applicable	Prokaryotic cell	2	Yeast extract + Tryptone	30°C		run 9	Proteomic profiling by mass spectrometry	1	S9026TQ_09.raw	9	130,00 TMT	Q Exactive Plus	NT=Trypsin; AC=1001251; CS=(?⇐[KR])(?!P)	DTT	IAA	NT=Carbamidomethylation; AC=UNIMOD:4;TA=C			NT=HCD; AC=MS:1002481	28 %			recombinant plasmid (pBBR1MCS-5-mtrCAB and pCWJ-ccmA-H)	Gentamicin			0.02 Da	5 ppm											Plasmid BBR1MCS-5-mtrCAB and CWJ-ccmA-H	High-pH reversed-phase chromatography (hpHRP)
MtrCBA_3	Escherichia coli	Cell lysate		E. coli BA102	Not applicable	Prokaryotic cell	3	Yeast extract + Tryptone	30°C		run 9	Proteomic profiling by mass spectrometry	1	S9026TQ_09.raw	9	131,00 TMT	Q Exactive Plus	NT=Trypsin; AC=1001251; CS=(?⇐[KR])(?!P)	DTT	IAA	NT=Carbamidomethylation; AC=UNIMOD:4;TA=C			NT=HCD; AC=MS:1002481	28 %			recombinant plasmid (pBBR1MCS-5-mtrCAB and pCWJ-ccmA-H)	Gentamicin			0.02 Da	5 ppm											Plasmid BBR1MCS-5-mtrCAB and CWJ-ccmA-H	High-pH reversed-phase chromatography (hpHRP)
Control_1	Escherichia coli	Cell lysate		E. coli BA102	Not applicable	Prokaryotic cell	1	Yeast extract + Tryptone	30°C		run 10	Proteomic profiling by mass spectrometry	1	S9026TQ_10.raw	10	126,00 TMT	Q Exactive Plus	NT=Trypsin; AC=1001251; CS=(?⇐[KR])(?!P)	DTT	IAA	NT=Carbamidomethylation; AC=UNIMOD:4;TA=C			NT=HCD; AC=MS:1002481	28 %				Chloramphenicol			0.02 Da	5 ppm												High-pH reversed-phase chromatography (hpHRP)
Control_2	Escherichia coli	Cell lysate		E. coli BA102	Not applicable	Prokaryotic cell	2	Yeast extract + Tryptone	30°C		run 10	Proteomic profiling by mass spectrometry	1	S9026TQ_10.raw	10	127,00 TMT	Q Exactive Plus	NT=Trypsin; AC=1001251; CS=(?⇐[KR])(?!P)	DTT	IAA	NT=Carbamidomethylation; AC=UNIMOD:4;TA=C			NT=HCD; AC=MS:1002481	28 %				Chloramphenicol			0.02 Da	5 ppm												High-pH reversed-phase chromatography (hpHRP)
Control_3	Escherichia coli	Cell lysate		E. coli BA102	Not applicable	Prokaryotic cell	3	Yeast extract + Tryptone	30°C		run 10	Proteomic profiling by mass spectrometry	1	S9026TQ_10.raw	10	128,00 TMT	Q Exactive Plus	NT=Trypsin; AC=1001251; CS=(?⇐[KR])(?!P)	DTT	IAA	NT=Carbamidomethylation; AC=UNIMOD:4;TA=C			NT=HCD; AC=MS:1002481	28 %				Chloramphenicol			0.02 Da	5 ppm												High-pH reversed-phase chromatography (hpHRP)
MtrCBA_1	Escherichia coli	Cell lysate		E. coli BA102	Not applicable	Prokaryotic cell	1	Yeast extract + Tryptone	30°C		run 10	Proteomic profiling by mass spectrometry	1	S9026TQ_10.raw	10	129,00 TMT	Q Exactive Plus	NT=Trypsin; AC=1001251; CS=(?⇐[KR])(?!P)	DTT	IAA	NT=Carbamidomethylation; AC=UNIMOD:4;TA=C			NT=HCD; AC=MS:1002481	28 %			recombinant plasmid (pBBR1MCS-5-mtrCAB and pCWJ-ccmA-H)	Gentamicin			0.02 Da	5 ppm											Plasmid BBR1MCS-5-mtrCAB and CWJ-ccmA-H	High-pH reversed-phase chromatography (hpHRP)
MtrCBA_2	Escherichia coli	Cell lysate		E. coli BA102	Not applicable	Prokaryotic cell	2	Yeast extract + Tryptone	30°C		run 10	Proteomic profiling by mass spectrometry	1	S9026TQ_10.raw	10	130,00 TMT	Q Exactive Plus	NT=Trypsin; AC=1001251; CS=(?⇐[KR])(?!P)	DTT	IAA	NT=Carbamidomethylation; AC=UNIMOD:4;TA=C			NT=HCD; AC=MS:1002481	28 %			recombinant plasmid (pBBR1MCS-5-mtrCAB and pCWJ-ccmA-H)	Gentamicin			0.02 Da	5 ppm											Plasmid BBR1MCS-5-mtrCAB and CWJ-ccmA-H	High-pH reversed-phase chromatography (hpHRP)
MtrCBA_3	Escherichia coli	Cell lysate		E. coli BA102	Not applicable	Prokaryotic cell	3	Yeast extract + Tryptone	30°C		run 10	Proteomic profiling by mass spectrometry	1	S9026TQ_10.raw	10	131,00 TMT	Q Exactive Plus	NT=Trypsin; AC=1001251; CS=(?⇐[KR])(?!P)	DTT	IAA	NT=Carbamidomethylation; AC=UNIMOD:4;TA=C			NT=HCD; AC=MS:1002481	28 %			recombinant plasmid (pBBR1MCS-5-mtrCAB and pCWJ-ccmA-H)	Gentamicin			0.02 Da	5 ppm											Plasmid BBR1MCS-5-mtrCAB and CWJ-ccmA-H	High-pH reversed-phase chromatography (hpHRP)
ASKA_pool1	Escherichia coli	Cell lysate		ASKA(-) library Host Cell K-12 AG1(ME5305)	Not applicable	Prokaryotic cell	1	LB medium			ASKA_1	Proteomic profiling by mass spectrometry	1	20130113_Ecoli_IB_P04-P23_IDA_1.wiff.scan	1	Label free sample	TripleTOF 5600+	NT=Trypsin; AC=1001251; CS=(?⇐[KR])(?!P)	DTT	IAA	NT=Carbamidomethylation; AC=UNIMOD:4;TA=C	NT=Oxidation; MT=Variable; TA=M		collision-induced dissociation	Not available	https://ftp.pride.ebi.ac.uk/pride/data/archive/2020/10/PXD020785/20130113_Ecoli_IB_P04-P23_IDA_1.wiff.scan		Not applicable				0.05 Da	50 ppm									LB medium			Not applicable
ASKA_pool2	Escherichia coli	Cell lysate		ASKA(-) library Host Cell K-12 AG1(ME5305)	Not applicable	Prokaryotic cell	1	LB medium			ASKA_2	Proteomic profiling by mass spectrometry	1	20130113_Ecoli_IB_P12-P35_IDA_1.wiff.scan	1	Label free sample	TripleTOF 5600+	NT=Trypsin; AC=1001251; CS=(?⇐[KR])(?!P)	DTT	IAA	NT=Carbamidomethylation; AC=UNIMOD:4;TA=C	NT=Oxidation; MT=Variable; TA=M		collision-induced dissociation	Not available	https://ftp.pride.ebi.ac.uk/pride/data/archive/2020/10/PXD020785/20130113_Ecoli_IB_P12-P35_IDA_1.wiff.scan		Not applicable				0.05 Da	50 ppm									LB medium			Not applicable
ASKA_pool3	Escherichia coli	Cell lysate		ASKA(-) library Host Cell K-12 AG1(ME5305)	Not applicable	Prokaryotic cell	1	LB medium			ASKA_3	Proteomic profiling by mass spectrometry	1	20130113_Ecoli_IB_P26-P27_IDA_1.wiff.scan	1	Label free sample	TripleTOF 5600+	NT=Trypsin; AC=1001251; CS=(?⇐[KR])(?!P)	DTT	IAA	NT=Carbamidomethylation; AC=UNIMOD:4;TA=C	NT=Oxidation; MT=Variable; TA=M		collision-induced dissociation	Not available	https://ftp.pride.ebi.ac.uk/pride/data/archive/2020/10/PXD020785/20130113_Ecoli_IB_P26-P27_IDA_1.wiff.scan		Not applicable				0.05 Da	50 ppm									LB medium			Not applicable
ASKA_pool4	Escherichia coli	Cell lysate		ASKA(-) library Host Cell K-12 AG1(ME5305)	Not applicable	Prokaryotic cell	1	LB medium			ASKA_4	Proteomic profiling by mass spectrometry	1	20130115_Ecoli_IB_P07-P39_IDA_1.wiff.scan	1	Label free sample	TripleTOF 5600+	NT=Trypsin; AC=1001251; CS=(?⇐[KR])(?!P)	DTT	IAA	NT=Carbamidomethylation; AC=UNIMOD:4;TA=C	NT=Oxidation; MT=Variable; TA=M		collision-induced dissociation	Not available	https://ftp.pride.ebi.ac.uk/pride/data/archive/2020/10/PXD020785/20130115_Ecoli_IB_P07-P39_IDA_1.wiff.scan		Not applicable				0.05 Da	50 ppm									LB medium			Not applicable
ASKA_pool5	Escherichia coli	Cell lysate		ASKA(-) library Host Cell K-12 AG1(ME5305)	Not applicable	Prokaryotic cell	1	LB medium			ASKA_5	Proteomic profiling by mass spectrometry	1	20130115_Ecoli_IB_P11-P30_IDA_1.wiff.scan	1	Label free sample	TripleTOF 5600+	NT=Trypsin; AC=1001251; CS=(?⇐[KR])(?!P)	DTT	IAA	NT=Carbamidomethylation; AC=UNIMOD:4;TA=C	NT=Oxidation; MT=Variable; TA=M		collision-induced dissociation	Not available	https://ftp.pride.ebi.ac.uk/pride/data/archive/2020/10/PXD020785/20130115_Ecoli_IB_P11-P30_IDA_1.wiff.scan		Not applicable				0.05 Da	50 ppm									LB medium			Not applicable
ASKA_pool6	Escherichia coli	Cell lysate		ASKA(-) library Host Cell K-12 AG1(ME5305)	Not applicable	Prokaryotic cell	1	LB medium			ASKA_6	Proteomic profiling by mass spectrometry	1	20130115_Ecoli_IB_P18-P38_IDA_1.wiff.scan	1	Label free sample	TripleTOF 5600+	NT=Trypsin; AC=1001251; CS=(?⇐[KR])(?!P)	DTT	IAA	NT=Carbamidomethylation; AC=UNIMOD:4;TA=C	NT=Oxidation; MT=Variable; TA=M		collision-induced dissociation	Not available	https://ftp.pride.ebi.ac.uk/pride/data/archive/2020/10/PXD020785/20130115_Ecoli_IB_P18-P38_IDA_1.wiff.scan		Not applicable				0.05 Da	50 ppm									LB medium			Not applicable
WCL_sample_1	Escherichia coli	Cell lysate		Escherichia coli str. K-12	Not applicable	Prokaryotic cell	1	M9 medium			WCL_no_frac_instrument_unclear_1	Proteomic profiling by mass spectrometry	1	20130221_Ecoli_M9_control_001.wiff.scan	1	Label free sample	Not available	NT=Trypsin; AC=1001251; CS=(?⇐[KR])(?!P)	DTT	IAA	NT=Carbamidomethylation; AC=UNIMOD:4;TA=C	NT=Oxidation; MT=Variable; TA=M		collision-induced dissociation	Not available	https://ftp.pride.ebi.ac.uk/pride/data/archive/2020/10/PXD020785/20130221_Ecoli_M9_control_001.wiff.scan		Not applicable				0.05 Da	50 ppm									M9 medium			Not applicable
WCL_sample_1	Escherichia coli	Cell lysate		Escherichia coli str. K-12	Not applicable	Prokaryotic cell	1	M9 medium			WCL_no_frac_instrument_unclear_2	Proteomic profiling by mass spectrometry	2	20130221_Ecoli_M9_control_002.wiff.scan	1	Label free sample	Not available	NT=Trypsin; AC=1001251; CS=(?⇐[KR])(?!P)	DTT	IAA	NT=Carbamidomethylation; AC=UNIMOD:4;TA=C	NT=Oxidation; MT=Variable; TA=M		collision-induced dissociation	Not available	https://ftp.pride.ebi.ac.uk/pride/data/archive/2020/10/PXD020785/20130221_Ecoli_M9_control_002.wiff.scan		Not applicable				0.05 Da	50 ppm									M9 medium			Not applicable
WCL_sample_1	Escherichia coli	Cell lysate		Escherichia coli str. K-12	Not applicable	Prokaryotic cell	1	M9 medium			WCL_no_frac_instrument_unclear_3	Proteomic profiling by mass spectrometry	3	20130221_Ecoli_M9_control_003.wiff.scan	1	Label free sample	Not available	NT=Trypsin; AC=1001251; CS=(?⇐[KR])(?!P)	DTT	IAA	NT=Carbamidomethylation; AC=UNIMOD:4;TA=C	NT=Oxidation; MT=Variable; TA=M		collision-induced dissociation	Not available	https://ftp.pride.ebi.ac.uk/pride/data/archive/2020/10/PXD020785/20130221_Ecoli_M9_control_003.wiff.scan		Not applicable				0.05 Da	50 ppm									M9 medium			Not applicable
WCL_sample_2	Escherichia coli	Cell lysate		Escherichia coli str. K-12	Not applicable	Prokaryotic cell	1	Not available			WCL_no_frac_instrument_unclear_4	Proteomic profiling by mass spectrometry	4	20130422_Ecoli_standard_01.wiff.scan	1	Label free sample	Not available	NT=Trypsin; AC=1001251; CS=(?⇐[KR])(?!P)	DTT	IAA	NT=Carbamidomethylation; AC=UNIMOD:4;TA=C	NT=Oxidation; MT=Variable; TA=M		collision-induced dissociation	Not available	https://ftp.pride.ebi.ac.uk/pride/data/archive/2020/10/PXD020785/20130422_Ecoli_standard_01.wiff.scan		Not applicable				0.05 Da	50 ppm									Not available			Not applicable
WCL_sample_2	Escherichia coli	Cell lysate		Escherichia coli str. K-12	Not applicable	Prokaryotic cell	1	Not available			WCL_no_frac_instrument_unclear_5	Proteomic profiling by mass spectrometry	5	20130422_Ecoli_standard_02.wiff.scan	1	Label free sample	Not available	NT=Trypsin; AC=1001251; CS=(?⇐[KR])(?!P)	DTT	IAA	NT=Carbamidomethylation; AC=UNIMOD:4;TA=C	NT=Oxidation; MT=Variable; TA=M		collision-induced dissociation	Not available	https://ftp.pride.ebi.ac.uk/pride/data/archive/2020/10/PXD020785/20130422_Ecoli_standard_02.wiff.scan		Not applicable				0.05 Da	50 ppm									Not available			Not applicable
WCL_sample_2	Escherichia coli	Cell lysate		Escherichia coli str. K-12	Not applicable	Prokaryotic cell	1	Not available			WCL_no_frac_instrument_unclear_6	Proteomic profiling by mass spectrometry	6	20130422_Ecoli_standard_03.wiff.scan	1	Label free sample	Not available	NT=Trypsin; AC=1001251; CS=(?⇐[KR])(?!P)	DTT	IAA	NT=Carbamidomethylation; AC=UNIMOD:4;TA=C	NT=Oxidation; MT=Variable; TA=M		collision-induced dissociation	Not available	https://ftp.pride.ebi.ac.uk/pride/data/archive/2020/10/PXD020785/20130422_Ecoli_standard_03.wiff.scan		Not applicable				0.05 Da	50 ppm									Not available			Not applicable
WCL_sample_2	Escherichia coli	Cell lysate		Escherichia coli str. K-12	Not applicable	Prokaryotic cell	1	Not available			WCL_no_frac_instrument_unclear_7	Proteomic profiling by mass spectrometry	7	20130422_Ecoli_standard_04.wiff.scan	1	Label free sample	Not available	NT=Trypsin; AC=1001251; CS=(?⇐[KR])(?!P)	DTT	IAA	NT=Carbamidomethylation; AC=UNIMOD:4;TA=C	NT=Oxidation; MT=Variable; TA=M		collision-induced dissociation	Not available	https://ftp.pride.ebi.ac.uk/pride/data/archive/2020/10/PXD020785/20130422_Ecoli_standard_04.wiff.scan		Not applicable				0.05 Da	50 ppm									Not available			Not applicable
WCL_sample_2	Escherichia coli	Cell lysate		Escherichia coli str. K-12	Not applicable	Prokaryotic cell	1	Not available			WCL_no_frac_instrument_unclear_8	Proteomic profiling by mass spectrometry	8	20130422_Ecoli_standard_05.wiff.scan	1	Label free sample	Not available	NT=Trypsin; AC=1001251; CS=(?⇐[KR])(?!P)	DTT	IAA	NT=Carbamidomethylation; AC=UNIMOD:4;TA=C	NT=Oxidation; MT=Variable; TA=M		collision-induced dissociation	Not available	https://ftp.pride.ebi.ac.uk/pride/data/archive/2020/10/PXD020785/20130422_Ecoli_standard_05.wiff.scan		Not applicable				0.05 Da	50 ppm									Not available			Not applicable
WCL_sample_2	Escherichia coli	Cell lysate		Escherichia coli str. K-12	Not applicable	Prokaryotic cell	1	Not available			WCL_no_frac_instrument_unclear_9	Proteomic profiling by mass spectrometry	9	20130422_Ecoli_standard_06.wiff.scan	1	Label free sample	Not available	NT=Trypsin; AC=1001251; CS=(?⇐[KR])(?!P)	DTT	IAA	NT=Carbamidomethylation; AC=UNIMOD:4;TA=C	NT=Oxidation; MT=Variable; TA=M		collision-induced dissociation	Not available	https://ftp.pride.ebi.ac.uk/pride/data/archive/2020/10/PXD020785/20130422_Ecoli_standard_06.wiff.scan		Not applicable				0.05 Da	50 ppm									Not available			Not applicable
WCL_OGE_sample1	Escherichia coli	Cell lysate		Escherichia coli str. K-12	Not applicable	Prokaryotic cell	1	Not available			WCL_OGE_medium_1_1	Proteomic profiling by mass spectrometry	1	20130530_Ecoli_OGE_frac_01.wiff.scan	1	Label free sample	TripleTOF 5600+	NT=Trypsin; AC=1001251; CS=(?⇐[KR])(?!P)	DTT	IAA	NT=Carbamidomethylation; AC=UNIMOD:4;TA=C	NT=Oxidation; MT=Variable; TA=M		collision-induced dissociation	Not available	https://ftp.pride.ebi.ac.uk/pride/data/archive/2020/10/PXD020785/20130530_Ecoli_OGE_frac_01.wiff.scan		Not applicable				0.05 Da	50 ppm									Not available			Immobilized pH Gradient Electrophoresis
WCL_OGE_sample1	Escherichia coli	Cell lysate		Escherichia coli str. K-12	Not applicable	Prokaryotic cell	1	Not available			WCL_OGE_medium_1_2	Proteomic profiling by mass spectrometry	1	20130530_Ecoli_OGE_frac_02.wiff.scan	2	Label free sample	TripleTOF 5600+	NT=Trypsin; AC=1001251; CS=(?⇐[KR])(?!P)	DTT	IAA	NT=Carbamidomethylation; AC=UNIMOD:4;TA=C	NT=Oxidation; MT=Variable; TA=M		collision-induced dissociation	Not available	https://ftp.pride.ebi.ac.uk/pride/data/archive/2020/10/PXD020785/20130530_Ecoli_OGE_frac_02.wiff.scan		Not applicable				0.05 Da	50 ppm									Not available			Immobilized pH Gradient Electrophoresis
WCL_OGE_sample1	Escherichia coli	Cell lysate		Escherichia coli str. K-12	Not applicable	Prokaryotic cell	1	Not available			WCL_OGE_medium_1_3	Proteomic profiling by mass spectrometry	1	20130530_Ecoli_OGE_frac_03.wiff.scan	3	Label free sample	TripleTOF 5600+	NT=Trypsin; AC=1001251; CS=(?⇐[KR])(?!P)	DTT	IAA	NT=Carbamidomethylation; AC=UNIMOD:4;TA=C	NT=Oxidation; MT=Variable; TA=M		collision-induced dissociation	Not available	https://ftp.pride.ebi.ac.uk/pride/data/archive/2020/10/PXD020785/20130530_Ecoli_OGE_frac_03.wiff.scan		Not applicable				0.05 Da	50 ppm									Not available			Immobilized pH Gradient Electrophoresis
WCL_OGE_sample1	Escherichia coli	Cell lysate		Escherichia coli str. K-12	Not applicable	Prokaryotic cell	1	Not available			WCL_OGE_medium_1_4	Proteomic profiling by mass spectrometry	1	20130530_Ecoli_OGE_frac_04.wiff.scan	4	Label free sample	TripleTOF 5600+	NT=Trypsin; AC=1001251; CS=(?⇐[KR])(?!P)	DTT	IAA	NT=Carbamidomethylation; AC=UNIMOD:4;TA=C	NT=Oxidation; MT=Variable; TA=M		collision-induced dissociation	Not available	https://ftp.pride.ebi.ac.uk/pride/data/archive/2020/10/PXD020785/20130530_Ecoli_OGE_frac_04.wiff.scan		Not applicable				0.05 Da	50 ppm									Not available			Immobilized pH Gradient Electrophoresis
WCL_OGE_sample1	Escherichia coli	Cell lysate		Escherichia coli str. K-12	Not applicable	Prokaryotic cell	1	Not available			WCL_OGE_medium_1_5	Proteomic profiling by mass spectrometry	1	20130530_Ecoli_OGE_frac_05.wiff.scan	5	Label free sample	TripleTOF 5600+	NT=Trypsin; AC=1001251; CS=(?⇐[KR])(?!P)	DTT	IAA	NT=Carbamidomethylation; AC=UNIMOD:4;TA=C	NT=Oxidation; MT=Variable; TA=M		collision-induced dissociation	Not available	https://ftp.pride.ebi.ac.uk/pride/data/archive/2020/10/PXD020785/20130530_Ecoli_OGE_frac_05.wiff.scan		Not applicable				0.05 Da	50 ppm									Not available			Immobilized pH Gradient Electrophoresis
WCL_OGE_sample1	Escherichia coli	Cell lysate		Escherichia coli str. K-12	Not applicable	Prokaryotic cell	1	Not available			WCL_OGE_medium_1_6	Proteomic profiling by mass spectrometry	1	20130530_Ecoli_OGE_frac_06.wiff.scan	6	Label free sample	TripleTOF 5600+	NT=Trypsin; AC=1001251; CS=(?⇐[KR])(?!P)	DTT	IAA	NT=Carbamidomethylation; AC=UNIMOD:4;TA=C	NT=Oxidation; MT=Variable; TA=M		collision-induced dissociation	Not available	https://ftp.pride.ebi.ac.uk/pride/data/archive/2020/10/PXD020785/20130530_Ecoli_OGE_frac_06.wiff.scan		Not applicable				0.05 Da	50 ppm									Not available			Immobilized pH Gradient Electrophoresis
WCL_OGE_sample1	Escherichia coli	Cell lysate		Escherichia coli str. K-12	Not applicable	Prokaryotic cell	1	Not available			WCL_OGE_medium_1_7	Proteomic profiling by mass spectrometry	1	20130530_Ecoli_OGE_frac_07.wiff.scan	7	Label free sample	TripleTOF 5600+	NT=Trypsin; AC=1001251; CS=(?⇐[KR])(?!P)	DTT	IAA	NT=Carbamidomethylation; AC=UNIMOD:4;TA=C	NT=Oxidation; MT=Variable; TA=M		collision-induced dissociation	Not available	https://ftp.pride.ebi.ac.uk/pride/data/archive/2020/10/PXD020785/20130530_Ecoli_OGE_frac_07.wiff.scan		Not applicable				0.05 Da	50 ppm									Not available			Immobilized pH Gradient Electrophoresis
WCL_OGE_sample1	Escherichia coli	Cell lysate		Escherichia coli str. K-12	Not applicable	Prokaryotic cell	1	Not available			WCL_OGE_medium_1_8	Proteomic profiling by mass spectrometry	1	20130530_Ecoli_OGE_frac_08.wiff.scan	8	Label free sample	TripleTOF 5600+	NT=Trypsin; AC=1001251; CS=(?⇐[KR])(?!P)	DTT	IAA	NT=Carbamidomethylation; AC=UNIMOD:4;TA=C	NT=Oxidation; MT=Variable; TA=M		collision-induced dissociation	Not available	https://ftp.pride.ebi.ac.uk/pride/data/archive/2020/10/PXD020785/20130530_Ecoli_OGE_frac_08.wiff.scan		Not applicable				0.05 Da	50 ppm									Not available			Immobilized pH Gradient Electrophoresis
WCL_OGE_sample1	Escherichia coli	Cell lysate		Escherichia coli str. K-12	Not applicable	Prokaryotic cell	1	Not available			WCL_OGE_medium_1_9	Proteomic profiling by mass spectrometry	1	20130530_Ecoli_OGE_frac_09.wiff.scan	9	Label free sample	TripleTOF 5600+	NT=Trypsin; AC=1001251; CS=(?⇐[KR])(?!P)	DTT	IAA	NT=Carbamidomethylation; AC=UNIMOD:4;TA=C	NT=Oxidation; MT=Variable; TA=M		collision-induced dissociation	Not available	https://ftp.pride.ebi.ac.uk/pride/data/archive/2020/10/PXD020785/20130530_Ecoli_OGE_frac_09.wiff.scan		Not applicable				0.05 Da	50 ppm									Not available			Immobilized pH Gradient Electrophoresis
WCL_OGE_sample1	Escherichia coli	Cell lysate		Escherichia coli str. K-12	Not applicable	Prokaryotic cell	1	Not available			WCL_OGE_medium_1_10	Proteomic profiling by mass spectrometry	1	20130530_Ecoli_OGE_frac_10.wiff.scan	10	Label free sample	TripleTOF 5600+	NT=Trypsin; AC=1001251; CS=(?⇐[KR])(?!P)	DTT	IAA	NT=Carbamidomethylation; AC=UNIMOD:4;TA=C	NT=Oxidation; MT=Variable; TA=M		collision-induced dissociation	Not available	https://ftp.pride.ebi.ac.uk/pride/data/archive/2020/10/PXD020785/20130530_Ecoli_OGE_frac_10.wiff.scan		Not applicable				0.05 Da	50 ppm									Not available			Immobilized pH Gradient Electrophoresis
WCL_OGE_sample1	Escherichia coli	Cell lysate		Escherichia coli str. K-12	Not applicable	Prokaryotic cell	1	Not available			WCL_OGE_medium_1_11	Proteomic profiling by mass spectrometry	1	20130530_Ecoli_OGE_frac_11.wiff.scan	11	Label free sample	TripleTOF 5600+	NT=Trypsin; AC=1001251; CS=(?⇐[KR])(?!P)	DTT	IAA	NT=Carbamidomethylation; AC=UNIMOD:4;TA=C	NT=Oxidation; MT=Variable; TA=M		collision-induced dissociation	Not available	https://ftp.pride.ebi.ac.uk/pride/data/archive/2020/10/PXD020785/20130530_Ecoli_OGE_frac_11.wiff.scan		Not applicable				0.05 Da	50 ppm									Not available			Immobilized pH Gradient Electrophoresis
WCL_OGE_sample1	Escherichia coli	Cell lysate		Escherichia coli str. K-12	Not applicable	Prokaryotic cell	1	Not available			WCL_OGE_medium_1_12	Proteomic profiling by mass spectrometry	1	20130530_Ecoli_OGE_frac_12.wiff.scan	12	Label free sample	TripleTOF 5600+	NT=Trypsin; AC=1001251; CS=(?⇐[KR])(?!P)	DTT	IAA	NT=Carbamidomethylation; AC=UNIMOD:4;TA=C	NT=Oxidation; MT=Variable; TA=M		collision-induced dissociation	Not available	https://ftp.pride.ebi.ac.uk/pride/data/archive/2020/10/PXD020785/20130530_Ecoli_OGE_frac_12.wiff.scan		Not applicable				0.05 Da	50 ppm									Not available			Immobilized pH Gradient Electrophoresis
WCL_OGE_sample1	Escherichia coli	Cell lysate		Escherichia coli str. K-12	Not applicable	Prokaryotic cell	1	Not available			WCL_OGE_medium_1_13	Proteomic profiling by mass spectrometry	1	20130530_Ecoli_OGE_frac_13.wiff.scan	13	Label free sample	TripleTOF 5600+	NT=Trypsin; AC=1001251; CS=(?⇐[KR])(?!P)	DTT	IAA	NT=Carbamidomethylation; AC=UNIMOD:4;TA=C	NT=Oxidation; MT=Variable; TA=M		collision-induced dissociation	Not available	https://ftp.pride.ebi.ac.uk/pride/data/archive/2020/10/PXD020785/20130530_Ecoli_OGE_frac_13.wiff.scan		Not applicable				0.05 Da	50 ppm									Not available			Immobilized pH Gradient Electrophoresis
WCL_OGE_sample1	Escherichia coli	Cell lysate		Escherichia coli str. K-12	Not applicable	Prokaryotic cell	1	Not available			WCL_OGE_medium_1_14	Proteomic profiling by mass spectrometry	1	20130530_Ecoli_OGE_frac_14.wiff.scan	14	Label free sample	TripleTOF 5600+	NT=Trypsin; AC=1001251; CS=(?⇐[KR])(?!P)	DTT	IAA	NT=Carbamidomethylation; AC=UNIMOD:4;TA=C	NT=Oxidation; MT=Variable; TA=M		collision-induced dissociation	Not available	https://ftp.pride.ebi.ac.uk/pride/data/archive/2020/10/PXD020785/20130530_Ecoli_OGE_frac_14.wiff.scan		Not applicable				0.05 Da	50 ppm									Not available			Immobilized pH Gradient Electrophoresis
WCL_OGE_sample1	Escherichia coli	Cell lysate		Escherichia coli str. K-12	Not applicable	Prokaryotic cell	1	Not available			WCL_OGE_medium_1_15	Proteomic profiling by mass spectrometry	1	20130530_Ecoli_OGE_frac_15.wiff.scan	15	Label free sample	TripleTOF 5600+	NT=Trypsin; AC=1001251; CS=(?⇐[KR])(?!P)	DTT	IAA	NT=Carbamidomethylation; AC=UNIMOD:4;TA=C	NT=Oxidation; MT=Variable; TA=M		collision-induced dissociation	Not available	https://ftp.pride.ebi.ac.uk/pride/data/archive/2020/10/PXD020785/20130530_Ecoli_OGE_frac_15.wiff.scan		Not applicable				0.05 Da	50 ppm									Not available			Immobilized pH Gradient Electrophoresis
WCL_OGE_sample1	Escherichia coli	Cell lysate		Escherichia coli str. K-12	Not applicable	Prokaryotic cell	1	Not available			WCL_OGE_medium_1_16	Proteomic profiling by mass spectrometry	1	20130530_Ecoli_OGE_frac_16.wiff.scan	16	Label free sample	TripleTOF 5600+	NT=Trypsin; AC=1001251; CS=(?⇐[KR])(?!P)	DTT	IAA	NT=Carbamidomethylation; AC=UNIMOD:4;TA=C	NT=Oxidation; MT=Variable; TA=M		collision-induced dissociation	Not available	https://ftp.pride.ebi.ac.uk/pride/data/archive/2020/10/PXD020785/20130530_Ecoli_OGE_frac_16.wiff.scan		Not applicable				0.05 Da	50 ppm									Not available			Immobilized pH Gradient Electrophoresis
WCL_OGE_sample1	Escherichia coli	Cell lysate		Escherichia coli str. K-12	Not applicable	Prokaryotic cell	1	Not available			WCL_OGE_medium_1_17	Proteomic profiling by mass spectrometry	1	20130530_Ecoli_OGE_frac_17.wiff.scan	17	Label free sample	TripleTOF 5600+	NT=Trypsin; AC=1001251; CS=(?⇐[KR])(?!P)	DTT	IAA	NT=Carbamidomethylation; AC=UNIMOD:4;TA=C	NT=Oxidation; MT=Variable; TA=M		collision-induced dissociation	Not available	https://ftp.pride.ebi.ac.uk/pride/data/archive/2020/10/PXD020785/20130530_Ecoli_OGE_frac_17.wiff.scan		Not applicable				0.05 Da	50 ppm									Not available			Immobilized pH Gradient Electrophoresis
WCL_OGE_sample1	Escherichia coli	Cell lysate		Escherichia coli str. K-12	Not applicable	Prokaryotic cell	1	Not available			WCL_OGE_medium_1_18	Proteomic profiling by mass spectrometry	1	20130530_Ecoli_OGE_frac_18.wiff.scan	18	Label free sample	TripleTOF 5600+	NT=Trypsin; AC=1001251; CS=(?⇐[KR])(?!P)	DTT	IAA	NT=Carbamidomethylation; AC=UNIMOD:4;TA=C	NT=Oxidation; MT=Variable; TA=M		collision-induced dissociation	Not available	https://ftp.pride.ebi.ac.uk/pride/data/archive/2020/10/PXD020785/20130530_Ecoli_OGE_frac_18.wiff.scan		Not applicable				0.05 Da	50 ppm									Not available			Immobilized pH Gradient Electrophoresis
WCL_OGE_sample1	Escherichia coli	Cell lysate		Escherichia coli str. K-12	Not applicable	Prokaryotic cell	1	Not available			WCL_OGE_medium_1_19	Proteomic profiling by mass spectrometry	1	20130530_Ecoli_OGE_frac_19.wiff.scan	19	Label free sample	TripleTOF 5600+	NT=Trypsin; AC=1001251; CS=(?⇐[KR])(?!P)	DTT	IAA	NT=Carbamidomethylation; AC=UNIMOD:4;TA=C	NT=Oxidation; MT=Variable; TA=M		collision-induced dissociation	Not available	https://ftp.pride.ebi.ac.uk/pride/data/archive/2020/10/PXD020785/20130530_Ecoli_OGE_frac_19.wiff.scan		Not applicable				0.05 Da	50 ppm									Not available			Immobilized pH Gradient Electrophoresis
WCL_OGE_sample1	Escherichia coli	Cell lysate		Escherichia coli str. K-12	Not applicable	Prokaryotic cell	1	Not available			WCL_OGE_medium_1_20	Proteomic profiling by mass spectrometry	1	20130530_Ecoli_OGE_frac_21.wiff.scan	20	Label free sample	TripleTOF 5600+	NT=Trypsin; AC=1001251; CS=(?⇐[KR])(?!P)	DTT	IAA	NT=Carbamidomethylation; AC=UNIMOD:4;TA=C	NT=Oxidation; MT=Variable; TA=M		collision-induced dissociation	Not available	https://ftp.pride.ebi.ac.uk/pride/data/archive/2020/10/PXD020785/20130530_Ecoli_OGE_frac_21.wiff.scan		Not applicable				0.05 Da	50 ppm									Not available			Immobilized pH Gradient Electrophoresis
WCL_OGE_sample1	Escherichia coli	Cell lysate		Escherichia coli str. K-12	Not applicable	Prokaryotic cell	1	Not available			WCL_OGE_medium_1_21	Proteomic profiling by mass spectrometry	1	20130530_Ecoli_OGE_frac_22.wiff.scan	21	Label free sample	TripleTOF 5600+	NT=Trypsin; AC=1001251; CS=(?⇐[KR])(?!P)	DTT	IAA	NT=Carbamidomethylation; AC=UNIMOD:4;TA=C	NT=Oxidation; MT=Variable; TA=M		collision-induced dissociation	Not available	https://ftp.pride.ebi.ac.uk/pride/data/archive/2020/10/PXD020785/20130530_Ecoli_OGE_frac_22.wiff.scan		Not applicable				0.05 Da	50 ppm									Not available			Immobilized pH Gradient Electrophoresis
WCL_OGE_sample1	Escherichia coli	Cell lysate		Escherichia coli str. K-12	Not applicable	Prokaryotic cell	1	Not available			WCL_OGE_medium_1_22	Proteomic profiling by mass spectrometry	1	20130530_Ecoli_OGE_frac_23.wiff.scan	22	Label free sample	TripleTOF 5600+	NT=Trypsin; AC=1001251; CS=(?⇐[KR])(?!P)	DTT	IAA	NT=Carbamidomethylation; AC=UNIMOD:4;TA=C	NT=Oxidation; MT=Variable; TA=M		collision-induced dissociation	Not available	https://ftp.pride.ebi.ac.uk/pride/data/archive/2020/10/PXD020785/20130530_Ecoli_OGE_frac_23.wiff.scan		Not applicable				0.05 Da	50 ppm									Not available			Immobilized pH Gradient Electrophoresis
WCL_OGE_sample1	Escherichia coli	Cell lysate		Escherichia coli str. K-12	Not applicable	Prokaryotic cell	1	Not available			WCL_OGE_medium_1_23	Proteomic profiling by mass spectrometry	1	20130530_Ecoli_OGE_frac_24.wiff.scan	23	Label free sample	TripleTOF 5600+	NT=Trypsin; AC=1001251; CS=(?⇐[KR])(?!P)	DTT	IAA	NT=Carbamidomethylation; AC=UNIMOD:4;TA=C	NT=Oxidation; MT=Variable; TA=M		collision-induced dissociation	Not available	https://ftp.pride.ebi.ac.uk/pride/data/archive/2020/10/PXD020785/20130530_Ecoli_OGE_frac_24.wiff.scan		Not applicable				0.05 Da	50 ppm									Not available			Immobilized pH Gradient Electrophoresis
WCL_OGE_sample1	Escherichia coli	Cell lysate		Escherichia coli str. K-12	Not applicable	Prokaryotic cell	1	Not available			WCL_OGE_medium_1_24	Proteomic profiling by mass spectrometry	1	20130724_Ecoli_OGE_frac_20.wiff.scan	24	Label free sample	TripleTOF 5600+	NT=Trypsin; AC=1001251; CS=(?⇐[KR])(?!P)	DTT	IAA	NT=Carbamidomethylation; AC=UNIMOD:4;TA=C	NT=Oxidation; MT=Variable; TA=M		collision-induced dissociation	Not available	https://ftp.pride.ebi.ac.uk/pride/data/archive/2020/10/PXD020785/20130724_Ecoli_OGE_frac_20.wiff.scan		Not applicable				0.05 Da	50 ppm									Not available			Immobilized pH Gradient Electrophoresis
WCL_OGE_sample2	Escherichia coli	Cell lysate		Escherichia coli str. K-12	Not applicable	Prokaryotic cell	1	Not available			WCL_OGE_medium_2_1	Proteomic profiling by mass spectrometry	1	20131002_Ecoli_OGE_frac_01.wiff.scan	1	Label free sample	TripleTOF 5600+	NT=Trypsin; AC=1001251; CS=(?⇐[KR])(?!P)	DTT	IAA	NT=Carbamidomethylation; AC=UNIMOD:4;TA=C	NT=Oxidation; MT=Variable; TA=M		collision-induced dissociation	Not available	https://ftp.pride.ebi.ac.uk/pride/data/archive/2020/10/PXD020785/20131002_Ecoli_OGE_frac_01.wiff.scan		Not applicable				0.05 Da	50 ppm									Not available			Immobilized pH Gradient Electrophoresis
WCL_OGE_sample2	Escherichia coli	Cell lysate		Escherichia coli str. K-12	Not applicable	Prokaryotic cell	1	Not available			WCL_OGE_medium_2_2	Proteomic profiling by mass spectrometry	1	20131002_Ecoli_OGE_frac_02.wiff.scan	2	Label free sample	TripleTOF 5600+	NT=Trypsin; AC=1001251; CS=(?⇐[KR])(?!P)	DTT	IAA	NT=Carbamidomethylation; AC=UNIMOD:4;TA=C	NT=Oxidation; MT=Variable; TA=M		collision-induced dissociation	Not available	https://ftp.pride.ebi.ac.uk/pride/data/archive/2020/10/PXD020785/20131002_Ecoli_OGE_frac_02.wiff.scan		Not applicable				0.05 Da	50 ppm									Not available			Immobilized pH Gradient Electrophoresis
WCL_OGE_sample2	Escherichia coli	Cell lysate		Escherichia coli str. K-12	Not applicable	Prokaryotic cell	1	Not available			WCL_OGE_medium_2_3	Proteomic profiling by mass spectrometry	1	20131002_Ecoli_OGE_frac_03.wiff.scan	3	Label free sample	TripleTOF 5600+	NT=Trypsin; AC=1001251; CS=(?⇐[KR])(?!P)	DTT	IAA	NT=Carbamidomethylation; AC=UNIMOD:4;TA=C	NT=Oxidation; MT=Variable; TA=M		collision-induced dissociation	Not available	https://ftp.pride.ebi.ac.uk/pride/data/archive/2020/10/PXD020785/20131002_Ecoli_OGE_frac_03.wiff.scan		Not applicable				0.05 Da	50 ppm									Not available			Immobilized pH Gradient Electrophoresis
WCL_OGE_sample2	Escherichia coli	Cell lysate		Escherichia coli str. K-12	Not applicable	Prokaryotic cell	1	Not available			WCL_OGE_medium_2_4	Proteomic profiling by mass spectrometry	1	20131002_Ecoli_OGE_frac_04.wiff.scan	4	Label free sample	TripleTOF 5600+	NT=Trypsin; AC=1001251; CS=(?⇐[KR])(?!P)	DTT	IAA	NT=Carbamidomethylation; AC=UNIMOD:4;TA=C	NT=Oxidation; MT=Variable; TA=M		collision-induced dissociation	Not available	https://ftp.pride.ebi.ac.uk/pride/data/archive/2020/10/PXD020785/20131002_Ecoli_OGE_frac_04.wiff.scan		Not applicable				0.05 Da	50 ppm									Not available			Immobilized pH Gradient Electrophoresis
WCL_OGE_sample2	Escherichia coli	Cell lysate		Escherichia coli str. K-12	Not applicable	Prokaryotic cell	1	Not available			WCL_OGE_medium_2_5	Proteomic profiling by mass spectrometry	1	20131002_Ecoli_OGE_frac_05.wiff.scan	5	Label free sample	TripleTOF 5600+	NT=Trypsin; AC=1001251; CS=(?⇐[KR])(?!P)	DTT	IAA	NT=Carbamidomethylation; AC=UNIMOD:4;TA=C	NT=Oxidation; MT=Variable; TA=M		collision-induced dissociation	Not available	https://ftp.pride.ebi.ac.uk/pride/data/archive/2020/10/PXD020785/20131002_Ecoli_OGE_frac_05.wiff.scan		Not applicable				0.05 Da	50 ppm									Not available			Immobilized pH Gradient Electrophoresis
WCL_OGE_sample2	Escherichia coli	Cell lysate		Escherichia coli str. K-12	Not applicable	Prokaryotic cell	1	Not available			WCL_OGE_medium_2_6	Proteomic profiling by mass spectrometry	1	20131002_Ecoli_OGE_frac_06.wiff.scan	6	Label free sample	TripleTOF 5600+	NT=Trypsin; AC=1001251; CS=(?⇐[KR])(?!P)	DTT	IAA	NT=Carbamidomethylation; AC=UNIMOD:4;TA=C	NT=Oxidation; MT=Variable; TA=M		collision-induced dissociation	Not available	https://ftp.pride.ebi.ac.uk/pride/data/archive/2020/10/PXD020785/20131002_Ecoli_OGE_frac_06.wiff.scan		Not applicable				0.05 Da	50 ppm									Not available			Immobilized pH Gradient Electrophoresis
WCL_OGE_sample2	Escherichia coli	Cell lysate		Escherichia coli str. K-12	Not applicable	Prokaryotic cell	1	Not available			WCL_OGE_medium_2_7	Proteomic profiling by mass spectrometry	1	20131002_Ecoli_OGE_frac_07.wiff.scan	7	Label free sample	TripleTOF 5600+	NT=Trypsin; AC=1001251; CS=(?⇐[KR])(?!P)	DTT	IAA	NT=Carbamidomethylation; AC=UNIMOD:4;TA=C	NT=Oxidation; MT=Variable; TA=M		collision-induced dissociation	Not available	https://ftp.pride.ebi.ac.uk/pride/data/archive/2020/10/PXD020785/20131002_Ecoli_OGE_frac_07.wiff.scan		Not applicable				0.05 Da	50 ppm									Not available			Immobilized pH Gradient Electrophoresis
WCL_OGE_sample2	Escherichia coli	Cell lysate		Escherichia coli str. K-12	Not applicable	Prokaryotic cell	1	Not available			WCL_OGE_medium_2_8	Proteomic profiling by mass spectrometry	1	20131002_Ecoli_OGE_frac_08.wiff.scan	8	Label free sample	TripleTOF 5600+	NT=Trypsin; AC=1001251; CS=(?⇐[KR])(?!P)	DTT	IAA	NT=Carbamidomethylation; AC=UNIMOD:4;TA=C	NT=Oxidation; MT=Variable; TA=M		collision-induced dissociation	Not available	https://ftp.pride.ebi.ac.uk/pride/data/archive/2020/10/PXD020785/20131002_Ecoli_OGE_frac_08.wiff.scan		Not applicable				0.05 Da	50 ppm									Not available			Immobilized pH Gradient Electrophoresis
WCL_OGE_sample2	Escherichia coli	Cell lysate		Escherichia coli str. K-12	Not applicable	Prokaryotic cell	1	Not available			WCL_OGE_medium_2_9	Proteomic profiling by mass spectrometry	1	20131002_Ecoli_OGE_frac_09.wiff.scan	9	Label free sample	TripleTOF 5600+	NT=Trypsin; AC=1001251; CS=(?⇐[KR])(?!P)	DTT	IAA	NT=Carbamidomethylation; AC=UNIMOD:4;TA=C	NT=Oxidation; MT=Variable; TA=M		collision-induced dissociation	Not available	https://ftp.pride.ebi.ac.uk/pride/data/archive/2020/10/PXD020785/20131002_Ecoli_OGE_frac_09.wiff.scan		Not applicable				0.05 Da	50 ppm									Not available			Immobilized pH Gradient Electrophoresis
WCL_OGE_sample2	Escherichia coli	Cell lysate		Escherichia coli str. K-12	Not applicable	Prokaryotic cell	1	Not available			WCL_OGE_medium_2_10	Proteomic profiling by mass spectrometry	1	20131002_Ecoli_OGE_frac_10.wiff.scan	10	Label free sample	TripleTOF 5600+	NT=Trypsin; AC=1001251; CS=(?⇐[KR])(?!P)	DTT	IAA	NT=Carbamidomethylation; AC=UNIMOD:4;TA=C	NT=Oxidation; MT=Variable; TA=M		collision-induced dissociation	Not available	https://ftp.pride.ebi.ac.uk/pride/data/archive/2020/10/PXD020785/20131002_Ecoli_OGE_frac_10.wiff.scan		Not applicable				0.05 Da	50 ppm									Not available			Immobilized pH Gradient Electrophoresis
WCL_OGE_sample2	Escherichia coli	Cell lysate		Escherichia coli str. K-12	Not applicable	Prokaryotic cell	1	Not available			WCL_OGE_medium_2_11	Proteomic profiling by mass spectrometry	1	20131002_Ecoli_OGE_frac_11.wiff.scan	11	Label free sample	TripleTOF 5600+	NT=Trypsin; AC=1001251; CS=(?⇐[KR])(?!P)	DTT	IAA	NT=Carbamidomethylation; AC=UNIMOD:4;TA=C	NT=Oxidation; MT=Variable; TA=M		collision-induced dissociation	Not available	https://ftp.pride.ebi.ac.uk/pride/data/archive/2020/10/PXD020785/20131002_Ecoli_OGE_frac_11.wiff.scan		Not applicable				0.05 Da	50 ppm									Not available			Immobilized pH Gradient Electrophoresis
WCL_OGE_sample2	Escherichia coli	Cell lysate		Escherichia coli str. K-12	Not applicable	Prokaryotic cell	1	Not available			WCL_OGE_medium_2_12	Proteomic profiling by mass spectrometry	1	20131002_Ecoli_OGE_frac_12.wiff.scan	12	Label free sample	TripleTOF 5600+	NT=Trypsin; AC=1001251; CS=(?⇐[KR])(?!P)	DTT	IAA	NT=Carbamidomethylation; AC=UNIMOD:4;TA=C	NT=Oxidation; MT=Variable; TA=M		collision-induced dissociation	Not available	https://ftp.pride.ebi.ac.uk/pride/data/archive/2020/10/PXD020785/20131002_Ecoli_OGE_frac_12.wiff.scan		Not applicable				0.05 Da	50 ppm									Not available			Immobilized pH Gradient Electrophoresis
WCL_OGE_sample2	Escherichia coli	Cell lysate		Escherichia coli str. K-12	Not applicable	Prokaryotic cell	1	Not available			WCL_OGE_medium_2_13	Proteomic profiling by mass spectrometry	1	20131002_Ecoli_OGE_frac_13.wiff.scan	13	Label free sample	TripleTOF 5600+	NT=Trypsin; AC=1001251; CS=(?⇐[KR])(?!P)	DTT	IAA	NT=Carbamidomethylation; AC=UNIMOD:4;TA=C	NT=Oxidation; MT=Variable; TA=M		collision-induced dissociation	Not available	https://ftp.pride.ebi.ac.uk/pride/data/archive/2020/10/PXD020785/20131002_Ecoli_OGE_frac_13.wiff.scan		Not applicable				0.05 Da	50 ppm									Not available			Immobilized pH Gradient Electrophoresis
WCL_OGE_sample2	Escherichia coli	Cell lysate		Escherichia coli str. K-12	Not applicable	Prokaryotic cell	1	Not available			WCL_OGE_medium_2_14	Proteomic profiling by mass spectrometry	1	20131002_Ecoli_OGE_frac_14.wiff.scan	14	Label free sample	TripleTOF 5600+	NT=Trypsin; AC=1001251; CS=(?⇐[KR])(?!P)	DTT	IAA	NT=Carbamidomethylation; AC=UNIMOD:4;TA=C	NT=Oxidation; MT=Variable; TA=M		collision-induced dissociation	Not available	https://ftp.pride.ebi.ac.uk/pride/data/archive/2020/10/PXD020785/20131002_Ecoli_OGE_frac_14.wiff.scan		Not applicable				0.05 Da	50 ppm									Not available			Immobilized pH Gradient Electrophoresis
WCL_OGE_sample2	Escherichia coli	Cell lysate		Escherichia coli str. K-12	Not applicable	Prokaryotic cell	1	Not available			WCL_OGE_medium_2_15	Proteomic profiling by mass spectrometry	1	20131002_Ecoli_OGE_frac_15.wiff.scan	15	Label free sample	TripleTOF 5600+	NT=Trypsin; AC=1001251; CS=(?⇐[KR])(?!P)	DTT	IAA	NT=Carbamidomethylation; AC=UNIMOD:4;TA=C	NT=Oxidation; MT=Variable; TA=M		collision-induced dissociation	Not available	https://ftp.pride.ebi.ac.uk/pride/data/archive/2020/10/PXD020785/20131002_Ecoli_OGE_frac_15.wiff.scan		Not applicable				0.05 Da	50 ppm									Not available			Immobilized pH Gradient Electrophoresis
WCL_OGE_sample2	Escherichia coli	Cell lysate		Escherichia coli str. K-12	Not applicable	Prokaryotic cell	1	Not available			WCL_OGE_medium_2_16	Proteomic profiling by mass spectrometry	1	20131002_Ecoli_OGE_frac_16.wiff.scan	16	Label free sample	TripleTOF 5600+	NT=Trypsin; AC=1001251; CS=(?⇐[KR])(?!P)	DTT	IAA	NT=Carbamidomethylation; AC=UNIMOD:4;TA=C	NT=Oxidation; MT=Variable; TA=M		collision-induced dissociation	Not available	https://ftp.pride.ebi.ac.uk/pride/data/archive/2020/10/PXD020785/20131002_Ecoli_OGE_frac_16.wiff.scan		Not applicable				0.05 Da	50 ppm									Not available			Immobilized pH Gradient Electrophoresis
WCL_OGE_sample2	Escherichia coli	Cell lysate		Escherichia coli str. K-12	Not applicable	Prokaryotic cell	1	Not available			WCL_OGE_medium_2_17	Proteomic profiling by mass spectrometry	1	20131002_Ecoli_OGE_frac_17.wiff.scan	17	Label free sample	TripleTOF 5600+	NT=Trypsin; AC=1001251; CS=(?⇐[KR])(?!P)	DTT	IAA	NT=Carbamidomethylation; AC=UNIMOD:4;TA=C	NT=Oxidation; MT=Variable; TA=M		collision-induced dissociation	Not available	https://ftp.pride.ebi.ac.uk/pride/data/archive/2020/10/PXD020785/20131002_Ecoli_OGE_frac_17.wiff.scan		Not applicable				0.05 Da	50 ppm									Not available			Immobilized pH Gradient Electrophoresis
WCL_OGE_sample2	Escherichia coli	Cell lysate		Escherichia coli str. K-12	Not applicable	Prokaryotic cell	1	Not available			WCL_OGE_medium_2_18	Proteomic profiling by mass spectrometry	1	20131002_Ecoli_OGE_frac_18.wiff.scan	18	Label free sample	TripleTOF 5600+	NT=Trypsin; AC=1001251; CS=(?⇐[KR])(?!P)	DTT	IAA	NT=Carbamidomethylation; AC=UNIMOD:4;TA=C	NT=Oxidation; MT=Variable; TA=M		collision-induced dissociation	Not available	https://ftp.pride.ebi.ac.uk/pride/data/archive/2020/10/PXD020785/20131002_Ecoli_OGE_frac_18.wiff.scan		Not applicable				0.05 Da	50 ppm									Not available			Immobilized pH Gradient Electrophoresis
WCL_OGE_sample2	Escherichia coli	Cell lysate		Escherichia coli str. K-12	Not applicable	Prokaryotic cell	1	Not available			WCL_OGE_medium_2_19	Proteomic profiling by mass spectrometry	1	20131002_Ecoli_OGE_frac_19.wiff.scan	19	Label free sample	TripleTOF 5600+	NT=Trypsin; AC=1001251; CS=(?⇐[KR])(?!P)	DTT	IAA	NT=Carbamidomethylation; AC=UNIMOD:4;TA=C	NT=Oxidation; MT=Variable; TA=M		collision-induced dissociation	Not available	https://ftp.pride.ebi.ac.uk/pride/data/archive/2020/10/PXD020785/20131002_Ecoli_OGE_frac_19.wiff.scan		Not applicable				0.05 Da	50 ppm									Not available			Immobilized pH Gradient Electrophoresis
WCL_OGE_sample2	Escherichia coli	Cell lysate		Escherichia coli str. K-12	Not applicable	Prokaryotic cell	1	Not available			WCL_OGE_medium_2_20	Proteomic profiling by mass spectrometry	1	20131002_Ecoli_OGE_frac_20.wiff.scan	20	Label free sample	TripleTOF 5600+	NT=Trypsin; AC=1001251; CS=(?⇐[KR])(?!P)	DTT	IAA	NT=Carbamidomethylation; AC=UNIMOD:4;TA=C	NT=Oxidation; MT=Variable; TA=M		collision-induced dissociation	Not available	https://ftp.pride.ebi.ac.uk/pride/data/archive/2020/10/PXD020785/20131002_Ecoli_OGE_frac_20.wiff.scan		Not applicable				0.05 Da	50 ppm									Not available			Immobilized pH Gradient Electrophoresis
WCL_OGE_sample2	Escherichia coli	Cell lysate		Escherichia coli str. K-12	Not applicable	Prokaryotic cell	1	Not available			WCL_OGE_medium_2_21	Proteomic profiling by mass spectrometry	1	20131002_Ecoli_OGE_frac_21.wiff.scan	21	Label free sample	TripleTOF 5600+	NT=Trypsin; AC=1001251; CS=(?⇐[KR])(?!P)	DTT	IAA	NT=Carbamidomethylation; AC=UNIMOD:4;TA=C	NT=Oxidation; MT=Variable; TA=M		collision-induced dissociation	Not available	https://ftp.pride.ebi.ac.uk/pride/data/archive/2020/10/PXD020785/20131002_Ecoli_OGE_frac_21.wiff.scan		Not applicable				0.05 Da	50 ppm									Not available			Immobilized pH Gradient Electrophoresis
WCL_OGE_sample2	Escherichia coli	Cell lysate		Escherichia coli str. K-12	Not applicable	Prokaryotic cell	1	Not available			WCL_OGE_medium_2_22	Proteomic profiling by mass spectrometry	1	20131002_Ecoli_OGE_frac_22.wiff.scan	22	Label free sample	TripleTOF 5600+	NT=Trypsin; AC=1001251; CS=(?⇐[KR])(?!P)	DTT	IAA	NT=Carbamidomethylation; AC=UNIMOD:4;TA=C	NT=Oxidation; MT=Variable; TA=M		collision-induced dissociation	Not available	https://ftp.pride.ebi.ac.uk/pride/data/archive/2020/10/PXD020785/20131002_Ecoli_OGE_frac_22.wiff.scan		Not applicable				0.05 Da	50 ppm									Not available			Immobilized pH Gradient Electrophoresis
WCL_OGE_sample2	Escherichia coli	Cell lysate		Escherichia coli str. K-12	Not applicable	Prokaryotic cell	1	Not available			WCL_OGE_medium_2_23	Proteomic profiling by mass spectrometry	1	20131002_Ecoli_OGE_frac_23.wiff.scan	23	Label free sample	TripleTOF 5600+	NT=Trypsin; AC=1001251; CS=(?⇐[KR])(?!P)	DTT	IAA	NT=Carbamidomethylation; AC=UNIMOD:4;TA=C	NT=Oxidation; MT=Variable; TA=M		collision-induced dissociation	Not available	https://ftp.pride.ebi.ac.uk/pride/data/archive/2020/10/PXD020785/20131002_Ecoli_OGE_frac_23.wiff.scan		Not applicable				0.05 Da	50 ppm									Not available			Immobilized pH Gradient Electrophoresis
WCL_OGE_sample2	Escherichia coli	Cell lysate		Escherichia coli str. K-12	Not applicable	Prokaryotic cell	1	Not available			WCL_OGE_medium_2_24	Proteomic profiling by mass spectrometry	1	20131002_Ecoli_OGE_frac_24.wiff.scan	24	Label free sample	TripleTOF 5600+	NT=Trypsin; AC=1001251; CS=(?⇐[KR])(?!P)	DTT	IAA	NT=Carbamidomethylation; AC=UNIMOD:4;TA=C	NT=Oxidation; MT=Variable; TA=M		collision-induced dissociation	Not available	https://ftp.pride.ebi.ac.uk/pride/data/archive/2020/10/PXD020785/20131002_Ecoli_OGE_frac_24.wiff.scan		Not applicable				0.05 Da	50 ppm									Not available			Immobilized pH Gradient Electrophoresis
synthetic_peptide_pool1	Escherichia coli	Cell lysate		Not applicable	Not applicable	Prokaryotic cell	1	Not available			peptides_1	Proteomic profiling by mass spectrometry	1	20140324_Ecoli_peptides_1809_1.wiff.scan	1	Label free sample	TripleTOF 5600+	NT=Trypsin; AC=1001251; CS=(?⇐[KR])(?!P)	DTT	IAA	NT=Carbamidomethylation; AC=UNIMOD:4;TA=C	NT=Oxidation; MT=Variable; TA=M		collision-induced dissociation	Not available	https://ftp.pride.ebi.ac.uk/pride/data/archive/2020/10/PXD020785/20140324_Ecoli_peptides_1809_1.wiff.scan		Not applicable				0.05 Da	50 ppm									Not available			Not applicable
synthetic_peptide_pool2	Escherichia coli	Cell lysate		Not applicable	Not applicable	Prokaryotic cell	1	Not available			peptides_2	Proteomic profiling by mass spectrometry	1	20140324_Ecoli_peptides_1809_2.wiff.scan	1	Label free sample	TripleTOF 5600+	NT=Trypsin; AC=1001251; CS=(?⇐[KR])(?!P)	DTT	IAA	NT=Carbamidomethylation; AC=UNIMOD:4;TA=C	NT=Oxidation; MT=Variable; TA=M		collision-induced dissociation	Not available	https://ftp.pride.ebi.ac.uk/pride/data/archive/2020/10/PXD020785/20140324_Ecoli_peptides_1809_2.wiff.scan		Not applicable				0.05 Da	50 ppm									Not available			Not applicable
synthetic_peptide_pool3	Escherichia coli	Cell lysate		Not applicable	Not applicable	Prokaryotic cell	1	Not available			peptides_3	Proteomic profiling by mass spectrometry	1	20140324_Ecoli_peptides_1810_1.wiff.scan	1	Label free sample	TripleTOF 5600+	NT=Trypsin; AC=1001251; CS=(?⇐[KR])(?!P)	DTT	IAA	NT=Carbamidomethylation; AC=UNIMOD:4;TA=C	NT=Oxidation; MT=Variable; TA=M		collision-induced dissociation	Not available	https://ftp.pride.ebi.ac.uk/pride/data/archive/2020/10/PXD020785/20140324_Ecoli_peptides_1810_1.wiff.scan		Not applicable				0.05 Da	50 ppm									Not available			Not applicable
synthetic_peptide_pool4	Escherichia coli	Cell lysate		Not applicable	Not applicable	Prokaryotic cell	1	Not available			peptides_4	Proteomic profiling by mass spectrometry	1	20140324_Ecoli_peptides_1810_2.wiff.scan	1	Label free sample	TripleTOF 5600+	NT=Trypsin; AC=1001251; CS=(?⇐[KR])(?!P)	DTT	IAA	NT=Carbamidomethylation; AC=UNIMOD:4;TA=C	NT=Oxidation; MT=Variable; TA=M		collision-induced dissociation	Not available	https://ftp.pride.ebi.ac.uk/pride/data/archive/2020/10/PXD020785/20140324_Ecoli_peptides_1810_2.wiff.scan		Not applicable				0.05 Da	50 ppm									Not available			Not applicable
synthetic_peptide_pool5	Escherichia coli	Cell lysate		Not applicable	Not applicable	Prokaryotic cell	1	Not available			peptides_5	Proteomic profiling by mass spectrometry	1	20140324_Ecoli_peptides_1811_1.wiff.scan	1	Label free sample	TripleTOF 5600+	NT=Trypsin; AC=1001251; CS=(?⇐[KR])(?!P)	DTT	IAA	NT=Carbamidomethylation; AC=UNIMOD:4;TA=C	NT=Oxidation; MT=Variable; TA=M		collision-induced dissociation	Not available	https://ftp.pride.ebi.ac.uk/pride/data/archive/2020/10/PXD020785/20140324_Ecoli_peptides_1811_1.wiff.scan		Not applicable				0.05 Da	50 ppm									Not available			Not applicable
synthetic_peptide_pool6	Escherichia coli	Cell lysate		Not applicable	Not applicable	Prokaryotic cell	1	Not available			peptides_6	Proteomic profiling by mass spectrometry	1	20140324_Ecoli_peptides_1811_2.wiff.scan	1	Label free sample	TripleTOF 5600+	NT=Trypsin; AC=1001251; CS=(?⇐[KR])(?!P)	DTT	IAA	NT=Carbamidomethylation; AC=UNIMOD:4;TA=C	NT=Oxidation; MT=Variable; TA=M		collision-induced dissociation	Not available	https://ftp.pride.ebi.ac.uk/pride/data/archive/2020/10/PXD020785/20140324_Ecoli_peptides_1811_2.wiff.scan		Not applicable				0.05 Da	50 ppm									Not available			Not applicable
synthetic_peptide_pool7	Escherichia coli	Cell lysate		Not applicable	Not applicable	Prokaryotic cell	1	Not available			peptides_7	Proteomic profiling by mass spectrometry	1	20140324_Ecoli_peptides_1812_1.wiff.scan	1	Label free sample	TripleTOF 5600+	NT=Trypsin; AC=1001251; CS=(?⇐[KR])(?!P)	DTT	IAA	NT=Carbamidomethylation; AC=UNIMOD:4;TA=C	NT=Oxidation; MT=Variable; TA=M		collision-induced dissociation	Not available	https://ftp.pride.ebi.ac.uk/pride/data/archive/2020/10/PXD020785/20140324_Ecoli_peptides_1812_1.wiff.scan		Not applicable				0.05 Da	50 ppm									Not available			Not applicable
synthetic_peptide_pool8	Escherichia coli	Cell lysate		Not applicable	Not applicable	Prokaryotic cell	1	Not available			peptides_8	Proteomic profiling by mass spectrometry	1	20140324_Ecoli_peptides_1812_2.wiff.scan	1	Label free sample	TripleTOF 5600+	NT=Trypsin; AC=1001251; CS=(?⇐[KR])(?!P)	DTT	IAA	NT=Carbamidomethylation; AC=UNIMOD:4;TA=C	NT=Oxidation; MT=Variable; TA=M		collision-induced dissociation	Not available	https://ftp.pride.ebi.ac.uk/pride/data/archive/2020/10/PXD020785/20140324_Ecoli_peptides_1812_2.wiff.scan		Not applicable				0.05 Da	50 ppm									Not available			Not applicable
synthetic_peptide_pool9	Escherichia coli	Cell lysate		Not applicable	Not applicable	Prokaryotic cell	1	Not available			peptides_9	Proteomic profiling by mass spectrometry	1	20140325_Ecoli_peptides_1809_3.wiff.scan	1	Label free sample	TripleTOF 5600+	NT=Trypsin; AC=1001251; CS=(?⇐[KR])(?!P)	DTT	IAA	NT=Carbamidomethylation; AC=UNIMOD:4;TA=C	NT=Oxidation; MT=Variable; TA=M		collision-induced dissociation	Not available	https://ftp.pride.ebi.ac.uk/pride/data/archive/2020/10/PXD020785/20140325_Ecoli_peptides_1809_3.wiff.scan		Not applicable				0.05 Da	50 ppm									Not available			Not applicable
synthetic_peptide_pool10	Escherichia coli	Cell lysate		Not applicable	Not applicable	Prokaryotic cell	1	Not available			peptides_10	Proteomic profiling by mass spectrometry	1	20140325_Ecoli_peptides_1810_3.wiff.scan	1	Label free sample	TripleTOF 5600+	NT=Trypsin; AC=1001251; CS=(?⇐[KR])(?!P)	DTT	IAA	NT=Carbamidomethylation; AC=UNIMOD:4;TA=C	NT=Oxidation; MT=Variable; TA=M		collision-induced dissociation	Not available	https://ftp.pride.ebi.ac.uk/pride/data/archive/2020/10/PXD020785/20140325_Ecoli_peptides_1810_3.wiff.scan		Not applicable				0.05 Da	50 ppm									Not available			Not applicable
synthetic_peptide_pool11	Escherichia coli	Cell lysate		Not applicable	Not applicable	Prokaryotic cell	1	Not available			peptides_11	Proteomic profiling by mass spectrometry	1	20140325_Ecoli_peptides_1811_3.wiff.scan	1	Label free sample	TripleTOF 5600+	NT=Trypsin; AC=1001251; CS=(?⇐[KR])(?!P)	DTT	IAA	NT=Carbamidomethylation; AC=UNIMOD:4;TA=C	NT=Oxidation; MT=Variable; TA=M		collision-induced dissociation	Not available	https://ftp.pride.ebi.ac.uk/pride/data/archive/2020/10/PXD020785/20140325_Ecoli_peptides_1811_3.wiff.scan		Not applicable				0.05 Da	50 ppm									Not available			Not applicable
synthetic_peptide_pool12	Escherichia coli	Cell lysate		Not applicable	Not applicable	Prokaryotic cell	1	Not available			peptides_12	Proteomic profiling by mass spectrometry	1	20140325_Ecoli_peptides_1812_2-35gradient_1.wiff.scan	1	Label free sample	TripleTOF 5600+	NT=Trypsin; AC=1001251; CS=(?⇐[KR])(?!P)	DTT	IAA	NT=Carbamidomethylation; AC=UNIMOD:4;TA=C	NT=Oxidation; MT=Variable; TA=M		collision-induced dissociation	Not available	https://ftp.pride.ebi.ac.uk/pride/data/archive/2020/10/PXD020785/20140325_Ecoli_peptides_1812_2-35gradient_1.wiff.scan		Not applicable				0.05 Da	50 ppm									Not available			Not applicable
DMS_WCL_sample	Escherichia coli	Cell lysate		Escherichia coli str. K-12	Not applicable	Prokaryotic cell	1	M9 medium			WCL_DMS_fractionation_1	Proteomic profiling by mass spectrometry	1	20140606_DMSon_Ecoli_1.wiff.scan	1	Label free sample	TripleTOF 5600+	NT=Trypsin; AC=1001251; CS=(?⇐[KR])(?!P)	DTT	IAA	NT=Carbamidomethylation; AC=UNIMOD:4;TA=C	NT=Oxidation; MT=Variable; TA=M		collision-induced dissociation	Not available	https://ftp.pride.ebi.ac.uk/pride/data/archive/2020/10/PXD020785/20140606_DMSon_Ecoli_1.wiff.scan		Not applicable				0.05 Da	50 ppm									M9 medium			SelexION mobility separation
DMS_WCL_sample	Escherichia coli	Cell lysate		Escherichia coli str. K-12	Not applicable	Prokaryotic cell	1	M9 medium			WCL_DMS_fractionation_2	Proteomic profiling by mass spectrometry	1	20140606_DMSon_Ecoli_10.wiff.scan	2	Label free sample	TripleTOF 5600+	NT=Trypsin; AC=1001251; CS=(?⇐[KR])(?!P)	DTT	IAA	NT=Carbamidomethylation; AC=UNIMOD:4;TA=C	NT=Oxidation; MT=Variable; TA=M		collision-induced dissociation	Not available	https://ftp.pride.ebi.ac.uk/pride/data/archive/2020/10/PXD020785/20140606_DMSon_Ecoli_10.wiff.scan		Not applicable				0.05 Da	50 ppm									M9 medium			SelexION mobility separation
DMS_WCL_sample	Escherichia coli	Cell lysate		Escherichia coli str. K-12	Not applicable	Prokaryotic cell	1	M9 medium			WCL_DMS_fractionation_3	Proteomic profiling by mass spectrometry	1	20140606_DMSon_Ecoli_11.wiff.scan	3	Label free sample	TripleTOF 5600+	NT=Trypsin; AC=1001251; CS=(?⇐[KR])(?!P)	DTT	IAA	NT=Carbamidomethylation; AC=UNIMOD:4;TA=C	NT=Oxidation; MT=Variable; TA=M		collision-induced dissociation	Not available	https://ftp.pride.ebi.ac.uk/pride/data/archive/2020/10/PXD020785/20140606_DMSon_Ecoli_11.wiff.scan		Not applicable				0.05 Da	50 ppm									M9 medium			SelexION mobility separation
DMS_WCL_sample	Escherichia coli	Cell lysate		Escherichia coli str. K-12	Not applicable	Prokaryotic cell	1	M9 medium			WCL_DMS_fractionation_4	Proteomic profiling by mass spectrometry	1	20140606_DMSon_Ecoli_12.wiff.scan	4	Label free sample	TripleTOF 5600+	NT=Trypsin; AC=1001251; CS=(?⇐[KR])(?!P)	DTT	IAA	NT=Carbamidomethylation; AC=UNIMOD:4;TA=C	NT=Oxidation; MT=Variable; TA=M		collision-induced dissociation	Not available	https://ftp.pride.ebi.ac.uk/pride/data/archive/2020/10/PXD020785/20140606_DMSon_Ecoli_12.wiff.scan		Not applicable				0.05 Da	50 ppm									M9 medium			SelexION mobility separation
DMS_WCL_sample	Escherichia coli	Cell lysate		Escherichia coli str. K-12	Not applicable	Prokaryotic cell	1	M9 medium			WCL_DMS_fractionation_5	Proteomic profiling by mass spectrometry	1	20140606_DMSon_Ecoli_13.wiff.scan	5	Label free sample	TripleTOF 5600+	NT=Trypsin; AC=1001251; CS=(?⇐[KR])(?!P)	DTT	IAA	NT=Carbamidomethylation; AC=UNIMOD:4;TA=C	NT=Oxidation; MT=Variable; TA=M		collision-induced dissociation	Not available	https://ftp.pride.ebi.ac.uk/pride/data/archive/2020/10/PXD020785/20140606_DMSon_Ecoli_13.wiff.scan		Not applicable				0.05 Da	50 ppm									M9 medium			SelexION mobility separation
DMS_WCL_sample	Escherichia coli	Cell lysate		Escherichia coli str. K-12	Not applicable	Prokaryotic cell	1	M9 medium			WCL_DMS_fractionation_6	Proteomic profiling by mass spectrometry	1	20140606_DMSon_Ecoli_14.wiff.scan	6	Label free sample	TripleTOF 5600+	NT=Trypsin; AC=1001251; CS=(?⇐[KR])(?!P)	DTT	IAA	NT=Carbamidomethylation; AC=UNIMOD:4;TA=C	NT=Oxidation; MT=Variable; TA=M		collision-induced dissociation	Not available	https://ftp.pride.ebi.ac.uk/pride/data/archive/2020/10/PXD020785/20140606_DMSon_Ecoli_14.wiff.scan		Not applicable				0.05 Da	50 ppm									M9 medium			SelexION mobility separation
DMS_WCL_sample	Escherichia coli	Cell lysate		Escherichia coli str. K-12	Not applicable	Prokaryotic cell	1	M9 medium			WCL_DMS_fractionation_7	Proteomic profiling by mass spectrometry	1	20140606_DMSon_Ecoli_15.wiff.scan	7	Label free sample	TripleTOF 5600+	NT=Trypsin; AC=1001251; CS=(?⇐[KR])(?!P)	DTT	IAA	NT=Carbamidomethylation; AC=UNIMOD:4;TA=C	NT=Oxidation; MT=Variable; TA=M		collision-induced dissociation	Not available	https://ftp.pride.ebi.ac.uk/pride/data/archive/2020/10/PXD020785/20140606_DMSon_Ecoli_15.wiff.scan		Not applicable				0.05 Da	50 ppm									M9 medium			SelexION mobility separation
DMS_WCL_sample	Escherichia coli	Cell lysate		Escherichia coli str. K-12	Not applicable	Prokaryotic cell	1	M9 medium			WCL_DMS_fractionation_8	Proteomic profiling by mass spectrometry	1	20140606_DMSon_Ecoli_16.wiff.scan	8	Label free sample	TripleTOF 5600+	NT=Trypsin; AC=1001251; CS=(?⇐[KR])(?!P)	DTT	IAA	NT=Carbamidomethylation; AC=UNIMOD:4;TA=C	NT=Oxidation; MT=Variable; TA=M		collision-induced dissociation	Not available	https://ftp.pride.ebi.ac.uk/pride/data/archive/2020/10/PXD020785/20140606_DMSon_Ecoli_16.wiff.scan		Not applicable				0.05 Da	50 ppm									M9 medium			SelexION mobility separation
DMS_WCL_sample	Escherichia coli	Cell lysate		Escherichia coli str. K-12	Not applicable	Prokaryotic cell	1	M9 medium			WCL_DMS_fractionation_9	Proteomic profiling by mass spectrometry	1	20140606_DMSon_Ecoli_17.wiff.scan	9	Label free sample	TripleTOF 5600+	NT=Trypsin; AC=1001251; CS=(?⇐[KR])(?!P)	DTT	IAA	NT=Carbamidomethylation; AC=UNIMOD:4;TA=C	NT=Oxidation; MT=Variable; TA=M		collision-induced dissociation	Not available	https://ftp.pride.ebi.ac.uk/pride/data/archive/2020/10/PXD020785/20140606_DMSon_Ecoli_17.wiff.scan		Not applicable				0.05 Da	50 ppm									M9 medium			SelexION mobility separation
DMS_WCL_sample	Escherichia coli	Cell lysate		Escherichia coli str. K-12	Not applicable	Prokaryotic cell	1	M9 medium			WCL_DMS_fractionation_10	Proteomic profiling by mass spectrometry	1	20140606_DMSon_Ecoli_18.wiff.scan	10	Label free sample	TripleTOF 5600+	NT=Trypsin; AC=1001251; CS=(?⇐[KR])(?!P)	DTT	IAA	NT=Carbamidomethylation; AC=UNIMOD:4;TA=C	NT=Oxidation; MT=Variable; TA=M		collision-induced dissociation	Not available	https://ftp.pride.ebi.ac.uk/pride/data/archive/2020/10/PXD020785/20140606_DMSon_Ecoli_18.wiff.scan		Not applicable				0.05 Da	50 ppm									M9 medium			SelexION mobility separation
DMS_WCL_sample	Escherichia coli	Cell lysate		Escherichia coli str. K-12	Not applicable	Prokaryotic cell	1	M9 medium			WCL_DMS_fractionation_11	Proteomic profiling by mass spectrometry	1	20140606_DMSon_Ecoli_19.wiff.scan	11	Label free sample	TripleTOF 5600+	NT=Trypsin; AC=1001251; CS=(?⇐[KR])(?!P)	DTT	IAA	NT=Carbamidomethylation; AC=UNIMOD:4;TA=C	NT=Oxidation; MT=Variable; TA=M		collision-induced dissociation	Not available	https://ftp.pride.ebi.ac.uk/pride/data/archive/2020/10/PXD020785/20140606_DMSon_Ecoli_19.wiff.scan		Not applicable				0.05 Da	50 ppm									M9 medium			SelexION mobility separation
DMS_WCL_sample	Escherichia coli	Cell lysate		Escherichia coli str. K-12	Not applicable	Prokaryotic cell	1	M9 medium			WCL_DMS_fractionation_12	Proteomic profiling by mass spectrometry	1	20140606_DMSon_Ecoli_2.wiff.scan	12	Label free sample	TripleTOF 5600+	NT=Trypsin; AC=1001251; CS=(?⇐[KR])(?!P)	DTT	IAA	NT=Carbamidomethylation; AC=UNIMOD:4;TA=C	NT=Oxidation; MT=Variable; TA=M		collision-induced dissociation	Not available	https://ftp.pride.ebi.ac.uk/pride/data/archive/2020/10/PXD020785/20140606_DMSon_Ecoli_2.wiff.scan		Not applicable				0.05 Da	50 ppm									M9 medium			SelexION mobility separation
DMS_WCL_sample	Escherichia coli	Cell lysate		Escherichia coli str. K-12	Not applicable	Prokaryotic cell	1	M9 medium			WCL_DMS_fractionation_13	Proteomic profiling by mass spectrometry	1	20140606_DMSon_Ecoli_20.wiff.scan	13	Label free sample	TripleTOF 5600+	NT=Trypsin; AC=1001251; CS=(?⇐[KR])(?!P)	DTT	IAA	NT=Carbamidomethylation; AC=UNIMOD:4;TA=C	NT=Oxidation; MT=Variable; TA=M		collision-induced dissociation	Not available	https://ftp.pride.ebi.ac.uk/pride/data/archive/2020/10/PXD020785/20140606_DMSon_Ecoli_20.wiff.scan		Not applicable				0.05 Da	50 ppm									M9 medium			SelexION mobility separation
DMS_WCL_sample	Escherichia coli	Cell lysate		Escherichia coli str. K-12	Not applicable	Prokaryotic cell	1	M9 medium			WCL_DMS_fractionation_14	Proteomic profiling by mass spectrometry	1	20140606_DMSon_Ecoli_21.wiff.scan	14	Label free sample	TripleTOF 5600+	NT=Trypsin; AC=1001251; CS=(?⇐[KR])(?!P)	DTT	IAA	NT=Carbamidomethylation; AC=UNIMOD:4;TA=C	NT=Oxidation; MT=Variable; TA=M		collision-induced dissociation	Not available	https://ftp.pride.ebi.ac.uk/pride/data/archive/2020/10/PXD020785/20140606_DMSon_Ecoli_21.wiff.scan		Not applicable				0.05 Da	50 ppm									M9 medium			SelexION mobility separation
DMS_WCL_sample	Escherichia coli	Cell lysate		Escherichia coli str. K-12	Not applicable	Prokaryotic cell	1	M9 medium			WCL_DMS_fractionation_15	Proteomic profiling by mass spectrometry	1	20140606_DMSon_Ecoli_22.wiff.scan	15	Label free sample	TripleTOF 5600+	NT=Trypsin; AC=1001251; CS=(?⇐[KR])(?!P)	DTT	IAA	NT=Carbamidomethylation; AC=UNIMOD:4;TA=C	NT=Oxidation; MT=Variable; TA=M		collision-induced dissociation	Not available	https://ftp.pride.ebi.ac.uk/pride/data/archive/2020/10/PXD020785/20140606_DMSon_Ecoli_22.wiff.scan		Not applicable				0.05 Da	50 ppm									M9 medium			SelexION mobility separation
DMS_WCL_sample	Escherichia coli	Cell lysate		Escherichia coli str. K-12	Not applicable	Prokaryotic cell	1	M9 medium			WCL_DMS_fractionation_16	Proteomic profiling by mass spectrometry	1	20140606_DMSon_Ecoli_23.wiff.scan	16	Label free sample	TripleTOF 5600+	NT=Trypsin; AC=1001251; CS=(?⇐[KR])(?!P)	DTT	IAA	NT=Carbamidomethylation; AC=UNIMOD:4;TA=C	NT=Oxidation; MT=Variable; TA=M		collision-induced dissociation	Not available	https://ftp.pride.ebi.ac.uk/pride/data/archive/2020/10/PXD020785/20140606_DMSon_Ecoli_23.wiff.scan		Not applicable				0.05 Da	50 ppm									M9 medium			SelexION mobility separation
DMS_WCL_sample	Escherichia coli	Cell lysate		Escherichia coli str. K-12	Not applicable	Prokaryotic cell	1	M9 medium			WCL_DMS_fractionation_17	Proteomic profiling by mass spectrometry	1	20140606_DMSon_Ecoli_24.wiff.scan	17	Label free sample	TripleTOF 5600+	NT=Trypsin; AC=1001251; CS=(?⇐[KR])(?!P)	DTT	IAA	NT=Carbamidomethylation; AC=UNIMOD:4;TA=C	NT=Oxidation; MT=Variable; TA=M		collision-induced dissociation	Not available	https://ftp.pride.ebi.ac.uk/pride/data/archive/2020/10/PXD020785/20140606_DMSon_Ecoli_24.wiff.scan		Not applicable				0.05 Da	50 ppm									M9 medium			SelexION mobility separation
DMS_WCL_sample	Escherichia coli	Cell lysate		Escherichia coli str. K-12	Not applicable	Prokaryotic cell	1	M9 medium			WCL_DMS_fractionation_18	Proteomic profiling by mass spectrometry	1	20140606_DMSon_Ecoli_25.wiff.scan	18	Label free sample	TripleTOF 5600+	NT=Trypsin; AC=1001251; CS=(?⇐[KR])(?!P)	DTT	IAA	NT=Carbamidomethylation; AC=UNIMOD:4;TA=C	NT=Oxidation; MT=Variable; TA=M		collision-induced dissociation	Not available	https://ftp.pride.ebi.ac.uk/pride/data/archive/2020/10/PXD020785/20140606_DMSon_Ecoli_25.wiff.scan		Not applicable				0.05 Da	50 ppm									M9 medium			SelexION mobility separation
DMS_WCL_sample	Escherichia coli	Cell lysate		Escherichia coli str. K-12	Not applicable	Prokaryotic cell	1	M9 medium			WCL_DMS_fractionation_19	Proteomic profiling by mass spectrometry	1	20140606_DMSon_Ecoli_26.wiff.scan	19	Label free sample	TripleTOF 5600+	NT=Trypsin; AC=1001251; CS=(?⇐[KR])(?!P)	DTT	IAA	NT=Carbamidomethylation; AC=UNIMOD:4;TA=C	NT=Oxidation; MT=Variable; TA=M		collision-induced dissociation	Not available	https://ftp.pride.ebi.ac.uk/pride/data/archive/2020/10/PXD020785/20140606_DMSon_Ecoli_26.wiff.scan		Not applicable				0.05 Da	50 ppm									M9 medium			SelexION mobility separation
DMS_WCL_sample	Escherichia coli	Cell lysate		Escherichia coli str. K-12	Not applicable	Prokaryotic cell	1	M9 medium			WCL_DMS_fractionation_20	Proteomic profiling by mass spectrometry	1	20140606_DMSon_Ecoli_27.wiff.scan	20	Label free sample	TripleTOF 5600+	NT=Trypsin; AC=1001251; CS=(?⇐[KR])(?!P)	DTT	IAA	NT=Carbamidomethylation; AC=UNIMOD:4;TA=C	NT=Oxidation; MT=Variable; TA=M		collision-induced dissociation	Not available	https://ftp.pride.ebi.ac.uk/pride/data/archive/2020/10/PXD020785/20140606_DMSon_Ecoli_27.wiff.scan		Not applicable				0.05 Da	50 ppm									M9 medium			SelexION mobility separation
DMS_WCL_sample	Escherichia coli	Cell lysate		Escherichia coli str. K-12	Not applicable	Prokaryotic cell	1	M9 medium			WCL_DMS_fractionation_21	Proteomic profiling by mass spectrometry	1	20140606_DMSon_Ecoli_28.wiff.scan	21	Label free sample	TripleTOF 5600+	NT=Trypsin; AC=1001251; CS=(?⇐[KR])(?!P)	DTT	IAA	NT=Carbamidomethylation; AC=UNIMOD:4;TA=C	NT=Oxidation; MT=Variable; TA=M		collision-induced dissociation	Not available	https://ftp.pride.ebi.ac.uk/pride/data/archive/2020/10/PXD020785/20140606_DMSon_Ecoli_28.wiff.scan		Not applicable				0.05 Da	50 ppm									M9 medium			SelexION mobility separation
DMS_WCL_sample	Escherichia coli	Cell lysate		Escherichia coli str. K-12	Not applicable	Prokaryotic cell	1	M9 medium			WCL_DMS_fractionation_22	Proteomic profiling by mass spectrometry	1	20140606_DMSon_Ecoli_29.wiff.scan	22	Label free sample	TripleTOF 5600+	NT=Trypsin; AC=1001251; CS=(?⇐[KR])(?!P)	DTT	IAA	NT=Carbamidomethylation; AC=UNIMOD:4;TA=C	NT=Oxidation; MT=Variable; TA=M		collision-induced dissociation	Not available	https://ftp.pride.ebi.ac.uk/pride/data/archive/2020/10/PXD020785/20140606_DMSon_Ecoli_29.wiff.scan		Not applicable				0.05 Da	50 ppm									M9 medium			SelexION mobility separation
DMS_WCL_sample	Escherichia coli	Cell lysate		Escherichia coli str. K-12	Not applicable	Prokaryotic cell	1	M9 medium			WCL_DMS_fractionation_23	Proteomic profiling by mass spectrometry	1	20140606_DMSon_Ecoli_3.wiff.scan	23	Label free sample	TripleTOF 5600+	NT=Trypsin; AC=1001251; CS=(?⇐[KR])(?!P)	DTT	IAA	NT=Carbamidomethylation; AC=UNIMOD:4;TA=C	NT=Oxidation; MT=Variable; TA=M		collision-induced dissociation	Not available	https://ftp.pride.ebi.ac.uk/pride/data/archive/2020/10/PXD020785/20140606_DMSon_Ecoli_3.wiff.scan		Not applicable				0.05 Da	50 ppm									M9 medium			SelexION mobility separation
DMS_WCL_sample	Escherichia coli	Cell lysate		Escherichia coli str. K-12	Not applicable	Prokaryotic cell	1	M9 medium			WCL_DMS_fractionation_24	Proteomic profiling by mass spectrometry	1	20140606_DMSon_Ecoli_30.wiff.scan	24	Label free sample	TripleTOF 5600+	NT=Trypsin; AC=1001251; CS=(?⇐[KR])(?!P)	DTT	IAA	NT=Carbamidomethylation; AC=UNIMOD:4;TA=C	NT=Oxidation; MT=Variable; TA=M		collision-induced dissociation	Not available	https://ftp.pride.ebi.ac.uk/pride/data/archive/2020/10/PXD020785/20140606_DMSon_Ecoli_30.wiff.scan		Not applicable				0.05 Da	50 ppm									M9 medium			SelexION mobility separation
DMS_WCL_sample	Escherichia coli	Cell lysate		Escherichia coli str. K-12	Not applicable	Prokaryotic cell	1	M9 medium			WCL_DMS_fractionation_25	Proteomic profiling by mass spectrometry	1	20140606_DMSon_Ecoli_31.wiff.scan	25	Label free sample	TripleTOF 5600+	NT=Trypsin; AC=1001251; CS=(?⇐[KR])(?!P)	DTT	IAA	NT=Carbamidomethylation; AC=UNIMOD:4;TA=C	NT=Oxidation; MT=Variable; TA=M		collision-induced dissociation	Not available	https://ftp.pride.ebi.ac.uk/pride/data/archive/2020/10/PXD020785/20140606_DMSon_Ecoli_31.wiff.scan		Not applicable				0.05 Da	50 ppm									M9 medium			SelexION mobility separation
DMS_WCL_sample	Escherichia coli	Cell lysate		Escherichia coli str. K-12	Not applicable	Prokaryotic cell	1	M9 medium			WCL_DMS_fractionation_26	Proteomic profiling by mass spectrometry	1	20140606_DMSon_Ecoli_32.wiff.scan	26	Label free sample	TripleTOF 5600+	NT=Trypsin; AC=1001251; CS=(?⇐[KR])(?!P)	DTT	IAA	NT=Carbamidomethylation; AC=UNIMOD:4;TA=C	NT=Oxidation; MT=Variable; TA=M		collision-induced dissociation	Not available	https://ftp.pride.ebi.ac.uk/pride/data/archive/2020/10/PXD020785/20140606_DMSon_Ecoli_32.wiff.scan		Not applicable				0.05 Da	50 ppm									M9 medium			SelexION mobility separation
DMS_WCL_sample	Escherichia coli	Cell lysate		Escherichia coli str. K-12	Not applicable	Prokaryotic cell	1	M9 medium			WCL_DMS_fractionation_27	Proteomic profiling by mass spectrometry	1	20140606_DMSon_Ecoli_33.wiff.scan	27	Label free sample	TripleTOF 5600+	NT=Trypsin; AC=1001251; CS=(?⇐[KR])(?!P)	DTT	IAA	NT=Carbamidomethylation; AC=UNIMOD:4;TA=C	NT=Oxidation; MT=Variable; TA=M		collision-induced dissociation	Not available	https://ftp.pride.ebi.ac.uk/pride/data/archive/2020/10/PXD020785/20140606_DMSon_Ecoli_33.wiff.scan		Not applicable				0.05 Da	50 ppm									M9 medium			SelexION mobility separation
DMS_WCL_sample	Escherichia coli	Cell lysate		Escherichia coli str. K-12	Not applicable	Prokaryotic cell	1	M9 medium			WCL_DMS_fractionation_28	Proteomic profiling by mass spectrometry	1	20140606_DMSon_Ecoli_34.wiff.scan	28	Label free sample	TripleTOF 5600+	NT=Trypsin; AC=1001251; CS=(?⇐[KR])(?!P)	DTT	IAA	NT=Carbamidomethylation; AC=UNIMOD:4;TA=C	NT=Oxidation; MT=Variable; TA=M		collision-induced dissociation	Not available	https://ftp.pride.ebi.ac.uk/pride/data/archive/2020/10/PXD020785/20140606_DMSon_Ecoli_34.wiff.scan		Not applicable				0.05 Da	50 ppm									M9 medium			SelexION mobility separation
DMS_WCL_sample	Escherichia coli	Cell lysate		Escherichia coli str. K-12	Not applicable	Prokaryotic cell	1	M9 medium			WCL_DMS_fractionation_29	Proteomic profiling by mass spectrometry	1	20140606_DMSon_Ecoli_35.wiff.scan	29	Label free sample	TripleTOF 5600+	NT=Trypsin; AC=1001251; CS=(?⇐[KR])(?!P)	DTT	IAA	NT=Carbamidomethylation; AC=UNIMOD:4;TA=C	NT=Oxidation; MT=Variable; TA=M		collision-induced dissociation	Not available	https://ftp.pride.ebi.ac.uk/pride/data/archive/2020/10/PXD020785/20140606_DMSon_Ecoli_35.wiff.scan		Not applicable				0.05 Da	50 ppm									M9 medium			SelexION mobility separation
DMS_WCL_sample	Escherichia coli	Cell lysate		Escherichia coli str. K-12	Not applicable	Prokaryotic cell	1	M9 medium			WCL_DMS_fractionation_30	Proteomic profiling by mass spectrometry	1	20140606_DMSon_Ecoli_36.wiff.scan	30	Label free sample	TripleTOF 5600+	NT=Trypsin; AC=1001251; CS=(?⇐[KR])(?!P)	DTT	IAA	NT=Carbamidomethylation; AC=UNIMOD:4;TA=C	NT=Oxidation; MT=Variable; TA=M		collision-induced dissociation	Not available	https://ftp.pride.ebi.ac.uk/pride/data/archive/2020/10/PXD020785/20140606_DMSon_Ecoli_36.wiff.scan		Not applicable				0.05 Da	50 ppm									M9 medium			SelexION mobility separation
DMS_WCL_sample	Escherichia coli	Cell lysate		Escherichia coli str. K-12	Not applicable	Prokaryotic cell	1	M9 medium			WCL_DMS_fractionation_31	Proteomic profiling by mass spectrometry	1	20140606_DMSon_Ecoli_37.wiff.scan	31	Label free sample	TripleTOF 5600+	NT=Trypsin; AC=1001251; CS=(?⇐[KR])(?!P)	DTT	IAA	NT=Carbamidomethylation; AC=UNIMOD:4;TA=C	NT=Oxidation; MT=Variable; TA=M		collision-induced dissociation	Not available	https://ftp.pride.ebi.ac.uk/pride/data/archive/2020/10/PXD020785/20140606_DMSon_Ecoli_37.wiff.scan		Not applicable				0.05 Da	50 ppm									M9 medium			SelexION mobility separation
DMS_WCL_sample	Escherichia coli	Cell lysate		Escherichia coli str. K-12	Not applicable	Prokaryotic cell	1	M9 medium			WCL_DMS_fractionation_32	Proteomic profiling by mass spectrometry	1	20140606_DMSon_Ecoli_38.wiff.scan	32	Label free sample	TripleTOF 5600+	NT=Trypsin; AC=1001251; CS=(?⇐[KR])(?!P)	DTT	IAA	NT=Carbamidomethylation; AC=UNIMOD:4;TA=C	NT=Oxidation; MT=Variable; TA=M		collision-induced dissociation	Not available	https://ftp.pride.ebi.ac.uk/pride/data/archive/2020/10/PXD020785/20140606_DMSon_Ecoli_38.wiff.scan		Not applicable				0.05 Da	50 ppm									M9 medium			SelexION mobility separation
DMS_WCL_sample	Escherichia coli	Cell lysate		Escherichia coli str. K-12	Not applicable	Prokaryotic cell	1	M9 medium			WCL_DMS_fractionation_33	Proteomic profiling by mass spectrometry	1	20140606_DMSon_Ecoli_39.wiff.scan	33	Label free sample	TripleTOF 5600+	NT=Trypsin; AC=1001251; CS=(?⇐[KR])(?!P)	DTT	IAA	NT=Carbamidomethylation; AC=UNIMOD:4;TA=C	NT=Oxidation; MT=Variable; TA=M		collision-induced dissociation	Not available	https://ftp.pride.ebi.ac.uk/pride/data/archive/2020/10/PXD020785/20140606_DMSon_Ecoli_39.wiff.scan		Not applicable				0.05 Da	50 ppm									M9 medium			SelexION mobility separation
DMS_WCL_sample	Escherichia coli	Cell lysate		Escherichia coli str. K-12	Not applicable	Prokaryotic cell	1	M9 medium			WCL_DMS_fractionation_34	Proteomic profiling by mass spectrometry	1	20140606_DMSon_Ecoli_4.wiff.scan	34	Label free sample	TripleTOF 5600+	NT=Trypsin; AC=1001251; CS=(?⇐[KR])(?!P)	DTT	IAA	NT=Carbamidomethylation; AC=UNIMOD:4;TA=C	NT=Oxidation; MT=Variable; TA=M		collision-induced dissociation	Not available	https://ftp.pride.ebi.ac.uk/pride/data/archive/2020/10/PXD020785/20140606_DMSon_Ecoli_4.wiff.scan		Not applicable				0.05 Da	50 ppm									M9 medium			SelexION mobility separation
DMS_WCL_sample	Escherichia coli	Cell lysate		Escherichia coli str. K-12	Not applicable	Prokaryotic cell	1	M9 medium			WCL_DMS_fractionation_35	Proteomic profiling by mass spectrometry	1	20140606_DMSon_Ecoli_40.wiff.scan	35	Label free sample	TripleTOF 5600+	NT=Trypsin; AC=1001251; CS=(?⇐[KR])(?!P)	DTT	IAA	NT=Carbamidomethylation; AC=UNIMOD:4;TA=C	NT=Oxidation; MT=Variable; TA=M		collision-induced dissociation	Not available	https://ftp.pride.ebi.ac.uk/pride/data/archive/2020/10/PXD020785/20140606_DMSon_Ecoli_40.wiff.scan		Not applicable				0.05 Da	50 ppm									M9 medium			SelexION mobility separation
DMS_WCL_sample	Escherichia coli	Cell lysate		Escherichia coli str. K-12	Not applicable	Prokaryotic cell	1	M9 medium			WCL_DMS_fractionation_36	Proteomic profiling by mass spectrometry	1	20140606_DMSon_Ecoli_41.wiff.scan	36	Label free sample	TripleTOF 5600+	NT=Trypsin; AC=1001251; CS=(?⇐[KR])(?!P)	DTT	IAA	NT=Carbamidomethylation; AC=UNIMOD:4;TA=C	NT=Oxidation; MT=Variable; TA=M		collision-induced dissociation	Not available	https://ftp.pride.ebi.ac.uk/pride/data/archive/2020/10/PXD020785/20140606_DMSon_Ecoli_41.wiff.scan		Not applicable				0.05 Da	50 ppm									M9 medium			SelexION mobility separation
DMS_WCL_sample	Escherichia coli	Cell lysate		Escherichia coli str. K-12	Not applicable	Prokaryotic cell	1	M9 medium			WCL_DMS_fractionation_37	Proteomic profiling by mass spectrometry	1	20140606_DMSon_Ecoli_42.wiff.scan	37	Label free sample	TripleTOF 5600+	NT=Trypsin; AC=1001251; CS=(?⇐[KR])(?!P)	DTT	IAA	NT=Carbamidomethylation; AC=UNIMOD:4;TA=C	NT=Oxidation; MT=Variable; TA=M		collision-induced dissociation	Not available	https://ftp.pride.ebi.ac.uk/pride/data/archive/2020/10/PXD020785/20140606_DMSon_Ecoli_42.wiff.scan		Not applicable				0.05 Da	50 ppm									M9 medium			SelexION mobility separation
DMS_WCL_sample	Escherichia coli	Cell lysate		Escherichia coli str. K-12	Not applicable	Prokaryotic cell	1	M9 medium			WCL_DMS_fractionation_38	Proteomic profiling by mass spectrometry	1	20140606_DMSon_Ecoli_43.wiff.scan	38	Label free sample	TripleTOF 5600+	NT=Trypsin; AC=1001251; CS=(?⇐[KR])(?!P)	DTT	IAA	NT=Carbamidomethylation; AC=UNIMOD:4;TA=C	NT=Oxidation; MT=Variable; TA=M		collision-induced dissociation	Not available	https://ftp.pride.ebi.ac.uk/pride/data/archive/2020/10/PXD020785/20140606_DMSon_Ecoli_43.wiff.scan		Not applicable				0.05 Da	50 ppm									M9 medium			SelexION mobility separation
DMS_WCL_sample	Escherichia coli	Cell lysate		Escherichia coli str. K-12	Not applicable	Prokaryotic cell	1	M9 medium			WCL_DMS_fractionation_39	Proteomic profiling by mass spectrometry	1	20140606_DMSon_Ecoli_44.wiff.scan	39	Label free sample	TripleTOF 5600+	NT=Trypsin; AC=1001251; CS=(?⇐[KR])(?!P)	DTT	IAA	NT=Carbamidomethylation; AC=UNIMOD:4;TA=C	NT=Oxidation; MT=Variable; TA=M		collision-induced dissociation	Not available	https://ftp.pride.ebi.ac.uk/pride/data/archive/2020/10/PXD020785/20140606_DMSon_Ecoli_44.wiff.scan		Not applicable				0.05 Da	50 ppm									M9 medium			SelexION mobility separation
DMS_WCL_sample	Escherichia coli	Cell lysate		Escherichia coli str. K-12	Not applicable	Prokaryotic cell	1	M9 medium			WCL_DMS_fractionation_40	Proteomic profiling by mass spectrometry	1	20140606_DMSon_Ecoli_45.wiff.scan	40	Label free sample	TripleTOF 5600+	NT=Trypsin; AC=1001251; CS=(?⇐[KR])(?!P)	DTT	IAA	NT=Carbamidomethylation; AC=UNIMOD:4;TA=C	NT=Oxidation; MT=Variable; TA=M		collision-induced dissociation	Not available	https://ftp.pride.ebi.ac.uk/pride/data/archive/2020/10/PXD020785/20140606_DMSon_Ecoli_45.wiff.scan		Not applicable				0.05 Da	50 ppm									M9 medium			SelexION mobility separation
DMS_WCL_sample	Escherichia coli	Cell lysate		Escherichia coli str. K-12	Not applicable	Prokaryotic cell	1	M9 medium			WCL_DMS_fractionation_41	Proteomic profiling by mass spectrometry	1	20140606_DMSon_Ecoli_46.wiff.scan	41	Label free sample	TripleTOF 5600+	NT=Trypsin; AC=1001251; CS=(?⇐[KR])(?!P)	DTT	IAA	NT=Carbamidomethylation; AC=UNIMOD:4;TA=C	NT=Oxidation; MT=Variable; TA=M		collision-induced dissociation	Not available	https://ftp.pride.ebi.ac.uk/pride/data/archive/2020/10/PXD020785/20140606_DMSon_Ecoli_46.wiff.scan		Not applicable				0.05 Da	50 ppm									M9 medium			SelexION mobility separation
DMS_WCL_sample	Escherichia coli	Cell lysate		Escherichia coli str. K-12	Not applicable	Prokaryotic cell	1	M9 medium			WCL_DMS_fractionation_42	Proteomic profiling by mass spectrometry	1	20140606_DMSon_Ecoli_47.wiff.scan	42	Label free sample	TripleTOF 5600+	NT=Trypsin; AC=1001251; CS=(?⇐[KR])(?!P)	DTT	IAA	NT=Carbamidomethylation; AC=UNIMOD:4;TA=C	NT=Oxidation; MT=Variable; TA=M		collision-induced dissociation	Not available	https://ftp.pride.ebi.ac.uk/pride/data/archive/2020/10/PXD020785/20140606_DMSon_Ecoli_47.wiff.scan		Not applicable				0.05 Da	50 ppm									M9 medium			SelexION mobility separation
DMS_WCL_sample	Escherichia coli	Cell lysate		Escherichia coli str. K-12	Not applicable	Prokaryotic cell	1	M9 medium			WCL_DMS_fractionation_43	Proteomic profiling by mass spectrometry	1	20140606_DMSon_Ecoli_5.wiff.scan	43	Label free sample	TripleTOF 5600+	NT=Trypsin; AC=1001251; CS=(?⇐[KR])(?!P)	DTT	IAA	NT=Carbamidomethylation; AC=UNIMOD:4;TA=C	NT=Oxidation; MT=Variable; TA=M		collision-induced dissociation	Not available	https://ftp.pride.ebi.ac.uk/pride/data/archive/2020/10/PXD020785/20140606_DMSon_Ecoli_5.wiff.scan		Not applicable				0.05 Da	50 ppm									M9 medium			SelexION mobility separation
DMS_WCL_sample	Escherichia coli	Cell lysate		Escherichia coli str. K-12	Not applicable	Prokaryotic cell	1	M9 medium			WCL_DMS_fractionation_44	Proteomic profiling by mass spectrometry	1	20140606_DMSon_Ecoli_6.wiff.scan	44	Label free sample	TripleTOF 5600+	NT=Trypsin; AC=1001251; CS=(?⇐[KR])(?!P)	DTT	IAA	NT=Carbamidomethylation; AC=UNIMOD:4;TA=C	NT=Oxidation; MT=Variable; TA=M		collision-induced dissociation	Not available	https://ftp.pride.ebi.ac.uk/pride/data/archive/2020/10/PXD020785/20140606_DMSon_Ecoli_6.wiff.scan		Not applicable				0.05 Da	50 ppm									M9 medium			SelexION mobility separation
DMS_WCL_sample	Escherichia coli	Cell lysate		Escherichia coli str. K-12	Not applicable	Prokaryotic cell	1	M9 medium			WCL_DMS_fractionation_45	Proteomic profiling by mass spectrometry	1	20140606_DMSon_Ecoli_7.wiff.scan	45	Label free sample	TripleTOF 5600+	NT=Trypsin; AC=1001251; CS=(?⇐[KR])(?!P)	DTT	IAA	NT=Carbamidomethylation; AC=UNIMOD:4;TA=C	NT=Oxidation; MT=Variable; TA=M		collision-induced dissociation	Not available	https://ftp.pride.ebi.ac.uk/pride/data/archive/2020/10/PXD020785/20140606_DMSon_Ecoli_7.wiff.scan		Not applicable				0.05 Da	50 ppm									M9 medium			SelexION mobility separation
DMS_WCL_sample	Escherichia coli	Cell lysate		Escherichia coli str. K-12	Not applicable	Prokaryotic cell	1	M9 medium			WCL_DMS_fractionation_46	Proteomic profiling by mass spectrometry	1	20140606_DMSon_Ecoli_8.wiff.scan	46	Label free sample	TripleTOF 5600+	NT=Trypsin; AC=1001251; CS=(?⇐[KR])(?!P)	DTT	IAA	NT=Carbamidomethylation; AC=UNIMOD:4;TA=C	NT=Oxidation; MT=Variable; TA=M		collision-induced dissociation	Not available	https://ftp.pride.ebi.ac.uk/pride/data/archive/2020/10/PXD020785/20140606_DMSon_Ecoli_8.wiff.scan		Not applicable				0.05 Da	50 ppm									M9 medium			SelexION mobility separation
DMS_WCL_sample	Escherichia coli	Cell lysate		Escherichia coli str. K-12	Not applicable	Prokaryotic cell	1	M9 medium			WCL_DMS_fractionation_47	Proteomic profiling by mass spectrometry	1	20140606_DMSon_Ecoli_9.wiff.scan	47	Label free sample	TripleTOF 5600+	NT=Trypsin; AC=1001251; CS=(?⇐[KR])(?!P)	DTT	IAA	NT=Carbamidomethylation; AC=UNIMOD:4;TA=C	NT=Oxidation; MT=Variable; TA=M		collision-induced dissociation	Not available	https://ftp.pride.ebi.ac.uk/pride/data/archive/2020/10/PXD020785/20140606_DMSon_Ecoli_9.wiff.scan		Not applicable				0.05 Da	50 ppm									M9 medium			SelexION mobility separation
nanoLC_WCL_sample	Escherichia coli	Cell lysate		Escherichia coli str. K-12	Not applicable	Prokaryotic cell	1	Not available			WCL_no_frac_instrument_unclear_28	Proteomic profiling by mass spectrometry	10	20140625_nano_Ecoli_IDA_1.wiff.scan	1	Label free sample	Not available	NT=Trypsin; AC=1001251; CS=(?⇐[KR])(?!P)	DTT	IAA	NT=Carbamidomethylation; AC=UNIMOD:4;TA=C	NT=Oxidation; MT=Variable; TA=M		collision-induced dissociation	Not available	https://ftp.pride.ebi.ac.uk/pride/data/archive/2020/10/PXD020785/20140625_nano_Ecoli_IDA_1.wiff.scan		Not applicable				0.05 Da	50 ppm									Not available			Not applicable
nanoLC_WCL_sample	Escherichia coli	Cell lysate		Escherichia coli str. K-12	Not applicable	Prokaryotic cell	1	Not available			WCL_no_frac_instrument_unclear_29	Proteomic profiling by mass spectrometry	11	20140625_nano_Ecoli_IDA_2.wiff.scan	1	Label free sample	Not available	NT=Trypsin; AC=1001251; CS=(?⇐[KR])(?!P)	DTT	IAA	NT=Carbamidomethylation; AC=UNIMOD:4;TA=C	NT=Oxidation; MT=Variable; TA=M		collision-induced dissociation	Not available	https://ftp.pride.ebi.ac.uk/pride/data/archive/2020/10/PXD020785/20140625_nano_Ecoli_IDA_2.wiff.scan		Not applicable				0.05 Da	50 ppm									Not available			Not applicable
nanoLC_WCL_sample	Escherichia coli	Cell lysate		Escherichia coli str. K-12	Not applicable	Prokaryotic cell	1	Not available			WCL_no_frac_instrument_unclear_30	Proteomic profiling by mass spectrometry	12	20140625_nano_Ecoli_IDA_3.wiff.scan	1	Label free sample	Not available	NT=Trypsin; AC=1001251; CS=(?⇐[KR])(?!P)	DTT	IAA	NT=Carbamidomethylation; AC=UNIMOD:4;TA=C	NT=Oxidation; MT=Variable; TA=M		collision-induced dissociation	Not available	https://ftp.pride.ebi.ac.uk/pride/data/archive/2020/10/PXD020785/20140625_nano_Ecoli_IDA_3.wiff.scan		Not applicable				0.05 Da	50 ppm									Not available			Not applicable
nanoLC_WCL_sample	Escherichia coli	Cell lysate		Escherichia coli str. K-12	Not applicable	Prokaryotic cell	1	Not available			WCL_no_frac_instrument_unclear_31	Proteomic profiling by mass spectrometry	13	20140625_nano_Ecoli_IDA_4.wiff.scan	1	Label free sample	Not available	NT=Trypsin; AC=1001251; CS=(?⇐[KR])(?!P)	DTT	IAA	NT=Carbamidomethylation; AC=UNIMOD:4;TA=C	NT=Oxidation; MT=Variable; TA=M		collision-induced dissociation	Not available	https://ftp.pride.ebi.ac.uk/pride/data/archive/2020/10/PXD020785/20140625_nano_Ecoli_IDA_4.wiff.scan		Not applicable				0.05 Da	50 ppm									Not available			Not applicable
nanoLC_WCL_sample	Escherichia coli	Cell lysate		Escherichia coli str. K-12	Not applicable	Prokaryotic cell	1	Not available			WCL_no_frac_instrument_unclear_32	Proteomic profiling by mass spectrometry	14	20140625_nano_Ecoli_IDA_5.wiff.scan	1	Label free sample	Not available	NT=Trypsin; AC=1001251; CS=(?⇐[KR])(?!P)	DTT	IAA	NT=Carbamidomethylation; AC=UNIMOD:4;TA=C	NT=Oxidation; MT=Variable; TA=M		collision-induced dissociation	Not available	https://ftp.pride.ebi.ac.uk/pride/data/archive/2020/10/PXD020785/20140625_nano_Ecoli_IDA_5.wiff.scan		Not applicable				0.05 Da	50 ppm									Not available			Not applicable
nanoLC_WCL_sample	Escherichia coli	Cell lysate		Escherichia coli str. K-12	Not applicable	Prokaryotic cell	1	Not available			WCL_no_frac_instrument_unclear_33	Proteomic profiling by mass spectrometry	15	20140625_nano_Ecoli_IDA_6.wiff.scan	1	Label free sample	Not available	NT=Trypsin; AC=1001251; CS=(?⇐[KR])(?!P)	DTT	IAA	NT=Carbamidomethylation; AC=UNIMOD:4;TA=C	NT=Oxidation; MT=Variable; TA=M		collision-induced dissociation	Not available	https://ftp.pride.ebi.ac.uk/pride/data/archive/2020/10/PXD020785/20140625_nano_Ecoli_IDA_6.wiff.scan		Not applicable				0.05 Da	50 ppm									Not available			Not applicable
ASKA_pool7	Escherichia coli	Cell lysate		ASKA(-) library Host Cell K-12 AG1(ME5305)	Not applicable	Prokaryotic cell	1	LB medium			ASKA_7	Proteomic profiling by mass spectrometry	1	20140814_Ecoli_ASKAneg_P03.wiff.scan	1	Label free sample	TripleTOF 5600+	NT=Trypsin; AC=1001251; CS=(?⇐[KR])(?!P)	DTT	IAA	NT=Carbamidomethylation; AC=UNIMOD:4;TA=C	NT=Oxidation; MT=Variable; TA=M		collision-induced dissociation	Not available	https://ftp.pride.ebi.ac.uk/pride/data/archive/2020/10/PXD020785/20140814_Ecoli_ASKAneg_P03.wiff.scan		Not applicable				0.05 Da	50 ppm									LB medium			Not applicable
ASKA_pool8	Escherichia coli	Cell lysate		ASKA(-) library Host Cell K-12 AG1(ME5305)	Not applicable	Prokaryotic cell	1	LB medium			ASKA_8	Proteomic profiling by mass spectrometry	1	20140814_Ecoli_ASKAneg_P04-P23.wiff.scan	1	Label free sample	TripleTOF 5600+	NT=Trypsin; AC=1001251; CS=(?⇐[KR])(?!P)	DTT	IAA	NT=Carbamidomethylation; AC=UNIMOD:4;TA=C	NT=Oxidation; MT=Variable; TA=M		collision-induced dissociation	Not available	https://ftp.pride.ebi.ac.uk/pride/data/archive/2020/10/PXD020785/20140814_Ecoli_ASKAneg_P04-P23.wiff.scan		Not applicable				0.05 Da	50 ppm									LB medium			Not applicable
ASKA_pool9	Escherichia coli	Cell lysate		ASKA(-) library Host Cell K-12 AG1(ME5305)	Not applicable	Prokaryotic cell	1	LB medium			ASKA_9	Proteomic profiling by mass spectrometry	1	20140814_Ecoli_ASKAneg_P06.wiff.scan	1	Label free sample	TripleTOF 5600+	NT=Trypsin; AC=1001251; CS=(?⇐[KR])(?!P)	DTT	IAA	NT=Carbamidomethylation; AC=UNIMOD:4;TA=C	NT=Oxidation; MT=Variable; TA=M		collision-induced dissociation	Not available	https://ftp.pride.ebi.ac.uk/pride/data/archive/2020/10/PXD020785/20140814_Ecoli_ASKAneg_P06.wiff.scan		Not applicable				0.05 Da	50 ppm									LB medium			Not applicable
ASKA_pool10	Escherichia coli	Cell lysate		ASKA(-) library Host Cell K-12 AG1(ME5305)	Not applicable	Prokaryotic cell	1	LB medium			ASKA_10	Proteomic profiling by mass spectrometry	1	20140814_Ecoli_ASKAneg_P08-P33.wiff.scan	1	Label free sample	TripleTOF 5600+	NT=Trypsin; AC=1001251; CS=(?⇐[KR])(?!P)	DTT	IAA	NT=Carbamidomethylation; AC=UNIMOD:4;TA=C	NT=Oxidation; MT=Variable; TA=M		collision-induced dissociation	Not available	https://ftp.pride.ebi.ac.uk/pride/data/archive/2020/10/PXD020785/20140814_Ecoli_ASKAneg_P08-P33.wiff.scan		Not applicable				0.05 Da	50 ppm									LB medium			Not applicable
ASKA_pool11	Escherichia coli	Cell lysate		ASKA(-) library Host Cell K-12 AG1(ME5305)	Not applicable	Prokaryotic cell	1	LB medium			ASKA_11	Proteomic profiling by mass spectrometry	1	20140814_Ecoli_ASKAneg_P10-P34.wiff.scan	1	Label free sample	TripleTOF 5600+	NT=Trypsin; AC=1001251; CS=(?⇐[KR])(?!P)	DTT	IAA	NT=Carbamidomethylation; AC=UNIMOD:4;TA=C	NT=Oxidation; MT=Variable; TA=M		collision-induced dissociation	Not available	https://ftp.pride.ebi.ac.uk/pride/data/archive/2020/10/PXD020785/20140814_Ecoli_ASKAneg_P10-P34.wiff.scan		Not applicable				0.05 Da	50 ppm									LB medium			Not applicable
ASKA_pool12	Escherichia coli	Cell lysate		ASKA(-) library Host Cell K-12 AG1(ME5305)	Not applicable	Prokaryotic cell	1	LB medium			ASKA_12	Proteomic profiling by mass spectrometry	1	20140814_Ecoli_ASKAneg_P15.wiff.scan	1	Label free sample	TripleTOF 5600+	NT=Trypsin; AC=1001251; CS=(?⇐[KR])(?!P)	DTT	IAA	NT=Carbamidomethylation; AC=UNIMOD:4;TA=C	NT=Oxidation; MT=Variable; TA=M		collision-induced dissociation	Not available	https://ftp.pride.ebi.ac.uk/pride/data/archive/2020/10/PXD020785/20140814_Ecoli_ASKAneg_P15.wiff.scan		Not applicable				0.05 Da	50 ppm									LB medium			Not applicable
ASKA_pool13	Escherichia coli	Cell lysate		ASKA(-) library Host Cell K-12 AG1(ME5305)	Not applicable	Prokaryotic cell	1	LB medium			ASKA_13	Proteomic profiling by mass spectrometry	1	20140814_Ecoli_ASKAneg_P17.wiff.scan	1	Label free sample	TripleTOF 5600+	NT=Trypsin; AC=1001251; CS=(?⇐[KR])(?!P)	DTT	IAA	NT=Carbamidomethylation; AC=UNIMOD:4;TA=C	NT=Oxidation; MT=Variable; TA=M		collision-induced dissociation	Not available	https://ftp.pride.ebi.ac.uk/pride/data/archive/2020/10/PXD020785/20140814_Ecoli_ASKAneg_P17.wiff.scan		Not applicable				0.05 Da	50 ppm									LB medium			Not applicable
ASKA_pool14	Escherichia coli	Cell lysate		ASKA(-) library Host Cell K-12 AG1(ME5305)	Not applicable	Prokaryotic cell	1	LB medium			ASKA_14	Proteomic profiling by mass spectrometry	1	20140814_Ecoli_ASKAneg_P19.wiff.scan	1	Label free sample	TripleTOF 5600+	NT=Trypsin; AC=1001251; CS=(?⇐[KR])(?!P)	DTT	IAA	NT=Carbamidomethylation; AC=UNIMOD:4;TA=C	NT=Oxidation; MT=Variable; TA=M		collision-induced dissociation	Not available	https://ftp.pride.ebi.ac.uk/pride/data/archive/2020/10/PXD020785/20140814_Ecoli_ASKAneg_P19.wiff.scan		Not applicable				0.05 Da	50 ppm									LB medium			Not applicable
ASKA_pool15	Escherichia coli	Cell lysate		ASKA(-) library Host Cell K-12 AG1(ME5305)	Not applicable	Prokaryotic cell	1	LB medium			ASKA_15	Proteomic profiling by mass spectrometry	1	20140814_Ecoli_ASKAneg_P20-P13.wiff.scan	1	Label free sample	TripleTOF 5600+	NT=Trypsin; AC=1001251; CS=(?⇐[KR])(?!P)	DTT	IAA	NT=Carbamidomethylation; AC=UNIMOD:4;TA=C	NT=Oxidation; MT=Variable; TA=M		collision-induced dissociation	Not available	https://ftp.pride.ebi.ac.uk/pride/data/archive/2020/10/PXD020785/20140814_Ecoli_ASKAneg_P20-P13.wiff.scan		Not applicable				0.05 Da	50 ppm									LB medium			Not applicable
ASKA_pool16	Escherichia coli	Cell lysate		ASKA(-) library Host Cell K-12 AG1(ME5305)	Not applicable	Prokaryotic cell	1	LB medium			ASKA_16	Proteomic profiling by mass spectrometry	1	20140814_Ecoli_ASKAneg_P21.wiff.scan	1	Label free sample	TripleTOF 5600+	NT=Trypsin; AC=1001251; CS=(?⇐[KR])(?!P)	DTT	IAA	NT=Carbamidomethylation; AC=UNIMOD:4;TA=C	NT=Oxidation; MT=Variable; TA=M		collision-induced dissociation	Not available	https://ftp.pride.ebi.ac.uk/pride/data/archive/2020/10/PXD020785/20140814_Ecoli_ASKAneg_P21.wiff.scan		Not applicable				0.05 Da	50 ppm									LB medium			Not applicable
ASKA_pool17	Escherichia coli	Cell lysate		ASKA(-) library Host Cell K-12 AG1(ME5305)	Not applicable	Prokaryotic cell	1	LB medium			ASKA_17	Proteomic profiling by mass spectrometry	1	20140814_Ecoli_ASKAneg_P22-P43.wiff.scan	1	Label free sample	TripleTOF 5600+	NT=Trypsin; AC=1001251; CS=(?⇐[KR])(?!P)	DTT	IAA	NT=Carbamidomethylation; AC=UNIMOD:4;TA=C	NT=Oxidation; MT=Variable; TA=M		collision-induced dissociation	Not available	https://ftp.pride.ebi.ac.uk/pride/data/archive/2020/10/PXD020785/20140814_Ecoli_ASKAneg_P22-P43.wiff.scan		Not applicable				0.05 Da	50 ppm									LB medium			Not applicable
ASKA_pool18	Escherichia coli	Cell lysate		ASKA(-) library Host Cell K-12 AG1(ME5305)	Not applicable	Prokaryotic cell	1	LB medium			ASKA_18	Proteomic profiling by mass spectrometry	1	20140814_Ecoli_ASKAneg_P28-P41.wiff.scan	1	Label free sample	TripleTOF 5600+	NT=Trypsin; AC=1001251; CS=(?⇐[KR])(?!P)	DTT	IAA	NT=Carbamidomethylation; AC=UNIMOD:4;TA=C	NT=Oxidation; MT=Variable; TA=M		collision-induced dissociation	Not available	https://ftp.pride.ebi.ac.uk/pride/data/archive/2020/10/PXD020785/20140814_Ecoli_ASKAneg_P28-P41.wiff.scan		Not applicable				0.05 Da	50 ppm									LB medium			Not applicable
ASKA_pool19	Escherichia coli	Cell lysate		ASKA(-) library Host Cell K-12 AG1(ME5305)	Not applicable	Prokaryotic cell	1	LB medium			ASKA_19	Proteomic profiling by mass spectrometry	1	20140814_Ecoli_ASKAneg_P32.wiff.scan	1	Label free sample	TripleTOF 5600+	NT=Trypsin; AC=1001251; CS=(?⇐[KR])(?!P)	DTT	IAA	NT=Carbamidomethylation; AC=UNIMOD:4;TA=C	NT=Oxidation; MT=Variable; TA=M		collision-induced dissociation	Not available	https://ftp.pride.ebi.ac.uk/pride/data/archive/2020/10/PXD020785/20140814_Ecoli_ASKAneg_P32.wiff.scan		Not applicable				0.05 Da	50 ppm									LB medium			Not applicable
ASKA_pool20	Escherichia coli	Cell lysate		ASKA(-) library Host Cell K-12 AG1(ME5305)	Not applicable	Prokaryotic cell	1	LB medium			ASKA_20	Proteomic profiling by mass spectrometry	1	20140814_Ecoli_ASKAneg_P42-P02.wiff.scan	1	Label free sample	TripleTOF 5600+	NT=Trypsin; AC=1001251; CS=(?⇐[KR])(?!P)	DTT	IAA	NT=Carbamidomethylation; AC=UNIMOD:4;TA=C	NT=Oxidation; MT=Variable; TA=M		collision-induced dissociation	Not available	https://ftp.pride.ebi.ac.uk/pride/data/archive/2020/10/PXD020785/20140814_Ecoli_ASKAneg_P42-P02.wiff.scan		Not applicable				0.05 Da	50 ppm									LB medium			Not applicable
ASKA_pool21	Escherichia coli	Cell lysate		ASKA(-) library Host Cell K-12 AG1(ME5305)	Not applicable	Prokaryotic cell	1	LB medium			ASKA_21	Proteomic profiling by mass spectrometry	1	20140814_Ecoli_ASKAneg_P48.wiff.scan	1	Label free sample	TripleTOF 5600+	NT=Trypsin; AC=1001251; CS=(?⇐[KR])(?!P)	DTT	IAA	NT=Carbamidomethylation; AC=UNIMOD:4;TA=C	NT=Oxidation; MT=Variable; TA=M		collision-induced dissociation	Not available	https://ftp.pride.ebi.ac.uk/pride/data/archive/2020/10/PXD020785/20140814_Ecoli_ASKAneg_P48.wiff.scan		Not applicable				0.05 Da	50 ppm									LB medium			Not applicable
ASKA_pool22	Escherichia coli	Cell lysate		ASKA(-) library Host Cell K-12 AG1(ME5305)	Not applicable	Prokaryotic cell	1	LB medium			ASKA_22	Proteomic profiling by mass spectrometry	1	20140814_Ecoli_ASKAneg_P50.wiff.scan	1	Label free sample	TripleTOF 5600+	NT=Trypsin; AC=1001251; CS=(?⇐[KR])(?!P)	DTT	IAA	NT=Carbamidomethylation; AC=UNIMOD:4;TA=C	NT=Oxidation; MT=Variable; TA=M		collision-induced dissociation	Not available	https://ftp.pride.ebi.ac.uk/pride/data/archive/2020/10/PXD020785/20140814_Ecoli_ASKAneg_P50.wiff.scan		Not applicable				0.05 Da	50 ppm									LB medium			Not applicable
ASKA_pool23	Escherichia coli	Cell lysate		ASKA(-) library Host Cell K-12 AG1(ME5305)	Not applicable	Prokaryotic cell	1	LB medium			ASKA_23	Proteomic profiling by mass spectrometry	1	20140814_Ecoli_ASKAneg_P51.wiff.scan	1	Label free sample	TripleTOF 5600+	NT=Trypsin; AC=1001251; CS=(?⇐[KR])(?!P)	DTT	IAA	NT=Carbamidomethylation; AC=UNIMOD:4;TA=C	NT=Oxidation; MT=Variable; TA=M		collision-induced dissociation	Not available	https://ftp.pride.ebi.ac.uk/pride/data/archive/2020/10/PXD020785/20140814_Ecoli_ASKAneg_P51.wiff.scan		Not applicable				0.05 Da	50 ppm									LB medium			Not applicable
ASKA_pool24	Escherichia coli	Cell lysate		ASKA(-) library Host Cell K-12 AG1(ME5305)	Not applicable	Prokaryotic cell	1	LB medium			ASKA_24	Proteomic profiling by mass spectrometry	1	20140814_Ecoli_ASKAneg_P52.wiff.scan	1	Label free sample	TripleTOF 5600+	NT=Trypsin; AC=1001251; CS=(?⇐[KR])(?!P)	DTT	IAA	NT=Carbamidomethylation; AC=UNIMOD:4;TA=C	NT=Oxidation; MT=Variable; TA=M		collision-induced dissociation	Not available	https://ftp.pride.ebi.ac.uk/pride/data/archive/2020/10/PXD020785/20140814_Ecoli_ASKAneg_P52.wiff.scan		Not applicable				0.05 Da	50 ppm									LB medium			Not applicable
ASKA_pool25	Escherichia coli	Cell lysate		ASKA(-) library Host Cell K-12 AG1(ME5305)	Not applicable	Prokaryotic cell	1	LB medium			ASKA_25	Proteomic profiling by mass spectrometry	1	20140814_Ecoli_ASKAneg_P54.wiff.scan	1	Label free sample	TripleTOF 5600+	NT=Trypsin; AC=1001251; CS=(?⇐[KR])(?!P)	DTT	IAA	NT=Carbamidomethylation; AC=UNIMOD:4;TA=C	NT=Oxidation; MT=Variable; TA=M		collision-induced dissociation	Not available	https://ftp.pride.ebi.ac.uk/pride/data/archive/2020/10/PXD020785/20140814_Ecoli_ASKAneg_P54.wiff.scan		Not applicable				0.05 Da	50 ppm									LB medium			Not applicable
ASKA_pool26	Escherichia coli	Cell lysate		ASKA(-) library Host Cell K-12 AG1(ME5305)	Not applicable	Prokaryotic cell	1	LB medium			ASKA_26	Proteomic profiling by mass spectrometry	1	20140814_Ecoli_ASKAneg_P56-P31.wiff.scan	1	Label free sample	TripleTOF 5600+	NT=Trypsin; AC=1001251; CS=(?⇐[KR])(?!P)	DTT	IAA	NT=Carbamidomethylation; AC=UNIMOD:4;TA=C	NT=Oxidation; MT=Variable; TA=M		collision-induced dissociation	Not available	https://ftp.pride.ebi.ac.uk/pride/data/archive/2020/10/PXD020785/20140814_Ecoli_ASKAneg_P56-P31.wiff.scan		Not applicable				0.05 Da	50 ppm									LB medium			Not applicable
ASKA_pool27	Escherichia coli	Cell lysate		ASKA(-) library Host Cell K-12 AG1(ME5305)	Not applicable	Prokaryotic cell	1	LB medium			ASKA_27	Proteomic profiling by mass spectrometry	1	20150113_Ecoli_IB_P01-P29_IDA_1.wiff.scan	1	Label free sample	TripleTOF 5600+	NT=Trypsin; AC=1001251; CS=(?⇐[KR])(?!P)	DTT	IAA	NT=Carbamidomethylation; AC=UNIMOD:4;TA=C	NT=Oxidation; MT=Variable; TA=M		collision-induced dissociation	Not available	https://ftp.pride.ebi.ac.uk/pride/data/archive/2020/10/PXD020785/20150113_Ecoli_IB_P01-P29_IDA_1.wiff.scan		Not applicable				0.05 Da	50 ppm									LB medium			Not applicable
ASKA_pool28	Escherichia coli	Cell lysate		ASKA(-) library Host Cell K-12 AG1(ME5305)	Not applicable	Prokaryotic cell	1	LB medium			ASKA_28	Proteomic profiling by mass spectrometry	1	20150113_Ecoli_IB_P05-P47_IDA_1.wiff.scan	1	Label free sample	TripleTOF 5600+	NT=Trypsin; AC=1001251; CS=(?⇐[KR])(?!P)	DTT	IAA	NT=Carbamidomethylation; AC=UNIMOD:4;TA=C	NT=Oxidation; MT=Variable; TA=M		collision-induced dissociation	Not available	https://ftp.pride.ebi.ac.uk/pride/data/archive/2020/10/PXD020785/20150113_Ecoli_IB_P05-P47_IDA_1.wiff.scan		Not applicable				0.05 Da	50 ppm									LB medium			Not applicable
ASKA_pool29	Escherichia coli	Cell lysate		ASKA(-) library Host Cell K-12 AG1(ME5305)	Not applicable	Prokaryotic cell	1	LB medium			ASKA_29	Proteomic profiling by mass spectrometry	1	20150113_Ecoli_IB_P07-P39_float_IDA_1.wiff.scan	1	Label free sample	TripleTOF 5600+	NT=Trypsin; AC=1001251; CS=(?⇐[KR])(?!P)	DTT	IAA	NT=Carbamidomethylation; AC=UNIMOD:4;TA=C	NT=Oxidation; MT=Variable; TA=M		collision-induced dissociation	Not available	https://ftp.pride.ebi.ac.uk/pride/data/archive/2020/10/PXD020785/20150113_Ecoli_IB_P07-P39_float_IDA_1.wiff.scan		Not applicable				0.05 Da	50 ppm									LB medium			Not applicable
ASKA_pool30	Escherichia coli	Cell lysate		ASKA(-) library Host Cell K-12 AG1(ME5305)	Not applicable	Prokaryotic cell	1	LB medium			ASKA_30	Proteomic profiling by mass spectrometry	1	20150113_Ecoli_IB_P09-P25_IDA_1.wiff.scan	1	Label free sample	TripleTOF 5600+	NT=Trypsin; AC=1001251; CS=(?⇐[KR])(?!P)	DTT	IAA	NT=Carbamidomethylation; AC=UNIMOD:4;TA=C	NT=Oxidation; MT=Variable; TA=M		collision-induced dissociation	Not available	https://ftp.pride.ebi.ac.uk/pride/data/archive/2020/10/PXD020785/20150113_Ecoli_IB_P09-P25_IDA_1.wiff.scan		Not applicable				0.05 Da	50 ppm									LB medium			Not applicable
ASKA_pool31	Escherichia coli	Cell lysate		ASKA(-) library Host Cell K-12 AG1(ME5305)	Not applicable	Prokaryotic cell	1	LB medium			ASKA_31	Proteomic profiling by mass spectrometry	1	20150113_Ecoli_IB_P12-P35_float_IDA_1.wiff.scan	1	Label free sample	TripleTOF 5600+	NT=Trypsin; AC=1001251; CS=(?⇐[KR])(?!P)	DTT	IAA	NT=Carbamidomethylation; AC=UNIMOD:4;TA=C	NT=Oxidation; MT=Variable; TA=M		collision-induced dissociation	Not available	https://ftp.pride.ebi.ac.uk/pride/data/archive/2020/10/PXD020785/20150113_Ecoli_IB_P12-P35_float_IDA_1.wiff.scan		Not applicable				0.05 Da	50 ppm									LB medium			Not applicable
ASKA_pool32	Escherichia coli	Cell lysate		ASKA(-) library Host Cell K-12 AG1(ME5305)	Not applicable	Prokaryotic cell	1	LB medium			ASKA_32	Proteomic profiling by mass spectrometry	1	20150113_Ecoli_IB_P14_IDA_1.wiff.scan	1	Label free sample	TripleTOF 5600+	NT=Trypsin; AC=1001251; CS=(?⇐[KR])(?!P)	DTT	IAA	NT=Carbamidomethylation; AC=UNIMOD:4;TA=C	NT=Oxidation; MT=Variable; TA=M		collision-induced dissociation	Not available	https://ftp.pride.ebi.ac.uk/pride/data/archive/2020/10/PXD020785/20150113_Ecoli_IB_P14_IDA_1.wiff.scan		Not applicable				0.05 Da	50 ppm									LB medium			Not applicable
ASKA_pool33	Escherichia coli	Cell lysate		ASKA(-) library Host Cell K-12 AG1(ME5305)	Not applicable	Prokaryotic cell	1	LB medium			ASKA_33	Proteomic profiling by mass spectrometry	1	20150113_Ecoli_IB_P16-P40_IDA_1.wiff.scan	1	Label free sample	TripleTOF 5600+	NT=Trypsin; AC=1001251; CS=(?⇐[KR])(?!P)	DTT	IAA	NT=Carbamidomethylation; AC=UNIMOD:4;TA=C	NT=Oxidation; MT=Variable; TA=M		collision-induced dissociation	Not available	https://ftp.pride.ebi.ac.uk/pride/data/archive/2020/10/PXD020785/20150113_Ecoli_IB_P16-P40_IDA_1.wiff.scan		Not applicable				0.05 Da	50 ppm									LB medium			Not applicable
ASKA_pool34	Escherichia coli	Cell lysate		ASKA(-) library Host Cell K-12 AG1(ME5305)	Not applicable	Prokaryotic cell	1	LB medium			ASKA_34	Proteomic profiling by mass spectrometry	1	20150113_Ecoli_IB_P24-P44_IDA_1.wiff.scan	1	Label free sample	TripleTOF 5600+	NT=Trypsin; AC=1001251; CS=(?⇐[KR])(?!P)	DTT	IAA	NT=Carbamidomethylation; AC=UNIMOD:4;TA=C	NT=Oxidation; MT=Variable; TA=M		collision-induced dissociation	Not available	https://ftp.pride.ebi.ac.uk/pride/data/archive/2020/10/PXD020785/20150113_Ecoli_IB_P24-P44_IDA_1.wiff.scan		Not applicable				0.05 Da	50 ppm									LB medium			Not applicable
ASKA_pool35	Escherichia coli	Cell lysate		ASKA(-) library Host Cell K-12 AG1(ME5305)	Not applicable	Prokaryotic cell	1	LB medium			ASKA_35	Proteomic profiling by mass spectrometry	1	20150113_Ecoli_IB_P45-P46_IDA_1.wiff.scan	1	Label free sample	TripleTOF 5600+	NT=Trypsin; AC=1001251; CS=(?⇐[KR])(?!P)	DTT	IAA	NT=Carbamidomethylation; AC=UNIMOD:4;TA=C	NT=Oxidation; MT=Variable; TA=M		collision-induced dissociation	Not available	https://ftp.pride.ebi.ac.uk/pride/data/archive/2020/10/PXD020785/20150113_Ecoli_IB_P45-P46_IDA_1.wiff.scan		Not applicable				0.05 Da	50 ppm									LB medium			Not applicable
ASKA_pool36	Escherichia coli	Cell lysate		ASKA(-) library Host Cell K-12 AG1(ME5305)	Not applicable	Prokaryotic cell	1	LB medium			ASKA_36	Proteomic profiling by mass spectrometry	1	20150117_Ecoli_Purification_GFP_IDA_1.wiff.scan	1	Label free sample	TripleTOF 5600+	NT=Trypsin; AC=1001251; CS=(?⇐[KR])(?!P)	DTT	IAA	NT=Carbamidomethylation; AC=UNIMOD:4;TA=C	NT=Oxidation; MT=Variable; TA=M		collision-induced dissociation	Not available	https://ftp.pride.ebi.ac.uk/pride/data/archive/2020/10/PXD020785/20150117_Ecoli_Purification_GFP_IDA_1.wiff.scan		Not applicable				0.05 Da	50 ppm									LB medium			Not applicable
ASKA_pool37	Escherichia coli	Cell lysate		ASKA(-) library Host Cell K-12 AG1(ME5305)	Not applicable	Prokaryotic cell	1	LB medium			ASKA_37	Proteomic profiling by mass spectrometry	1	20150117_Ecoli_Purification_P15_IDA_1.wiff.scan	1	Label free sample	TripleTOF 5600+	NT=Trypsin; AC=1001251; CS=(?⇐[KR])(?!P)	DTT	IAA	NT=Carbamidomethylation; AC=UNIMOD:4;TA=C	NT=Oxidation; MT=Variable; TA=M		collision-induced dissociation	Not available	https://ftp.pride.ebi.ac.uk/pride/data/archive/2020/10/PXD020785/20150117_Ecoli_Purification_P15_IDA_1.wiff.scan		Not applicable				0.05 Da	50 ppm									LB medium			Not applicable
ASKA_pool38	Escherichia coli	Cell lysate		ASKA(-) library Host Cell K-12 AG1(ME5305)	Not applicable	Prokaryotic cell	1	LB medium			ASKA_38	Proteomic profiling by mass spectrometry	1	20150117_Ecoli_Purification_P17_IDA_1.wiff.scan	1	Label free sample	TripleTOF 5600+	NT=Trypsin; AC=1001251; CS=(?⇐[KR])(?!P)	DTT	IAA	NT=Carbamidomethylation; AC=UNIMOD:4;TA=C	NT=Oxidation; MT=Variable; TA=M		collision-induced dissociation	Not available	https://ftp.pride.ebi.ac.uk/pride/data/archive/2020/10/PXD020785/20150117_Ecoli_Purification_P17_IDA_1.wiff.scan		Not applicable				0.05 Da	50 ppm									LB medium			Not applicable
ASKA_pool39	Escherichia coli	Cell lysate		ASKA(-) library Host Cell K-12 AG1(ME5305)	Not applicable	Prokaryotic cell	1	LB medium			ASKA_39	Proteomic profiling by mass spectrometry	1	20150117_Ecoli_Purification_P21_IDA_1.wiff.scan	1	Label free sample	TripleTOF 5600+	NT=Trypsin; AC=1001251; CS=(?⇐[KR])(?!P)	DTT	IAA	NT=Carbamidomethylation; AC=UNIMOD:4;TA=C	NT=Oxidation; MT=Variable; TA=M		collision-induced dissociation	Not available	https://ftp.pride.ebi.ac.uk/pride/data/archive/2020/10/PXD020785/20150117_Ecoli_Purification_P21_IDA_1.wiff.scan		Not applicable				0.05 Da	50 ppm									LB medium			Not applicable
ASKA_pool40	Escherichia coli	Cell lysate		ASKA(-) library Host Cell K-12 AG1(ME5305)	Not applicable	Prokaryotic cell	1	LB medium			ASKA_40	Proteomic profiling by mass spectrometry	1	20150117_Ecoli_Purification_P48_IDA_1.wiff.scan	1	Label free sample	TripleTOF 5600+	NT=Trypsin; AC=1001251; CS=(?⇐[KR])(?!P)	DTT	IAA	NT=Carbamidomethylation; AC=UNIMOD:4;TA=C	NT=Oxidation; MT=Variable; TA=M		collision-induced dissociation	Not available	https://ftp.pride.ebi.ac.uk/pride/data/archive/2020/10/PXD020785/20150117_Ecoli_Purification_P48_IDA_1.wiff.scan		Not applicable				0.05 Da	50 ppm									LB medium			Not applicable
ASKA_pool41	Escherichia coli	Cell lysate		ASKA(-) library Host Cell K-12 AG1(ME5305)	Not applicable	Prokaryotic cell	1	LB medium			ASKA_41	Proteomic profiling by mass spectrometry	1	20150117_Ecoli_Purification_P48_IDA_2.wiff.scan	1	Label free sample	TripleTOF 5600+	NT=Trypsin; AC=1001251; CS=(?⇐[KR])(?!P)	DTT	IAA	NT=Carbamidomethylation; AC=UNIMOD:4;TA=C	NT=Oxidation; MT=Variable; TA=M		collision-induced dissociation	Not available	https://ftp.pride.ebi.ac.uk/pride/data/archive/2020/10/PXD020785/20150117_Ecoli_Purification_P48_IDA_2.wiff.scan		Not applicable				0.05 Da	50 ppm									LB medium			Not applicable
ASKA_pool42	Escherichia coli	Cell lysate		ASKA(-) library Host Cell K-12 AG1(ME5305)	Not applicable	Prokaryotic cell	1	LB medium			ASKA_42	Proteomic profiling by mass spectrometry	1	20150117_Ecoli_Purification_P49_IDA_1.wiff.scan	1	Label free sample	TripleTOF 5600+	NT=Trypsin; AC=1001251; CS=(?⇐[KR])(?!P)	DTT	IAA	NT=Carbamidomethylation; AC=UNIMOD:4;TA=C	NT=Oxidation; MT=Variable; TA=M		collision-induced dissociation	Not available	https://ftp.pride.ebi.ac.uk/pride/data/archive/2020/10/PXD020785/20150117_Ecoli_Purification_P49_IDA_1.wiff.scan		Not applicable				0.05 Da	50 ppm									LB medium			Not applicable
ASKA_pool43	Escherichia coli	Cell lysate		ASKA(-) library Host Cell K-12 AG1(ME5305)	Not applicable	Prokaryotic cell	1	LB medium			ASKA_43	Proteomic profiling by mass spectrometry	1	20150117_Ecoli_Purification_P49_IDA_2.wiff.scan	1	Label free sample	TripleTOF 5600+	NT=Trypsin; AC=1001251; CS=(?⇐[KR])(?!P)	DTT	IAA	NT=Carbamidomethylation; AC=UNIMOD:4;TA=C	NT=Oxidation; MT=Variable; TA=M		collision-induced dissociation	Not available	https://ftp.pride.ebi.ac.uk/pride/data/archive/2020/10/PXD020785/20150117_Ecoli_Purification_P49_IDA_2.wiff.scan		Not applicable				0.05 Da	50 ppm									LB medium			Not applicable
ASKA_pool44	Escherichia coli	Cell lysate		ASKA(-) library Host Cell K-12 AG1(ME5305)	Not applicable	Prokaryotic cell	1	LB medium			ASKA_44	Proteomic profiling by mass spectrometry	1	20150117_Ecoli_Purification_P50_IDA_1.wiff.scan	1	Label free sample	TripleTOF 5600+	NT=Trypsin; AC=1001251; CS=(?⇐[KR])(?!P)	DTT	IAA	NT=Carbamidomethylation; AC=UNIMOD:4;TA=C	NT=Oxidation; MT=Variable; TA=M		collision-induced dissociation	Not available	https://ftp.pride.ebi.ac.uk/pride/data/archive/2020/10/PXD020785/20150117_Ecoli_Purification_P50_IDA_1.wiff.scan		Not applicable				0.05 Da	50 ppm									LB medium			Not applicable
ASKA_pool45	Escherichia coli	Cell lysate		ASKA(-) library Host Cell K-12 AG1(ME5305)	Not applicable	Prokaryotic cell	1	LB medium			ASKA_45	Proteomic profiling by mass spectrometry	1	20150117_Ecoli_Purification_P53_IDA_1.wiff.scan	1	Label free sample	TripleTOF 5600+	NT=Trypsin; AC=1001251; CS=(?⇐[KR])(?!P)	DTT	IAA	NT=Carbamidomethylation; AC=UNIMOD:4;TA=C	NT=Oxidation; MT=Variable; TA=M		collision-induced dissociation	Not available	https://ftp.pride.ebi.ac.uk/pride/data/archive/2020/10/PXD020785/20150117_Ecoli_Purification_P53_IDA_1.wiff.scan		Not applicable				0.05 Da	50 ppm									LB medium			Not applicable
ASKA_pool46	Escherichia coli	Cell lysate		ASKA(-) library Host Cell K-12 AG1(ME5305)	Not applicable	Prokaryotic cell	1	LB medium			ASKA_46	Proteomic profiling by mass spectrometry	1	20150117_Ecoli_Purification_P53_IDA_2.wiff.scan	1	Label free sample	TripleTOF 5600+	NT=Trypsin; AC=1001251; CS=(?⇐[KR])(?!P)	DTT	IAA	NT=Carbamidomethylation; AC=UNIMOD:4;TA=C	NT=Oxidation; MT=Variable; TA=M		collision-induced dissociation	Not available	https://ftp.pride.ebi.ac.uk/pride/data/archive/2020/10/PXD020785/20150117_Ecoli_Purification_P53_IDA_2.wiff.scan		Not applicable				0.05 Da	50 ppm									LB medium			Not applicable
ASKA_pool47	Escherichia coli	Cell lysate		ASKA(-) library Host Cell K-12 AG1(ME5305)	Not applicable	Prokaryotic cell	1	LB medium			ASKA_47	Proteomic profiling by mass spectrometry	1	20150117_Ecoli_Purification_P55_IDA_1.wiff.scan	1	Label free sample	TripleTOF 5600+	NT=Trypsin; AC=1001251; CS=(?⇐[KR])(?!P)	DTT	IAA	NT=Carbamidomethylation; AC=UNIMOD:4;TA=C	NT=Oxidation; MT=Variable; TA=M		collision-induced dissociation	Not available	https://ftp.pride.ebi.ac.uk/pride/data/archive/2020/10/PXD020785/20150117_Ecoli_Purification_P55_IDA_1.wiff.scan		Not applicable				0.05 Da	50 ppm									LB medium			Not applicable
ASKA_pool48	Escherichia coli	Cell lysate		ASKA(-) library Host Cell K-12 AG1(ME5305)	Not applicable	Prokaryotic cell	1	LB medium			ASKA_48	Proteomic profiling by mass spectrometry	1	20150117_Ecoli_Purification_P55_IDA_2.wiff.scan	1	Label free sample	TripleTOF 5600+	NT=Trypsin; AC=1001251; CS=(?⇐[KR])(?!P)	DTT	IAA	NT=Carbamidomethylation; AC=UNIMOD:4;TA=C	NT=Oxidation; MT=Variable; TA=M		collision-induced dissociation	Not available	https://ftp.pride.ebi.ac.uk/pride/data/archive/2020/10/PXD020785/20150117_Ecoli_Purification_P55_IDA_2.wiff.scan		Not applicable				0.05 Da	50 ppm									LB medium			Not applicable
ASKA_pool49	Escherichia coli	Cell lysate		ASKA(-) library Host Cell K-12 AG1(ME5305)	Not applicable	Prokaryotic cell	1	LB medium			ASKA_49	Proteomic profiling by mass spectrometry	1	20150225_Ecoli_purification_GFP_IDA_1.wiff.scan	1	Label free sample	TripleTOF 5600+	NT=Trypsin; AC=1001251; CS=(?⇐[KR])(?!P)	DTT	IAA	NT=Carbamidomethylation; AC=UNIMOD:4;TA=C	NT=Oxidation; MT=Variable; TA=M		collision-induced dissociation	Not available	https://ftp.pride.ebi.ac.uk/pride/data/archive/2020/10/PXD020785/20150225_Ecoli_purification_GFP_IDA_1.wiff.scan		Not applicable				0.05 Da	50 ppm									LB medium			Not applicable
ASKA_pool50	Escherichia coli	Cell lysate		ASKA(-) library Host Cell K-12 AG1(ME5305)	Not applicable	Prokaryotic cell	1	LB medium			ASKA_50	Proteomic profiling by mass spectrometry	1	20150225_Ecoli_purification_M1-5_IDA_1.wiff.scan	1	Label free sample	TripleTOF 5600+	NT=Trypsin; AC=1001251; CS=(?⇐[KR])(?!P)	DTT	IAA	NT=Carbamidomethylation; AC=UNIMOD:4;TA=C	NT=Oxidation; MT=Variable; TA=M		collision-induced dissociation	Not available	https://ftp.pride.ebi.ac.uk/pride/data/archive/2020/10/PXD020785/20150225_Ecoli_purification_M1-5_IDA_1.wiff.scan		Not applicable				0.05 Da	50 ppm									LB medium			Not applicable
ASKA_pool51	Escherichia coli	Cell lysate		ASKA(-) library Host Cell K-12 AG1(ME5305)	Not applicable	Prokaryotic cell	1	LB medium			ASKA_51	Proteomic profiling by mass spectrometry	1	20150225_Ecoli_purification_M11-14_IDA_1.wiff.scan	1	Label free sample	TripleTOF 5600+	NT=Trypsin; AC=1001251; CS=(?⇐[KR])(?!P)	DTT	IAA	NT=Carbamidomethylation; AC=UNIMOD:4;TA=C	NT=Oxidation; MT=Variable; TA=M		collision-induced dissociation	Not available	https://ftp.pride.ebi.ac.uk/pride/data/archive/2020/10/PXD020785/20150225_Ecoli_purification_M11-14_IDA_1.wiff.scan		Not applicable				0.05 Da	50 ppm									LB medium			Not applicable
ASKA_pool52	Escherichia coli	Cell lysate		ASKA(-) library Host Cell K-12 AG1(ME5305)	Not applicable	Prokaryotic cell	1	LB medium			ASKA_52	Proteomic profiling by mass spectrometry	1	20150225_Ecoli_purification_M6-8_IDA_1.wiff.scan	1	Label free sample	TripleTOF 5600+	NT=Trypsin; AC=1001251; CS=(?⇐[KR])(?!P)	DTT	IAA	NT=Carbamidomethylation; AC=UNIMOD:4;TA=C	NT=Oxidation; MT=Variable; TA=M		collision-induced dissociation	Not available	https://ftp.pride.ebi.ac.uk/pride/data/archive/2020/10/PXD020785/20150225_Ecoli_purification_M6-8_IDA_1.wiff.scan		Not applicable				0.05 Da	50 ppm									LB medium			Not applicable
ASKA_pool53	Escherichia coli	Cell lysate		ASKA(-) library Host Cell K-12 AG1(ME5305)	Not applicable	Prokaryotic cell	1	LB medium			ASKA_53	Proteomic profiling by mass spectrometry	1	20150225_Ecoli_purification_M910_IDA_1.wiff.scan	1	Label free sample	TripleTOF 5600+	NT=Trypsin; AC=1001251; CS=(?⇐[KR])(?!P)	DTT	IAA	NT=Carbamidomethylation; AC=UNIMOD:4;TA=C	NT=Oxidation; MT=Variable; TA=M		collision-induced dissociation	Not available	https://ftp.pride.ebi.ac.uk/pride/data/archive/2020/10/PXD020785/20150225_Ecoli_purification_M910_IDA_1.wiff.scan		Not applicable				0.05 Da	50 ppm									LB medium			Not applicable
ASKA_pool54	Escherichia coli	Cell lysate		ASKA(-) library Host Cell K-12 AG1(ME5305)	Not applicable	Prokaryotic cell	1	LB medium			ASKA_54	Proteomic profiling by mass spectrometry	1	20150414_Ecoli_puri_C1_IDA_1.wiff.scan	1	Label free sample	TripleTOF 5600+	NT=Trypsin; AC=1001251; CS=(?⇐[KR])(?!P)	DTT	IAA	NT=Carbamidomethylation; AC=UNIMOD:4;TA=C	NT=Oxidation; MT=Variable; TA=M		collision-induced dissociation	Not available	https://ftp.pride.ebi.ac.uk/pride/data/archive/2020/10/PXD020785/20150414_Ecoli_puri_C1_IDA_1.wiff.scan		Not applicable				0.05 Da	50 ppm									LB medium			Not applicable
ASKA_pool55	Escherichia coli	Cell lysate		ASKA(-) library Host Cell K-12 AG1(ME5305)	Not applicable	Prokaryotic cell	1	LB medium			ASKA_55	Proteomic profiling by mass spectrometry	1	20150414_Ecoli_puri_C2_IDA_1.wiff.scan	1	Label free sample	TripleTOF 5600+	NT=Trypsin; AC=1001251; CS=(?⇐[KR])(?!P)	DTT	IAA	NT=Carbamidomethylation; AC=UNIMOD:4;TA=C	NT=Oxidation; MT=Variable; TA=M		collision-induced dissociation	Not available	https://ftp.pride.ebi.ac.uk/pride/data/archive/2020/10/PXD020785/20150414_Ecoli_puri_C2_IDA_1.wiff.scan		Not applicable				0.05 Da	50 ppm									LB medium			Not applicable
ASKA_pool56	Escherichia coli	Cell lysate		ASKA(-) library Host Cell K-12 AG1(ME5305)	Not applicable	Prokaryotic cell	1	LB medium			ASKA_56	Proteomic profiling by mass spectrometry	1	20150414_Ecoli_puri_C3_IDA_1.wiff.scan	1	Label free sample	TripleTOF 5600+	NT=Trypsin; AC=1001251; CS=(?⇐[KR])(?!P)	DTT	IAA	NT=Carbamidomethylation; AC=UNIMOD:4;TA=C	NT=Oxidation; MT=Variable; TA=M		collision-induced dissociation	Not available	https://ftp.pride.ebi.ac.uk/pride/data/archive/2020/10/PXD020785/20150414_Ecoli_puri_C3_IDA_1.wiff.scan		Not applicable				0.05 Da	50 ppm									LB medium			Not applicable
ASKA_pool57	Escherichia coli	Cell lysate		ASKA(-) library Host Cell K-12 AG1(ME5305)	Not applicable	Prokaryotic cell	1	LB medium			ASKA_57	Proteomic profiling by mass spectrometry	1	20150414_Ecoli_puri_C4_IDA_1.wiff.scan	1	Label free sample	TripleTOF 5600+	NT=Trypsin; AC=1001251; CS=(?⇐[KR])(?!P)	DTT	IAA	NT=Carbamidomethylation; AC=UNIMOD:4;TA=C	NT=Oxidation; MT=Variable; TA=M		collision-induced dissociation	Not available	https://ftp.pride.ebi.ac.uk/pride/data/archive/2020/10/PXD020785/20150414_Ecoli_puri_C4_IDA_1.wiff.scan		Not applicable				0.05 Da	50 ppm									LB medium			Not applicable
synthetic_peptide_pool13	Escherichia coli	Cell lysate		Not applicable	Not applicable	Prokaryotic cell	1	Not available			peptides_13	Proteomic profiling by mass spectrometry	1	20150706_Ecoli_syntheticPeptides_1.wiff.scan	1	Label free sample	TripleTOF 5600+	NT=Trypsin; AC=1001251; CS=(?⇐[KR])(?!P)	DTT	IAA	NT=Carbamidomethylation; AC=UNIMOD:4;TA=C	NT=Oxidation; MT=Variable; TA=M		collision-induced dissociation	Not available	https://ftp.pride.ebi.ac.uk/pride/data/archive/2020/10/PXD020785/20150706_Ecoli_syntheticPeptides_1.wiff.scan		Not applicable				0.05 Da	50 ppm									Not available			Not applicable
synthetic_peptide_pool14	Escherichia coli	Cell lysate		Not applicable	Not applicable	Prokaryotic cell	1	Not available			peptides_14	Proteomic profiling by mass spectrometry	1	20150706_Ecoli_syntheticPeptides_10.wiff.scan	1	Label free sample	TripleTOF 5600+	NT=Trypsin; AC=1001251; CS=(?⇐[KR])(?!P)	DTT	IAA	NT=Carbamidomethylation; AC=UNIMOD:4;TA=C	NT=Oxidation; MT=Variable; TA=M		collision-induced dissociation	Not available	https://ftp.pride.ebi.ac.uk/pride/data/archive/2020/10/PXD020785/20150706_Ecoli_syntheticPeptides_10.wiff.scan		Not applicable				0.05 Da	50 ppm									Not available			Not applicable
synthetic_peptide_pool15	Escherichia coli	Cell lysate		Not applicable	Not applicable	Prokaryotic cell	1	Not available			peptides_15	Proteomic profiling by mass spectrometry	1	20150706_Ecoli_syntheticPeptides_11.wiff.scan	1	Label free sample	TripleTOF 5600+	NT=Trypsin; AC=1001251; CS=(?⇐[KR])(?!P)	DTT	IAA	NT=Carbamidomethylation; AC=UNIMOD:4;TA=C	NT=Oxidation; MT=Variable; TA=M		collision-induced dissociation	Not available	https://ftp.pride.ebi.ac.uk/pride/data/archive/2020/10/PXD020785/20150706_Ecoli_syntheticPeptides_11.wiff.scan		Not applicable				0.05 Da	50 ppm									Not available			Not applicable
synthetic_peptide_pool16	Escherichia coli	Cell lysate		Not applicable	Not applicable	Prokaryotic cell	1	Not available			peptides_16	Proteomic profiling by mass spectrometry	1	20150706_Ecoli_syntheticPeptides_2.wiff.scan	1	Label free sample	TripleTOF 5600+	NT=Trypsin; AC=1001251; CS=(?⇐[KR])(?!P)	DTT	IAA	NT=Carbamidomethylation; AC=UNIMOD:4;TA=C	NT=Oxidation; MT=Variable; TA=M		collision-induced dissociation	Not available	https://ftp.pride.ebi.ac.uk/pride/data/archive/2020/10/PXD020785/20150706_Ecoli_syntheticPeptides_2.wiff.scan		Not applicable				0.05 Da	50 ppm									Not available			Not applicable
synthetic_peptide_pool17	Escherichia coli	Cell lysate		Not applicable	Not applicable	Prokaryotic cell	1	Not available			peptides_17	Proteomic profiling by mass spectrometry	1	20150706_Ecoli_syntheticPeptides_3.wiff.scan	1	Label free sample	TripleTOF 5600+	NT=Trypsin; AC=1001251; CS=(?⇐[KR])(?!P)	DTT	IAA	NT=Carbamidomethylation; AC=UNIMOD:4;TA=C	NT=Oxidation; MT=Variable; TA=M		collision-induced dissociation	Not available	https://ftp.pride.ebi.ac.uk/pride/data/archive/2020/10/PXD020785/20150706_Ecoli_syntheticPeptides_3.wiff.scan		Not applicable				0.05 Da	50 ppm									Not available			Not applicable
synthetic_peptide_pool18	Escherichia coli	Cell lysate		Not applicable	Not applicable	Prokaryotic cell	1	Not available			peptides_18	Proteomic profiling by mass spectrometry	1	20150706_Ecoli_syntheticPeptides_4.wiff.scan	1	Label free sample	TripleTOF 5600+	NT=Trypsin; AC=1001251; CS=(?⇐[KR])(?!P)	DTT	IAA	NT=Carbamidomethylation; AC=UNIMOD:4;TA=C	NT=Oxidation; MT=Variable; TA=M		collision-induced dissociation	Not available	https://ftp.pride.ebi.ac.uk/pride/data/archive/2020/10/PXD020785/20150706_Ecoli_syntheticPeptides_4.wiff.scan		Not applicable				0.05 Da	50 ppm									Not available			Not applicable
synthetic_peptide_pool19	Escherichia coli	Cell lysate		Not applicable	Not applicable	Prokaryotic cell	1	Not available			peptides_19	Proteomic profiling by mass spectrometry	1	20150706_Ecoli_syntheticPeptides_5.wiff.scan	1	Label free sample	TripleTOF 5600+	NT=Trypsin; AC=1001251; CS=(?⇐[KR])(?!P)	DTT	IAA	NT=Carbamidomethylation; AC=UNIMOD:4;TA=C	NT=Oxidation; MT=Variable; TA=M		collision-induced dissociation	Not available	https://ftp.pride.ebi.ac.uk/pride/data/archive/2020/10/PXD020785/20150706_Ecoli_syntheticPeptides_5.wiff.scan		Not applicable				0.05 Da	50 ppm									Not available			Not applicable
synthetic_peptide_pool20	Escherichia coli	Cell lysate		Not applicable	Not applicable	Prokaryotic cell	1	Not available			peptides_20	Proteomic profiling by mass spectrometry	1	20150706_Ecoli_syntheticPeptides_6.wiff.scan	1	Label free sample	TripleTOF 5600+	NT=Trypsin; AC=1001251; CS=(?⇐[KR])(?!P)	DTT	IAA	NT=Carbamidomethylation; AC=UNIMOD:4;TA=C	NT=Oxidation; MT=Variable; TA=M		collision-induced dissociation	Not available	https://ftp.pride.ebi.ac.uk/pride/data/archive/2020/10/PXD020785/20150706_Ecoli_syntheticPeptides_6.wiff.scan		Not applicable				0.05 Da	50 ppm									Not available			Not applicable
synthetic_peptide_pool21	Escherichia coli	Cell lysate		Not applicable	Not applicable	Prokaryotic cell	1	Not available			peptides_21	Proteomic profiling by mass spectrometry	1	20150706_Ecoli_syntheticPeptides_7.wiff.scan	1	Label free sample	TripleTOF 5600+	NT=Trypsin; AC=1001251; CS=(?⇐[KR])(?!P)	DTT	IAA	NT=Carbamidomethylation; AC=UNIMOD:4;TA=C	NT=Oxidation; MT=Variable; TA=M		collision-induced dissociation	Not available	https://ftp.pride.ebi.ac.uk/pride/data/archive/2020/10/PXD020785/20150706_Ecoli_syntheticPeptides_7.wiff.scan		Not applicable				0.05 Da	50 ppm									Not available			Not applicable
synthetic_peptide_pool22	Escherichia coli	Cell lysate		Not applicable	Not applicable	Prokaryotic cell	1	Not available			peptides_22	Proteomic profiling by mass spectrometry	1	20150706_Ecoli_syntheticPeptides_8.wiff.scan	1	Label free sample	TripleTOF 5600+	NT=Trypsin; AC=1001251; CS=(?⇐[KR])(?!P)	DTT	IAA	NT=Carbamidomethylation; AC=UNIMOD:4;TA=C	NT=Oxidation; MT=Variable; TA=M		collision-induced dissociation	Not available	https://ftp.pride.ebi.ac.uk/pride/data/archive/2020/10/PXD020785/20150706_Ecoli_syntheticPeptides_8.wiff.scan		Not applicable				0.05 Da	50 ppm									Not available			Not applicable
synthetic_peptide_pool23	Escherichia coli	Cell lysate		Not applicable	Not applicable	Prokaryotic cell	1	Not available			peptides_23	Proteomic profiling by mass spectrometry	1	20150706_Ecoli_syntheticPeptides_9.wiff.scan	1	Label free sample	TripleTOF 5600+	NT=Trypsin; AC=1001251; CS=(?⇐[KR])(?!P)	DTT	IAA	NT=Carbamidomethylation; AC=UNIMOD:4;TA=C	NT=Oxidation; MT=Variable; TA=M		collision-induced dissociation	Not available	https://ftp.pride.ebi.ac.uk/pride/data/archive/2020/10/PXD020785/20150706_Ecoli_syntheticPeptides_9.wiff.scan		Not applicable				0.05 Da	50 ppm									Not available			Not applicable
ASKA_pool58	Escherichia coli	Cell lysate		ASKA(-) library Host Cell K-12 AG1(ME5305)	Not applicable	Prokaryotic cell	1	LB medium			ASKA_58	Proteomic profiling by mass spectrometry	1	2015408_Ecoli_NiNTA_C1_1.wiff.scan	1	Label free sample	TripleTOF 5600+	NT=Trypsin; AC=1001251; CS=(?⇐[KR])(?!P)	DTT	IAA	NT=Carbamidomethylation; AC=UNIMOD:4;TA=C	NT=Oxidation; MT=Variable; TA=M		collision-induced dissociation	Not available	https://ftp.pride.ebi.ac.uk/pride/data/archive/2020/10/PXD020785/2015408_Ecoli_NiNTA_C1_1.wiff.scan		Not applicable				0.05 Da	50 ppm									LB medium			Not applicable
WCL_sample_1	Escherichia coli	Cell lysate		Escherichia coli str. K-12	Not applicable	Prokaryotic cell	1	Not available			WCL_no_frac_instrument_unclear_10	Proteomic profiling by mass spectrometry	16	20200122_Ecoli_WCL_r1.wiff.scan	1	Label free sample	Not available	NT=Trypsin; AC=1001251; CS=(?⇐[KR])(?!P)	DTT	IAA	NT=Carbamidomethylation; AC=UNIMOD:4;TA=C	NT=Oxidation; MT=Variable; TA=M		collision-induced dissociation	Not available	https://ftp.pride.ebi.ac.uk/pride/data/archive/2020/10/PXD020785/20200122_Ecoli_WCL_r1.wiff.scan		Not applicable				0.05 Da	50 ppm									Not available			Not applicable
WCL_sample_2	Escherichia coli	Cell lysate		Escherichia coli str. K-12	Not applicable	Prokaryotic cell	1	Not available			WCL_no_frac_instrument_unclear_11	Proteomic profiling by mass spectrometry	17	20200122_Ecoli_WCL_r2.wiff.scan	1	Label free sample	Not available	NT=Trypsin; AC=1001251; CS=(?⇐[KR])(?!P)	DTT	IAA	NT=Carbamidomethylation; AC=UNIMOD:4;TA=C	NT=Oxidation; MT=Variable; TA=M		collision-induced dissociation	Not available	https://ftp.pride.ebi.ac.uk/pride/data/archive/2020/10/PXD020785/20200122_Ecoli_WCL_r2.wiff.scan		Not applicable				0.05 Da	50 ppm									Not available			Not applicable
WCL_sample_3	Escherichia coli	Cell lysate		Escherichia coli str. K-12	Not applicable	Prokaryotic cell	1	Not available			WCL_no_frac_instrument_unclear_12	Proteomic profiling by mass spectrometry	18	20200122_Ecoli_WCL_r3.wiff.scan	1	Label free sample	Not available	NT=Trypsin; AC=1001251; CS=(?⇐[KR])(?!P)	DTT	IAA	NT=Carbamidomethylation; AC=UNIMOD:4;TA=C	NT=Oxidation; MT=Variable; TA=M		collision-induced dissociation	Not available	https://ftp.pride.ebi.ac.uk/pride/data/archive/2020/10/PXD020785/20200122_Ecoli_WCL_r3.wiff.scan		Not applicable				0.05 Da	50 ppm									Not available			Not applicable
WCL_sample_4	Escherichia coli	Cell lysate		Escherichia coli str. K-12	Not applicable	Prokaryotic cell	1	Not available			WCL_no_frac_instrument_unclear_13	Proteomic profiling by mass spectrometry	19	20200122_Ecoli_WCL_r4.wiff.scan	1	Label free sample	Not available	NT=Trypsin; AC=1001251; CS=(?⇐[KR])(?!P)	DTT	IAA	NT=Carbamidomethylation; AC=UNIMOD:4;TA=C	NT=Oxidation; MT=Variable; TA=M		collision-induced dissociation	Not available	https://ftp.pride.ebi.ac.uk/pride/data/archive/2020/10/PXD020785/20200122_Ecoli_WCL_r4.wiff.scan		Not applicable				0.05 Da	50 ppm									Not available			Not applicable
WCL_sample_5	Escherichia coli	Cell lysate		Escherichia coli str. K-12	Not applicable	Prokaryotic cell	1	Not available			WCL_no_frac_instrument_unclear_14	Proteomic profiling by mass spectrometry	20	20200122_Ecoli_WCL_r5.wiff.scan	1	Label free sample	Not available	NT=Trypsin; AC=1001251; CS=(?⇐[KR])(?!P)	DTT	IAA	NT=Carbamidomethylation; AC=UNIMOD:4;TA=C	NT=Oxidation; MT=Variable; TA=M		collision-induced dissociation	Not available	https://ftp.pride.ebi.ac.uk/pride/data/archive/2020/10/PXD020785/20200122_Ecoli_WCL_r5.wiff.scan		Not applicable				0.05 Da	50 ppm									Not available			Not applicable
WCL_sample_6	Escherichia coli	Cell lysate		Escherichia coli str. K-12	Not applicable	Prokaryotic cell	1	Not available			WCL_no_frac_instrument_unclear_15	Proteomic profiling by mass spectrometry	21	20200122_Ecoli_WCL_r6.wiff.scan	1	Label free sample	Not available	NT=Trypsin; AC=1001251; CS=(?⇐[KR])(?!P)	DTT	IAA	NT=Carbamidomethylation; AC=UNIMOD:4;TA=C	NT=Oxidation; MT=Variable; TA=M		collision-induced dissociation	Not available	https://ftp.pride.ebi.ac.uk/pride/data/archive/2020/10/PXD020785/20200122_Ecoli_WCL_r6.wiff.scan		Not applicable				0.05 Da	50 ppm									Not available			Not applicable
WCL_sample_7	Escherichia coli	Cell lysate		Escherichia coli str. K-12	Not applicable	Prokaryotic cell	1	Not available			WCL_no_frac_instrument_unclear_16	Proteomic profiling by mass spectrometry	22	20200122_Ecoli_WCL_r7.wiff.scan	1	Label free sample	Not available	NT=Trypsin; AC=1001251; CS=(?⇐[KR])(?!P)	DTT	IAA	NT=Carbamidomethylation; AC=UNIMOD:4;TA=C	NT=Oxidation; MT=Variable; TA=M		collision-induced dissociation	Not available	https://ftp.pride.ebi.ac.uk/pride/data/archive/2020/10/PXD020785/20200122_Ecoli_WCL_r7.wiff.scan		Not applicable				0.05 Da	50 ppm									Not available			Not applicable
WCL_sample_8	Escherichia coli	Cell lysate		Escherichia coli str. K-12	Not applicable	Prokaryotic cell	1	Not available			WCL_no_frac_instrument_unclear_17	Proteomic profiling by mass spectrometry	23	20200122_Ecoli_WCL_r8.wiff.scan	1	Label free sample	Not available	NT=Trypsin; AC=1001251; CS=(?⇐[KR])(?!P)	DTT	IAA	NT=Carbamidomethylation; AC=UNIMOD:4;TA=C	NT=Oxidation; MT=Variable; TA=M		collision-induced dissociation	Not available	https://ftp.pride.ebi.ac.uk/pride/data/archive/2020/10/PXD020785/20200122_Ecoli_WCL_r8.wiff.scan		Not applicable				0.05 Da	50 ppm									Not available			Not applicable
WCL_sample_9	Escherichia coli	Cell lysate		Escherichia coli str. K-12	Not applicable	Prokaryotic cell	1	Not available			WCL_no_frac_instrument_unclear_18	Proteomic profiling by mass spectrometry	24	20200124_Ecoli_WCL_r1.wiff.scan	1	Label free sample	Not available	NT=Trypsin; AC=1001251; CS=(?⇐[KR])(?!P)	DTT	IAA	NT=Carbamidomethylation; AC=UNIMOD:4;TA=C	NT=Oxidation; MT=Variable; TA=M		collision-induced dissociation	Not available	https://ftp.pride.ebi.ac.uk/pride/data/archive/2020/10/PXD020785/20200124_Ecoli_WCL_r1.wiff.scan		Not applicable				0.05 Da	50 ppm									Not available			Not applicable
WCL_sample_10	Escherichia coli	Cell lysate		Escherichia coli str. K-12	Not applicable	Prokaryotic cell	1	Not available			WCL_no_frac_instrument_unclear_19	Proteomic profiling by mass spectrometry	25	20200124_Ecoli_WCL_r10.wiff.scan	1	Label free sample	Not available	NT=Trypsin; AC=1001251; CS=(?⇐[KR])(?!P)	DTT	IAA	NT=Carbamidomethylation; AC=UNIMOD:4;TA=C	NT=Oxidation; MT=Variable; TA=M		collision-induced dissociation	Not available	https://ftp.pride.ebi.ac.uk/pride/data/archive/2020/10/PXD020785/20200124_Ecoli_WCL_r10.wiff.scan		Not applicable				0.05 Da	50 ppm									Not available			Not applicable
WCL_sample_11	Escherichia coli	Cell lysate		Escherichia coli str. K-12	Not applicable	Prokaryotic cell	1	Not available			WCL_no_frac_instrument_unclear_20	Proteomic profiling by mass spectrometry	26	20200124_Ecoli_WCL_r2.wiff.scan	1	Label free sample	Not available	NT=Trypsin; AC=1001251; CS=(?⇐[KR])(?!P)	DTT	IAA	NT=Carbamidomethylation; AC=UNIMOD:4;TA=C	NT=Oxidation; MT=Variable; TA=M		collision-induced dissociation	Not available	https://ftp.pride.ebi.ac.uk/pride/data/archive/2020/10/PXD020785/20200124_Ecoli_WCL_r2.wiff.scan		Not applicable				0.05 Da	50 ppm									Not available			Not applicable
WCL_sample_12	Escherichia coli	Cell lysate		Escherichia coli str. K-12	Not applicable	Prokaryotic cell	1	Not available			WCL_no_frac_instrument_unclear_21	Proteomic profiling by mass spectrometry	27	20200124_Ecoli_WCL_r3.wiff.scan	1	Label free sample	Not available	NT=Trypsin; AC=1001251; CS=(?⇐[KR])(?!P)	DTT	IAA	NT=Carbamidomethylation; AC=UNIMOD:4;TA=C	NT=Oxidation; MT=Variable; TA=M		collision-induced dissociation	Not available	https://ftp.pride.ebi.ac.uk/pride/data/archive/2020/10/PXD020785/20200124_Ecoli_WCL_r3.wiff.scan		Not applicable				0.05 Da	50 ppm									Not available			Not applicable
WCL_sample_13	Escherichia coli	Cell lysate		Escherichia coli str. K-12	Not applicable	Prokaryotic cell	1	Not available			WCL_no_frac_instrument_unclear_22	Proteomic profiling by mass spectrometry	28	20200124_Ecoli_WCL_r4.wiff.scan	1	Label free sample	Not available	NT=Trypsin; AC=1001251; CS=(?⇐[KR])(?!P)	DTT	IAA	NT=Carbamidomethylation; AC=UNIMOD:4;TA=C	NT=Oxidation; MT=Variable; TA=M		collision-induced dissociation	Not available	https://ftp.pride.ebi.ac.uk/pride/data/archive/2020/10/PXD020785/20200124_Ecoli_WCL_r4.wiff.scan		Not applicable				0.05 Da	50 ppm									Not available			Not applicable
WCL_sample_14	Escherichia coli	Cell lysate		Escherichia coli str. K-12	Not applicable	Prokaryotic cell	1	Not available			WCL_no_frac_instrument_unclear_23	Proteomic profiling by mass spectrometry	29	20200124_Ecoli_WCL_r5.wiff.scan	1	Label free sample	Not available	NT=Trypsin; AC=1001251; CS=(?⇐[KR])(?!P)	DTT	IAA	NT=Carbamidomethylation; AC=UNIMOD:4;TA=C	NT=Oxidation; MT=Variable; TA=M		collision-induced dissociation	Not available	https://ftp.pride.ebi.ac.uk/pride/data/archive/2020/10/PXD020785/20200124_Ecoli_WCL_r5.wiff.scan		Not applicable				0.05 Da	50 ppm									Not available			Not applicable
WCL_sample_15	Escherichia coli	Cell lysate		Escherichia coli str. K-12	Not applicable	Prokaryotic cell	1	Not available			WCL_no_frac_instrument_unclear_24	Proteomic profiling by mass spectrometry	30	20200124_Ecoli_WCL_r6.wiff.scan	1	Label free sample	Not available	NT=Trypsin; AC=1001251; CS=(?⇐[KR])(?!P)	DTT	IAA	NT=Carbamidomethylation; AC=UNIMOD:4;TA=C	NT=Oxidation; MT=Variable; TA=M		collision-induced dissociation	Not available	https://ftp.pride.ebi.ac.uk/pride/data/archive/2020/10/PXD020785/20200124_Ecoli_WCL_r6.wiff.scan		Not applicable				0.05 Da	50 ppm									Not available			Not applicable
WCL_sample_16	Escherichia coli	Cell lysate		Escherichia coli str. K-12	Not applicable	Prokaryotic cell	1	Not available			WCL_no_frac_instrument_unclear_25	Proteomic profiling by mass spectrometry	31	20200124_Ecoli_WCL_r7.wiff.scan	1	Label free sample	Not available	NT=Trypsin; AC=1001251; CS=(?⇐[KR])(?!P)	DTT	IAA	NT=Carbamidomethylation; AC=UNIMOD:4;TA=C	NT=Oxidation; MT=Variable; TA=M		collision-induced dissociation	Not available	https://ftp.pride.ebi.ac.uk/pride/data/archive/2020/10/PXD020785/20200124_Ecoli_WCL_r7.wiff.scan		Not applicable				0.05 Da	50 ppm									Not available			Not applicable
WCL_sample_17	Escherichia coli	Cell lysate		Escherichia coli str. K-12	Not applicable	Prokaryotic cell	1	Not available			WCL_no_frac_instrument_unclear_26	Proteomic profiling by mass spectrometry	32	20200124_Ecoli_WCL_r8.wiff.scan	1	Label free sample	Not available	NT=Trypsin; AC=1001251; CS=(?⇐[KR])(?!P)	DTT	IAA	NT=Carbamidomethylation; AC=UNIMOD:4;TA=C	NT=Oxidation; MT=Variable; TA=M		collision-induced dissociation	Not available	https://ftp.pride.ebi.ac.uk/pride/data/archive/2020/10/PXD020785/20200124_Ecoli_WCL_r8.wiff.scan		Not applicable				0.05 Da	50 ppm									Not available			Not applicable
WCL_sample_18	Escherichia coli	Cell lysate		Escherichia coli str. K-12	Not applicable	Prokaryotic cell	1	Not available			WCL_no_frac_instrument_unclear_27	Proteomic profiling by mass spectrometry	33	20200124_Ecoli_WCL_r9.wiff.scan	1	Label free sample	Not available	NT=Trypsin; AC=1001251; CS=(?⇐[KR])(?!P)	DTT	IAA	NT=Carbamidomethylation; AC=UNIMOD:4;TA=C	NT=Oxidation; MT=Variable; TA=M		collision-induced dissociation	Not available	https://ftp.pride.ebi.ac.uk/pride/data/archive/2020/10/PXD020785/20200124_Ecoli_WCL_r9.wiff.scan		Not applicable				0.05 Da	50 ppm									Not available			Not applicable
Sample 1	Escherichia coli	Cell lysate		Escherichia coli NC101	Not applicable	Prokaryotic cell	1	Mueller Hinton broth	37°C		Run 1	Proteomic profiling by mass spectrometry	1	20200203_PWS_Ec_NC101_10.raw	1	Label free sample	NT=Q Exactive HF-X	NT=Trypsin; AC=1001251; CS=(?⇐[KR])(?!P)	DTT	IAA	NT=Carbamidomethylation; AC=UNIMOD:4;TA=C	NT=Oxidation; MT=Variable; TA=M	NT=Acetyl; MT=Variable; PP=Protein N-term	NT=HCD; AC=MS:1002481	28% NCE	https://ftp.pride.ebi.ac.uk/pride/data/archive/2021/07/PXD025088/20200203_PWS_Ec_NC101_10.raw		Control				0.02 Da	15 ppm	Control												NC101 WT	NC101 WT
Sample 2	Escherichia coli	Cell lysate		Escherichia coli NC101	Not applicable	Prokaryotic cell	1	Mueller Hinton broth	37°C		Run 2	Proteomic profiling by mass spectrometry	1	20200203_PWS_Ec_NC101_11.raw	1	Label free sample	NT=Q Exactive HF-X	NT=Trypsin; AC=1001251; CS=(?⇐[KR])(?!P)	DTT	IAA	NT=Carbamidomethylation; AC=UNIMOD:4;TA=C	NT=Oxidation; MT=Variable; TA=M	NT=Acetyl; MT=Variable; PP=Protein N-term	NT=HCD; AC=MS:1002481	28% NCE	https://ftp.pride.ebi.ac.uk/pride/data/archive/2021/07/PXD025088/20200203_PWS_Ec_NC101_11.raw		PmB				0.02 Da	15 ppm	PmB												PmB008R-3	PmB008R-3
Sample 3	Escherichia coli	Cell lysate		Escherichia coli NC101	Not applicable	Prokaryotic cell	1	Mueller Hinton broth	37°C		Run 3	Proteomic profiling by mass spectrometry	1	20200203_PWS_Ec_NC101_12.raw	1	Label free sample	NT=Q Exactive HF-X	NT=Trypsin; AC=1001251; CS=(?⇐[KR])(?!P)	DTT	IAA	NT=Carbamidomethylation; AC=UNIMOD:4;TA=C	NT=Oxidation; MT=Variable; TA=M	NT=Acetyl; MT=Variable; PP=Protein N-term	NT=HCD; AC=MS:1002481	28% NCE	https://ftp.pride.ebi.ac.uk/pride/data/archive/2021/07/PXD025088/20200203_PWS_Ec_NC101_12.raw		PmB				0.02 Da	15 ppm	PmB												PmB008R-2	PmB008R-2
Sample 4	Escherichia coli	Cell lysate		Escherichia coli NC101	Not applicable	Prokaryotic cell	2	Mueller Hinton broth	37°C		Run 4	Proteomic profiling by mass spectrometry	1	20200203_PWS_Ec_NC101_13.raw	1	Label free sample	NT=Q Exactive HF-X	NT=Trypsin; AC=1001251; CS=(?⇐[KR])(?!P)	DTT	IAA	NT=Carbamidomethylation; AC=UNIMOD:4;TA=C	NT=Oxidation; MT=Variable; TA=M	NT=Acetyl; MT=Variable; PP=Protein N-term	NT=HCD; AC=MS:1002481	28% NCE	https://ftp.pride.ebi.ac.uk/pride/data/archive/2021/07/PXD025088/20200203_PWS_Ec_NC101_13.raw		PmB				0.02 Da	15 ppm	PmB												PmB008R-2	PmB008R-2
Sample 5	Escherichia coli	Cell lysate		Escherichia coli NC101	Not applicable	Prokaryotic cell	1	Mueller Hinton broth	37°C		Run 5	Proteomic profiling by mass spectrometry	1	20200203_PWS_Ec_NC101_14.raw	1	Label free sample	NT=Q Exactive HF-X	NT=Trypsin; AC=1001251; CS=(?⇐[KR])(?!P)	DTT	IAA	NT=Carbamidomethylation; AC=UNIMOD:4;TA=C	NT=Oxidation; MT=Variable; TA=M	NT=Acetyl; MT=Variable; PP=Protein N-term	NT=HCD; AC=MS:1002481	28% NCE	https://ftp.pride.ebi.ac.uk/pride/data/archive/2021/07/PXD025088/20200203_PWS_Ec_NC101_14.raw		PmB				0.02 Da	15 ppm	PmB												PmB008R-1	PmB008R-1
Sample 6	Escherichia coli	Cell lysate		Escherichia coli NC101	Not applicable	Prokaryotic cell	2	Mueller Hinton broth	37°C		Run 6	Proteomic profiling by mass spectrometry	1	20200203_PWS_Ec_NC101_15.raw	1	Label free sample	NT=Q Exactive HF-X	NT=Trypsin; AC=1001251; CS=(?⇐[KR])(?!P)	DTT	IAA	NT=Carbamidomethylation; AC=UNIMOD:4;TA=C	NT=Oxidation; MT=Variable; TA=M	NT=Acetyl; MT=Variable; PP=Protein N-term	NT=HCD; AC=MS:1002481	28% NCE	https://ftp.pride.ebi.ac.uk/pride/data/archive/2021/07/PXD025088/20200203_PWS_Ec_NC101_15.raw		Control				0.02 Da	15 ppm	Control												NC101 WT	NC101 WT
Sample 7	Escherichia coli	Cell lysate		Escherichia coli NC101	Not applicable	Prokaryotic cell	2	Mueller Hinton broth	37°C		Run 7	Proteomic profiling by mass spectrometry	1	20200203_PWS_Ec_NC101_16.raw	1	Label free sample	NT=Q Exactive HF-X	NT=Trypsin; AC=1001251; CS=(?⇐[KR])(?!P)	DTT	IAA	NT=Carbamidomethylation; AC=UNIMOD:4;TA=C	NT=Oxidation; MT=Variable; TA=M	NT=Acetyl; MT=Variable; PP=Protein N-term	NT=HCD; AC=MS:1002481	28% NCE	https://ftp.pride.ebi.ac.uk/pride/data/archive/2021/07/PXD025088/20200203_PWS_Ec_NC101_16.raw		PmB				0.02 Da	15 ppm	PmB												PmB008R-3	PmB008R-3
Sample 8	Escherichia coli	Cell lysate		Escherichia coli NC101	Not applicable	Prokaryotic cell	3	Mueller Hinton broth	37°C		Run 8	Proteomic profiling by mass spectrometry	1	20200203_PWS_Ec_NC101_1_20200203183016.raw	1	Label free sample	NT=Q Exactive HF-X	NT=Trypsin; AC=1001251; CS=(?⇐[KR])(?!P)	DTT	IAA	NT=Carbamidomethylation; AC=UNIMOD:4;TA=C	NT=Oxidation; MT=Variable; TA=M	NT=Acetyl; MT=Variable; PP=Protein N-term	NT=HCD; AC=MS:1002481	28% NCE	https://ftp.pride.ebi.ac.uk/pride/data/archive/2021/07/PXD025088/20200203_PWS_Ec_NC101_1_20200203183016.raw		Control				0.02 Da	15 ppm	Control												NC101 WT	NC101 WT
Sample 9	Escherichia coli	Cell lysate		Escherichia coli NC101	Not applicable	Prokaryotic cell	3	Mueller Hinton broth	37°C		Run 9	Proteomic profiling by mass spectrometry	1	20200203_PWS_Ec_NC101_2.raw	1	Label free sample	NT=Q Exactive HF-X	NT=Trypsin; AC=1001251; CS=(?⇐[KR])(?!P)	DTT	IAA	NT=Carbamidomethylation; AC=UNIMOD:4;TA=C	NT=Oxidation; MT=Variable; TA=M	NT=Acetyl; MT=Variable; PP=Protein N-term	NT=HCD; AC=MS:1002481	28% NCE	https://ftp.pride.ebi.ac.uk/pride/data/archive/2021/07/PXD025088/20200203_PWS_Ec_NC101_2.raw		PmB				0.02 Da	15 ppm	PmB												PmB008R-2	PmB008R-2
Sample 10	Escherichia coli	Cell lysate		Escherichia coli NC101	Not applicable	Prokaryotic cell	2	Mueller Hinton broth	37°C		Run 10	Proteomic profiling by mass spectrometry	1	20200203_PWS_Ec_NC101_3.raw	1	Label free sample	NT=Q Exactive HF-X	NT=Trypsin; AC=1001251; CS=(?⇐[KR])(?!P)	DTT	IAA	NT=Carbamidomethylation; AC=UNIMOD:4;TA=C	NT=Oxidation; MT=Variable; TA=M	NT=Acetyl; MT=Variable; PP=Protein N-term	NT=HCD; AC=MS:1002481	28% NCE	https://ftp.pride.ebi.ac.uk/pride/data/archive/2021/07/PXD025088/20200203_PWS_Ec_NC101_3.raw		PmB				0.02 Da	15 ppm	PmB												PmB008R-1	PmB008R-1
Sample 11	Escherichia coli	Cell lysate		Escherichia coli NC101	Not applicable	Prokaryotic cell	3	Mueller Hinton broth	37°C		Run 11	Proteomic profiling by mass spectrometry	1	20200203_PWS_Ec_NC101_4.raw	1	Label free sample	NT=Q Exactive HF-X	NT=Trypsin; AC=1001251; CS=(?⇐[KR])(?!P)	DTT	IAA	NT=Carbamidomethylation; AC=UNIMOD:4;TA=C	NT=Oxidation; MT=Variable; TA=M	NT=Acetyl; MT=Variable; PP=Protein N-term	NT=HCD; AC=MS:1002481	28% NCE	https://ftp.pride.ebi.ac.uk/pride/data/archive/2021/07/PXD025088/20200203_PWS_Ec_NC101_4.raw		PmB				0.02 Da	15 ppm	PmB												PmB008R-3	PmB008R-3
Sample 12	Escherichia coli	Cell lysate		Escherichia coli NC101	Not applicable	Prokaryotic cell	4	Mueller Hinton broth	37°C		Run 12	Proteomic profiling by mass spectrometry	1	20200203_PWS_Ec_NC101_5.raw	1	Label free sample	NT=Q Exactive HF-X	NT=Trypsin; AC=1001251; CS=(?⇐[KR])(?!P)	DTT	IAA	NT=Carbamidomethylation; AC=UNIMOD:4;TA=C	NT=Oxidation; MT=Variable; TA=M	NT=Acetyl; MT=Variable; PP=Protein N-term	NT=HCD; AC=MS:1002481	28% NCE	https://ftp.pride.ebi.ac.uk/pride/data/archive/2021/07/PXD025088/20200203_PWS_Ec_NC101_5.raw		PmB				0.02 Da	15 ppm	PmB												PmB008R-2	PmB008R-2
Sample 13	Escherichia coli	Cell lysate		Escherichia coli NC101	Not applicable	Prokaryotic cell	4	Mueller Hinton broth	37°C		Run 13	Proteomic profiling by mass spectrometry	1	20200203_PWS_Ec_NC101_6.raw	1	Label free sample	NT=Q Exactive HF-X	NT=Trypsin; AC=1001251; CS=(?⇐[KR])(?!P)	DTT	IAA	NT=Carbamidomethylation; AC=UNIMOD:4;TA=C	NT=Oxidation; MT=Variable; TA=M	NT=Acetyl; MT=Variable; PP=Protein N-term	NT=HCD; AC=MS:1002481	28% NCE	https://ftp.pride.ebi.ac.uk/pride/data/archive/2021/07/PXD025088/20200203_PWS_Ec_NC101_6.raw		PmB				0.02 Da	15 ppm	PmB												PmB008R-3	PmB008R-3
Sample 14	Escherichia coli	Cell lysate		Escherichia coli NC101	Not applicable	Prokaryotic cell	4	Mueller Hinton broth	37°C		Run 14	Proteomic profiling by mass spectrometry	1	20200203_PWS_Ec_NC101_7.raw	1	Label free sample	NT=Q Exactive HF-X	NT=Trypsin; AC=1001251; CS=(?⇐[KR])(?!P)	DTT	IAA	NT=Carbamidomethylation; AC=UNIMOD:4;TA=C	NT=Oxidation; MT=Variable; TA=M	NT=Acetyl; MT=Variable; PP=Protein N-term	NT=HCD; AC=MS:1002481	28% NCE	https://ftp.pride.ebi.ac.uk/pride/data/archive/2021/07/PXD025088/20200203_PWS_Ec_NC101_7.raw		Control				0.02 Da	15 ppm	Control												NC101 WT	NC101 WT
Sample 15	Escherichia coli	Cell lysate		Escherichia coli NC101	Not applicable	Prokaryotic cell	3	Mueller Hinton broth	37°C		Run 15	Proteomic profiling by mass spectrometry	1	20200203_PWS_Ec_NC101_8.raw	1	Label free sample	NT=Q Exactive HF-X	NT=Trypsin; AC=1001251; CS=(?⇐[KR])(?!P)	DTT	IAA	NT=Carbamidomethylation; AC=UNIMOD:4;TA=C	NT=Oxidation; MT=Variable; TA=M	NT=Acetyl; MT=Variable; PP=Protein N-term	NT=HCD; AC=MS:1002481	28% NCE	https://ftp.pride.ebi.ac.uk/pride/data/archive/2021/07/PXD025088/20200203_PWS_Ec_NC101_8.raw		PmB				0.02 Da	15 ppm	PmB												PmB008R-1	PmB008R-1
Sample 16	Escherichia coli	Cell lysate		Escherichia coli NC101	Not applicable	Prokaryotic cell	4	Mueller Hinton broth	37°C		Run 16	Proteomic profiling by mass spectrometry	1	20200203_PWS_Ec_NC101_9.raw	1	Label free sample	NT=Q Exactive HF-X	NT=Trypsin; AC=1001251; CS=(?⇐[KR])(?!P)	DTT	IAA	NT=Carbamidomethylation; AC=UNIMOD:4;TA=C	NT=Oxidation; MT=Variable; TA=M	NT=Acetyl; MT=Variable; PP=Protein N-term	NT=HCD; AC=MS:1002481	28% NCE	https://ftp.pride.ebi.ac.uk/pride/data/archive/2021/07/PXD025088/20200203_PWS_Ec_NC101_9.raw		PmB				0.02 Da	15 ppm	PmB												PmB008R-1	PmB008R-1
E10_C1	Escherichia coli	Cell lysate		Escherichia coli str. K-12	Not applicable	Prokaryotic cell	Not available	LB medium	37°C		Run 1	Proteomic profiling by mass spectrometry	Not available	Andrew_Sue_Ecoli_E10_C1.raw	Not available	Label free sample	NT=Q Exactive HF	NT=Trypsin; AC=1001251; CS=(?⇐[KR])(?!P)	DTT	IAA	NT=Carbamidomethylation; AC=UNIMOD:4; TA=C			NT=HCD; AC=MS:1002481	28% NCE	https://ftp.pride.ebi.ac.uk/pride/data/archive/2021/09/PXD019140/E10_C1.raw
E11_C1	Escherichia coli	Cell lysate		Escherichia coli str. K-12	Not applicable	Prokaryotic cell	Not available	LB medium	37°C		Run 2	Proteomic profiling by mass spectrometry	Not available	Andrew_Sue_Ecoli_E11_C1.raw	Not available	Label free sample	NT=Q Exactive HF	NT=Trypsin; AC=1001251; CS=(?⇐[KR])(?!P)	DTT	IAA	NT=Carbamidomethylation; AC=UNIMOD:4; TA=C			NT=HCD; AC=MS:1002481	28% NCE	https://ftp.pride.ebi.ac.uk/pride/data/archive/2021/09/PXD019140/E11_C1.raw
E12_C1	Escherichia coli	Cell lysate		Escherichia coli str. K-12	Not applicable	Prokaryotic cell	Not available	LB medium	37°C		Run 3	Proteomic profiling by mass spectrometry	Not available	Andrew_Sue_Ecoli_E12_C1.raw	Not available	Label free sample	NT=Q Exactive HF	NT=Trypsin; AC=1001251; CS=(?⇐[KR])(?!P)	DTT	IAA	NT=Carbamidomethylation; AC=UNIMOD:4; TA=C			NT=HCD; AC=MS:1002481	28% NCE	https://ftp.pride.ebi.ac.uk/pride/data/archive/2021/09/PXD019140/E12_C1.raw
E16_C1	Escherichia coli	Cell lysate		Escherichia coli str. K-12	Not applicable	Prokaryotic cell	Not available	LB medium	37°C		Run 4	Proteomic profiling by mass spectrometry	Not available	Andrew_Sue_Ecoli_E16_C1.raw	Not available	Label free sample	NT=Q Exactive HF	NT=Trypsin; AC=1001251; CS=(?⇐[KR])(?!P)	DTT	IAA	NT=Carbamidomethylation; AC=UNIMOD:4; TA=C			NT=HCD; AC=MS:1002481	28% NCE	https://ftp.pride.ebi.ac.uk/pride/data/archive/2021/09/PXD019140/E16_C1.raw
E17_C1	Escherichia coli	Cell lysate		Escherichia coli str. K-12	Not applicable	Prokaryotic cell	Not available	LB medium	37°C		Run 5	Proteomic profiling by mass spectrometry	Not available	Andrew_Sue_Ecoli_E17_C1.raw	Not available	Label free sample	NT=Q Exactive HF	NT=Trypsin; AC=1001251; CS=(?⇐[KR])(?!P)	DTT	IAA	NT=Carbamidomethylation; AC=UNIMOD:4; TA=C			NT=HCD; AC=MS:1002481	28% NCE	https://ftp.pride.ebi.ac.uk/pride/data/archive/2021/09/PXD019140/E17_C1.raw
E18_C1	Escherichia coli	Cell lysate		Escherichia coli str. K-12	Not applicable	Prokaryotic cell	Not available	LB medium	37°C		Run 6	Proteomic profiling by mass spectrometry	Not available	Andrew_Sue_Ecoli_E18_C1.raw	Not available	Label free sample	NT=Q Exactive HF	NT=Trypsin; AC=1001251; CS=(?⇐[KR])(?!P)	DTT	IAA	NT=Carbamidomethylation; AC=UNIMOD:4; TA=C			NT=HCD; AC=MS:1002481	28% NCE	https://ftp.pride.ebi.ac.uk/pride/data/archive/2021/09/PXD019140/E18_C1.raw
E19_C1_repeat	Escherichia coli	Cell lysate		Escherichia coli str. K-12	Not applicable	Prokaryotic cell	1	LB medium	37°C		Run 7	Proteomic profiling by mass spectrometry	1	Andrew_Sue_Ecoli_E19_C1_repeat.raw	1	Label free sample	NT=Q Exactive HF	NT=Trypsin; AC=1001251; CS=(?⇐[KR])(?!P)	DTT	IAA	NT=Carbamidomethylation; AC=UNIMOD:4; TA=C			NT=HCD; AC=MS:1002481	28% NCE	https://ftp.pride.ebi.ac.uk/pride/data/archive/2021/09/PXD019140/E19_C1_repeat.raw
E1_C1_r	Escherichia coli	Cell lysate		Escherichia coli str. K-12	Not applicable	Prokaryotic cell	Not available	LB medium	37°C		Run 8	Proteomic profiling by mass spectrometry	Not available	Andrew_Sue_Ecoli_E1_C1_r.raw	Not available	Label free sample	NT=Q Exactive HF	NT=Trypsin; AC=1001251; CS=(?⇐[KR])(?!P)	DTT	IAA	NT=Carbamidomethylation; AC=UNIMOD:4; TA=C			NT=HCD; AC=MS:1002481	28% NCE	https://ftp.pride.ebi.ac.uk/pride/data/archive/2021/09/PXD019140/E1_C1_r.raw
E20_C1	Escherichia coli	Cell lysate		Escherichia coli str. K-12	Not applicable	Prokaryotic cell	2	LB medium	37°C		Run 9	Proteomic profiling by mass spectrometry	1	Andrew_Sue_Ecoli_E20_C1.raw	1	Label free sample	NT=Q Exactive HF	NT=Trypsin; AC=1001251; CS=(?⇐[KR])(?!P)	DTT	IAA	NT=Carbamidomethylation; AC=UNIMOD:4; TA=C			NT=HCD; AC=MS:1002481	28% NCE	https://ftp.pride.ebi.ac.uk/pride/data/archive/2021/09/PXD019140/E20_C1.raw
E21_C1	Escherichia coli	Cell lysate		Escherichia coli str. K-12	Not applicable	Prokaryotic cell	3	LB medium	37°C		Run 10	Proteomic profiling by mass spectrometry	1	Andrew_Sue_Ecoli_E21_C1.raw	1	Label free sample	NT=Q Exactive HF	NT=Trypsin; AC=1001251; CS=(?⇐[KR])(?!P)	DTT	IAA	NT=Carbamidomethylation; AC=UNIMOD:4; TA=C			NT=HCD; AC=MS:1002481	28% NCE	https://ftp.pride.ebi.ac.uk/pride/data/archive/2021/09/PXD019140/E21_C1.raw
E22_C1	Escherichia coli	Cell lysate		Escherichia coli str. K-12	Not applicable	Prokaryotic cell	4	LB medium	37°C		Run 11	Proteomic profiling by mass spectrometry	1	Andrew_Sue_Ecoli_E22_C1.raw	1	Label free sample	NT=Q Exactive HF	NT=Trypsin; AC=1001251; CS=(?⇐[KR])(?!P)	DTT	IAA	NT=Carbamidomethylation; AC=UNIMOD:4; TA=C			NT=HCD; AC=MS:1002481	28% NCE	https://ftp.pride.ebi.ac.uk/pride/data/archive/2021/09/PXD019140/E22_C1.raw
E23_C1	Escherichia coli	Cell lysate		Escherichia coli str. K-12	Not applicable	Prokaryotic cell	5	LB medium	37°C		Run 12	Proteomic profiling by mass spectrometry	1	Andrew_Sue_Ecoli_E23_C1.raw	1	Label free sample	NT=Q Exactive HF	NT=Trypsin; AC=1001251; CS=(?⇐[KR])(?!P)	DTT	IAA	NT=Carbamidomethylation; AC=UNIMOD:4; TA=C			NT=HCD; AC=MS:1002481	28% NCE	https://ftp.pride.ebi.ac.uk/pride/data/archive/2021/09/PXD019140/E23_C1.raw
E24_C1	Escherichia coli	Cell lysate		Escherichia coli str. K-12	Not applicable	Prokaryotic cell	6	LB medium	37°C		Run 13	Proteomic profiling by mass spectrometry	1	Andrew_Sue_Ecoli_E24_C1.raw	1	Label free sample	NT=Q Exactive HF	NT=Trypsin; AC=1001251; CS=(?⇐[KR])(?!P)	DTT	IAA	NT=Carbamidomethylation; AC=UNIMOD:4; TA=C			NT=HCD; AC=MS:1002481	28% NCE	https://ftp.pride.ebi.ac.uk/pride/data/archive/2021/09/PXD019140/E24_C1.raw
E2_C1_r	Escherichia coli	Cell lysate		Escherichia coli str. K-12	Not applicable	Prokaryotic cell	Not available	LB medium	37°C		Run 14	Proteomic profiling by mass spectrometry	Not available	Andrew_Sue_Ecoli_E2_C1_r.raw	Not available	Label free sample	NT=Q Exactive HF	NT=Trypsin; AC=1001251; CS=(?⇐[KR])(?!P)	DTT	IAA	NT=Carbamidomethylation; AC=UNIMOD:4; TA=C			NT=HCD; AC=MS:1002481	28% NCE	https://ftp.pride.ebi.ac.uk/pride/data/archive/2021/09/PXD019140/E2_C1_r.raw
[truncated: 901 more rows]
[truncated: 16 more columns]

## Sheet: Experimen_ID_Rates
Table S1_4: Summary of included experiments (subsets of projects).
[truncated: 115 more rows]

## Sheet: Proteome_Sizes
Table S1_5: Proteome sizes of included strains, download dates, and number of unique proteins.
[truncated: 25 more rows]

## Sheet: Modification_masses_TPP
Table S1_6: Exact masses used for the LC-MS/MS data processing in TPP/MS Fragger
[truncated: 9 more rows]
