# Supplementary material for: The Escherichia coli PeptideAtlas Build: Characterizing the Observed Escherichia coli Pan-Proteome and Its Post-Translational Modifications
Source: J Proteome Res. 2026 Jan 22;25(2):1027–41. doi: 10.1021/acs.jproteome.5c00902 (PMC12887991; doi:10.1021/acs.jproteome.5c00902)
Supplement: Supplementary file 3 [file pr5c00902_si_003.xlsx]

## Sheet: Sheet1
Table S2: Mass shifts, Unimod names, classifications, and modified residues of the modification sites uniquely mapping to a canonical protein in the build. Note that for the position in the protein, placeholder values were used for protein C- and N-terminal modifications.
Modification	mod_pos_in_protein	protein_id	unimod_classification	Modified_Amino_Acid	unimod_id	mass_shift
Oxidation	122	P0ACF8	Artefact	M	35	15.9949
Oxidation	114	P0AAC0	Artefact	M	35	15.9949
Oxidation	68	P0A9P4	Artefact	M	35	15.9949
Oxidation	0	P0ABS1	Artefact	M	35	15.9949
Oxidation	229	P0A6B7	Artefact	M	35	15.9949
Oxidation	267	P0A9B2	Artefact	M	35	15.9949
Oxidation	160	P60438	Artefact	M	35	15.9949
Oxidation	164	P60438	Artefact	M	35	15.9949
Oxidation	42	P69428	Artefact	M	35	15.9949
Oxidation	71	P69776	Artefact	M	35	15.9949
Oxidation	85	P0A7J3	Artefact	M	35	15.9949
Oxidation	145	P23869	Artefact	M	35	15.9949
Oxidation	118	P0A9B2	Artefact	M	35	15.9949
Oxidation	2	P0AD49	Artefact	M	35	15.9949
Oxidation	12	P0A7K6	Artefact	M	35	15.9949
Oxidation	224	P0A9A6	Artefact	M	35	15.9949
Oxidation	53	P0A998	Artefact	M	35	15.9949
Oxidation	341	P27550	Artefact	M	35	15.9949
Oxidation	71	P0ABC3	Artefact	M	35	15.9949
Oxidation	73	P0A805	Artefact	M	35	15.9949
Oxidation	399	P0A6K6	Artefact	M	35	15.9949
Oxidation	346	P0AEX9	Artefact	M	35	15.9949
Oxidation	172	P0A9B2	Artefact	M	35	15.9949
Oxidation	438	P0A7E5	Artefact	M	35	15.9949
Oxidation	379	P08200	Artefact	M	35	15.9949
Oxidation	26	P0A7W7	Artefact	M	35	15.9949
Oxidation	123	P0ABD8	Artefact	M	35	15.9949
Oxidation	101	P02358	Artefact	M	35	15.9949
Oxidation	245	P30744	Artefact	M	35	15.9949
Oxidation	241	P0AAD6	Artefact	M	35	15.9949
Oxidation	204	P0A717	Artefact	M	35	15.9949
Oxidation	0	P0A7Z0	Artefact	M	35	15.9949
Oxidation	421	P0A9W3	Artefact	M	35	15.9949
Oxidation	395	P0A9P0	Artefact	M	35	15.9949
Oxidation	224	P60422	Artefact	M	35	15.9949
Oxidation	459	P04079	Artefact	M	35	15.9949
Oxidation	36	P21599	Artefact	M	35	15.9949
Oxidation	213	P0A887	Artefact	M	35	15.9949
Oxidation	164	P24215	Artefact	M	35	15.9949
Oxidation	302	P0A6A3	Artefact	M	35	15.9949
Oxidation	29	P0A7M6	Artefact	M	35	15.9949
Oxidation	66	P0A7B8	Artefact	M	35	15.9949
Oxidation	300	P02930	Artefact	M	35	15.9949
Oxidation	129	P62399	Artefact	M	35	15.9949
Oxidation	13	P45578	Artefact	M	35	15.9949
Oxidation	210	P0AA16	Artefact	M	35	15.9949
Oxidation	51	P0A7J3	Artefact	M	35	15.9949
Oxidation	42	P0DTT0	Artefact	M	35	15.9949
Oxidation	258	P0AEP3	Artefact	M	35	15.9949
Oxidation	135	P07014	Artefact	M	35	15.9949
Oxidation	32	P0A6Y1	Artefact	M	35	15.9949
Oxidation	23	P0ABA6	Artefact	M	35	15.9949
Oxidation	0	P0AAD6	Artefact	M	35	15.9949
Oxidation	42	P0A6Q3	Artefact	M	35	15.9949
Oxidation	18	P0AD61	Artefact	M	35	15.9949
Oxidation	77	P0A715	Artefact	M	35	15.9949
Oxidation	43	P0A825	Artefact	M	35	15.9949
Oxidation	546	P0AG67	Artefact	M	35	15.9949
Oxidation	225	P60785	Artefact	M	35	15.9949
Oxidation	23	P0A7C2	Artefact	M	35	15.9949
Oxidation	0	P0A6F9	Artefact	M	35	15.9949
Oxidation	298	P09394	Artefact	M	35	15.9949
Oxidation	112	P0ABH7	Artefact	M	35	15.9949
Oxidation	187	P60723	Artefact	M	35	15.9949
Oxidation	56	P06996	Artefact	M	35	15.9949
Oxidation	397	P0A850	Artefact	M	35	15.9949
Oxidation	615	P00864	Artefact	M	35	15.9949
Oxidation	0	P00579	Artefact	M	35	15.9949
Oxidation	123	P0A7V8	Artefact	M	35	15.9949
Oxidation	584	P0ABI8	Artefact	M	35	15.9949
Oxidation	131	P60422	Artefact	M	35	15.9949
Oxidation	169	P0A6P9	Artefact	M	35	15.9949
Oxidation	244	P0AGE9	Artefact	M	35	15.9949
Oxidation	407	P36683	Artefact	M	35	15.9949
Oxidation	419	P36683	Artefact	M	35	15.9949
Oxidation	23	P0AG44	Artefact	M	35	15.9949
Oxidation	93	P04079	Artefact	M	35	15.9949
Oxidation	343	P0A9A6	Artefact	M	35	15.9949
Oxidation	301	P0ABH7	Artefact	M	35	15.9949
Oxidation	258	P0A6Y8	Artefact	M	35	15.9949
Oxidation	0	P0AC44	Artefact	M	35	15.9949
Oxidation	37	P62399	Artefact	M	35	15.9949
Oxidation	60	P0ADB1	Artefact	M	35	15.9949
Oxidation	93	P25526	Artefact	M	35	15.9949
Oxidation	392	P08997	Artefact	M	35	15.9949
Oxidation	226	P61889	Artefact	M	35	15.9949
Oxidation	21	P21170	Artefact	M	35	15.9949
Oxidation	316	P0A8M3	Artefact	M	35	15.9949
Oxidation	497	P63284	Artefact	M	35	15.9949
Oxidation	87	P0A7R5	Artefact	M	35	15.9949
Oxidation	0	P0AB91	Artefact	M	35	15.9949
Oxidation	191	P37440	Artefact	M	35	15.9949
Oxidation	703	P0A8V2	Artefact	M	35	15.9949
Oxidation	212	P0A853	Artefact	M	35	15.9949
Oxidation	54	P0A799	Artefact	M	35	15.9949
Oxidation	332	P27302	Artefact	M	35	15.9949
Oxidation	587	P0A6Y8	Artefact	M	35	15.9949
Oxidation	56	P0ABB4	Artefact	M	35	15.9949
Oxidation	40	P0A917	Artefact	M	35	15.9949
Oxidation	125	P0A9U3	Artefact	M	35	15.9949
Oxidation	18	P0A6Y8	Artefact	M	35	15.9949
Oxidation	59	P02931	Artefact	M	35	15.9949
Oxidation	172	P0AEK4	Artefact	M	35	15.9949
Oxidation	176	P0AEK4	Artefact	M	35	15.9949
Oxidation	524	P0A8T7	Artefact	M	35	15.9949
Oxidation	6	P0ADY3	Artefact	M	35	15.9949
Oxidation	279	P0A825	Artefact	M	35	15.9949
Oxidation	636	P0AAI3	Artefact	M	35	15.9949
Oxidation	249	P31979	Artefact	M	35	15.9949
Oxidation	196	P0A761	Artefact	M	35	15.9949
Oxidation	48	P0A9P6	Artefact	M	35	15.9949
Oxidation	28	P0A6B7	Artefact	M	35	15.9949
Oxidation	123	P0A836	Artefact	M	35	15.9949
Oxidation	10	P0A8B5	Artefact	M	35	15.9949
Oxidation	184	P0A6P9	Artefact	M	35	15.9949
Oxidation	328	P35340	Artefact	M	35	15.9949
Oxidation	228	P0A9B2	Artefact	M	35	15.9949
Oxidation	340	P0AG30	Artefact	M	35	15.9949
Oxidation	107	P63020	Artefact	M	35	15.9949
Oxidation	360	P0A7E5	Artefact	M	35	15.9949
Oxidation	50	P69776	Artefact	M	35	15.9949
Oxidation	121	P0A9Q1	Artefact	M	35	15.9949
Oxidation	598	P0A6Y8	Artefact	M	35	15.9949
Oxidation	287	P0ABJ1	Artefact	M	35	15.9949
Oxidation	289	P0ABJ1	Artefact	M	35	15.9949
Oxidation	302	P0ABJ1	Artefact	M	35	15.9949
Oxidation	402	P63284	Artefact	M	35	15.9949
Oxidation	46	P0AEG6	Artefact	M	35	15.9949
Oxidation	22	P16095	Artefact	M	35	15.9949
Oxidation	116	P0A7J7	Artefact	M	35	15.9949
Oxidation	124	P0A7J7	Artefact	M	35	15.9949
Oxidation	263	P75691	Artefact	M	35	15.9949
Oxidation	373	P0A8M3	Artefact	M	35	15.9949
Oxidation	147	P0A715	Artefact	M	35	15.9949
Oxidation	78	P0AAT9	Artefact	M	35	15.9949
Oxidation	396	P0A705	Artefact	M	35	15.9949
Oxidation	0	P0AG30	Artefact	M	35	15.9949
Oxidation	200	P37747	Artefact	M	35	15.9949
Oxidation	50	P0A850	Artefact	M	35	15.9949
Oxidation	112	P0ADW3	Artefact	M	35	15.9949
Oxidation	47	P65556	Artefact	M	35	15.9949
Oxidation	184	P0A799	Artefact	M	35	15.9949
Oxidation	17	P0A858	Artefact	M	35	15.9949
Oxidation	458	P0A8V2	Artefact	M	35	15.9949
Oxidation	172	P29012	Artefact	M	35	15.9949
Oxidation	146	P0A6M8	Artefact	M	35	15.9949
Oxidation	43	P0A917	Artefact	M	35	15.9949
Oxidation	60	P37689	Artefact	M	35	15.9949
Oxidation	20	P69441	Artefact	M	35	15.9949
Oxidation	84	P0A7R9	Artefact	M	35	15.9949
Oxidation	0	P64540	Artefact	M	35	15.9949
Oxidation	251	P0A9P0	Artefact	M	35	15.9949
Oxidation	199	P0A8A0	Artefact	M	35	15.9949
Oxidation	20	P02358	Artefact	M	35	15.9949
Oxidation	5	P76535	Artefact	M	35	15.9949
Oxidation	37	P0A6H5	Artefact	M	35	15.9949
Oxidation	6	P0A858	Artefact	M	35	15.9949
Oxidation	0	P0A998	Artefact	M	35	15.9949
Oxidation	213	P0A9L8	Artefact	M	35	15.9949
Oxidation	185	P76536	Artefact	M	35	15.9949
Oxidation	128	P0A9B2	Artefact	M	35	15.9949
Oxidation	22	P30744	Artefact	M	35	15.9949
Oxidation	197	P0ADS6	Artefact	M	35	15.9949
Oxidation	99	P60560	Artefact	M	35	15.9949
Oxidation	145	P60422	Artefact	M	35	15.9949
Oxidation	21	P0A7M9	Artefact	M	35	15.9949
Oxidation	244	P0AG30	Artefact	M	35	15.9949
Oxidation	330	P0ABC7	Artefact	M	35	15.9949
Oxidation	230	P0A908	Artefact	M	35	15.9949
Oxidation	113	P0A790	Artefact	M	35	15.9949
Oxidation	5	P0A799	Artefact	M	35	15.9949
Oxidation	22	P0C079	Artefact	M	35	15.9949
Oxidation	307	P0ABJ1	Artefact	M	35	15.9949
Oxidation	53	P0ACB2	Artefact	M	35	15.9949
Oxidation	168	P0A9Q1	Artefact	M	35	15.9949
Oxidation	64	P0ADF8	Artefact	M	35	15.9949
Oxidation	274	P0ABH7	Artefact	M	35	15.9949
Oxidation	124	P0AFF6	Artefact	M	35	15.9949
Oxidation	59	P69783	Artefact	M	35	15.9949
Oxidation	130	P0ADE6	Artefact	M	35	15.9949
Oxidation	19	P07014	Artefact	M	35	15.9949
Oxidation	81	P61175	Artefact	M	35	15.9949
Oxidation	51	P0ABD3	Artefact	M	35	15.9949
Oxidation	244	P0ABJ1	Artefact	M	35	15.9949
Oxidation	518	P05055	Artefact	M	35	15.9949
Oxidation	155	P0ABA6	Artefact	M	35	15.9949
Oxidation	582	P27302	Artefact	M	35	15.9949
Oxidation	67	P0ACU7	Artefact	M	35	15.9949
Oxidation	205	P0AEK4	Artefact	M	35	15.9949
Oxidation	28	P0A9A6	Artefact	M	35	15.9949
Oxidation	253	P0AFF6	Artefact	M	35	15.9949
Oxidation	0	Q46856	Artefact	M	35	15.9949
Oxidation	9	P0AD49	Artefact	M	35	15.9949
Oxidation	0	P05055	Artefact	M	35	15.9949
Oxidation	590	P33602	Artefact	M	35	15.9949
Oxidation	736	P63284	Artefact	M	35	15.9949
Oxidation	500	P08839	Artefact	M	35	15.9949
Oxidation	151	P63224	Artefact	M	35	15.9949
Oxidation	153	P0AC33	Artefact	M	35	15.9949
Oxidation	72	P0A9K3	Artefact	M	35	15.9949
Oxidation	152	P0ABQ2	Artefact	M	35	15.9949
Oxidation	0	P0A850	Artefact	M	35	15.9949
Oxidation	189	P0ACJ8	Artefact	M	35	15.9949
Oxidation	17	P37188	Artefact	M	35	15.9949
Oxidation	100	P0A8F0	Artefact	M	35	15.9949
Oxidation	539	P36683	Artefact	M	35	15.9949
Oxidation	0	P33232	Artefact	M	35	15.9949
Oxidation	80	P0A7S9	Artefact	M	35	15.9949
Oxidation	80	P0A6R3	Artefact	M	35	15.9949
Oxidation	13	P0AA16	Artefact	M	35	15.9949
Oxidation	199	P0A6B7	Artefact	M	35	15.9949
Oxidation	428	P0A8V2	Artefact	M	35	15.9949
Oxidation	169	P0A796	Artefact	M	35	15.9949
Oxidation	254	P0A817	Artefact	M	35	15.9949
Oxidation	186	P00954	Artefact	M	35	15.9949
Oxidation	348	P0AEI1	Artefact	M	35	15.9949
Oxidation	474	P13035	Artefact	M	35	15.9949
Oxidation	527	P36683	Artefact	M	35	15.9949
Oxidation	0	P63224	Artefact	M	35	15.9949
Oxidation	0	P0AG48	Artefact	M	35	15.9949
Oxidation	0	P0ADY3	Artefact	M	35	15.9949
Oxidation	53	P0A7U7	Artefact	M	35	15.9949
Oxidation	30	P0AD61	Artefact	M	35	15.9949
Oxidation	48	P23869	Artefact	M	35	15.9949
Oxidation	157	P0ACJ8	Artefact	M	35	15.9949
Oxidation	191	P0A8T7	Artefact	M	35	15.9949
Oxidation	243	P0A9M0	Artefact	M	35	15.9949
Oxidation	200	P60422	Artefact	M	35	15.9949
Oxidation	79	P0A6R3	Artefact	M	35	15.9949
Oxidation	141	P0A707	Artefact	M	35	15.9949
Oxidation	58	P0A9Q7	Artefact	M	35	15.9949
Oxidation	144	P07118	Artefact	M	35	15.9949
Oxidation	87	P0A7X3	Artefact	M	35	15.9949
Oxidation	551	P0A940	Artefact	M	35	15.9949
Oxidation	21	P37744	Artefact	M	35	15.9949
Oxidation	435	P21165	Artefact	M	35	15.9949
Oxidation	0	P76576	Artefact	M	35	15.9949
Oxidation	147	P0ABA4	Artefact	M	35	15.9949
Oxidation	258	P0A9Q5	Artefact	M	35	15.9949
Oxidation	91	P0AA10	Artefact	M	35	15.9949
Oxidation	86	P0ABD8	Artefact	M	35	15.9949
Oxidation	442	P63284	Artefact	M	35	15.9949
Oxidation	696	P0A8T7	Artefact	M	35	15.9949
Oxidation	697	P0A8T7	Artefact	M	35	15.9949
Oxidation	214	P0AEE5	Artefact	M	35	15.9949
Oxidation	485	P36683	Artefact	M	35	15.9949
Oxidation	8	P0A9C5	Artefact	M	35	15.9949
Oxidation	164	P0A7G6	Artefact	M	35	15.9949
Oxidation	49	P0A6M8	Artefact	M	35	15.9949
Oxidation	52	P0A6M8	Artefact	M	35	15.9949
Oxidation	171	P27306	Artefact	M	35	15.9949
Oxidation	193	P0ABB4	Artefact	M	35	15.9949
Oxidation	155	P0ABB0	Artefact	M	35	15.9949
Oxidation	183	P24182	Artefact	M	35	15.9949
Oxidation	280	P31979	Artefact	M	35	15.9949
Oxidation	320	P0AFJ7	Artefact	M	35	15.9949
Oxidation	27	P0A7B8	Artefact	M	35	15.9949
Oxidation	413	P0ABZ6	Artefact	M	35	15.9949
Oxidation	65	P0A7U3	Artefact	M	35	15.9949
Oxidation	209	P0ABB4	Artefact	M	35	15.9949
Oxidation	8	P02358	Artefact	M	35	15.9949
Oxidation	356	P0AGD7	Artefact	M	35	15.9949
Oxidation	694	P32176	Artefact	M	35	15.9949
Oxidation	210	P0A7V3	Artefact	M	35	15.9949
Oxidation	30	P0A6T5	Artefact	M	35	15.9949
Oxidation	188	P0A850	Artefact	M	35	15.9949
Oxidation	339	P00934	Artefact	M	35	15.9949
Oxidation	227	P0A9L8	Artefact	M	35	15.9949
Oxidation	0	P31057	Artefact	M	35	15.9949
Oxidation	417	P05055	Artefact	M	35	15.9949
Oxidation	156	P68767	Artefact	M	35	15.9949
Oxidation	215	P0A9P4	Artefact	M	35	15.9949
Oxidation	189	P0AAI3	Artefact	M	35	15.9949
Oxidation	64	P0AFK9	Artefact	M	35	15.9949
Oxidation	101	P08997	Artefact	M	35	15.9949
Oxidation	224	P0AC41	Artefact	M	35	15.9949
Oxidation	185	P35340	Artefact	M	35	15.9949
Oxidation	50	P0ACY3	Artefact	M	35	15.9949
Oxidation	82	P0AEG4	Artefact	M	35	15.9949
Oxidation	51	P0A9Q7	Artefact	M	35	15.9949
Oxidation	22	P0AD61	Artefact	M	35	15.9949
Oxidation	475	P0A7E5	Artefact	M	35	15.9949
Oxidation	108	P0A7G2	Artefact	M	35	15.9949
Oxidation	146	P0A7W1	Artefact	M	35	15.9949
Oxidation	151	P0A7W1	Artefact	M	35	15.9949
Oxidation	184	P0A6L0	Artefact	M	35	15.9949
Oxidation	14	P0A6L0	Artefact	M	35	15.9949
Oxidation	364	Q46856	Artefact	M	35	15.9949
Oxidation	88	P0ABB4	Artefact	M	35	15.9949
Oxidation	97	P0ABB4	Artefact	M	35	15.9949
Oxidation	61	P0ABS1	Artefact	M	35	15.9949
Oxidation	7	P0A6X7	Artefact	M	35	15.9949
Oxidation	75	P0ACA3	Artefact	M	35	15.9949
Oxidation	781	P0A705	Artefact	M	35	15.9949
Oxidation	226	P0ABB4	Artefact	M	35	15.9949
Oxidation	341	P0A8N3	Artefact	M	35	15.9949
Oxidation	134	P0A707	Artefact	M	35	15.9949
Oxidation	294	P61889	Artefact	M	35	15.9949
Oxidation	114	P0AEQ3	Artefact	M	35	15.9949
Oxidation	277	P0A9Q5	Artefact	M	35	15.9949
Oxidation	337	P23843	Artefact	M	35	15.9949
Oxidation	0	P07012	Artefact	M	35	15.9949
Oxidation	273	P76177	Artefact	M	35	15.9949
Oxidation	267	P69831	Artefact	M	35	15.9949
Oxidation	104	P00579	Artefact	M	35	15.9949
Oxidation	655	P27298	Artefact	M	35	15.9949
Oxidation	476	P09373	Artefact	M	35	15.9949
Oxidation	39	P0AEE5	Artefact	M	35	15.9949
Oxidation	0	P0A7R1	Artefact	M	35	15.9949
Oxidation	232	P0A9P0	Artefact	M	35	15.9949
Oxidation	261	P0AEB2	Artefact	M	35	15.9949
Oxidation	93	P0A6P9	Artefact	M	35	15.9949
Oxidation	616	P0A6M8	Artefact	M	35	15.9949
Oxidation	304	P0AFF6	Artefact	M	35	15.9949
Oxidation	25	P21179	Artefact	M	35	15.9949
Oxidation	267	P69797	Artefact	M	35	15.9949
Oxidation	226	P36680	Artefact	M	35	15.9949
Oxidation	91	P0A8B5	Artefact	M	35	15.9949
Oxidation	98	P0A8B5	Artefact	M	35	15.9949
Oxidation	118	P0AGE9	Artefact	M	35	15.9949
Oxidation	69	P0AD49	Artefact	M	35	15.9949
Oxidation	188	P0A717	Artefact	M	35	15.9949
Oxidation	8	P0AG86	Artefact	M	35	15.9949
Oxidation	644	P33602	Artefact	M	35	15.9949
Oxidation	1039	P0A8T7	Artefact	M	35	15.9949
Oxidation	629	P36683	Artefact	M	35	15.9949
Oxidation	536	P0A9P6	Artefact	M	35	15.9949
Oxidation	110	P0ADV7	Artefact	M	35	15.9949
Oxidation	97	P0ADV1	Artefact	M	35	15.9949
Oxidation	103	P0A9P0	Artefact	M	35	15.9949
Oxidation	159	P0ABB4	Artefact	M	35	15.9949
Oxidation	31	P0ABS1	Artefact	M	35	15.9949
Oxidation	0	P0AFX4	Artefact	M	35	15.9949
Oxidation	377	P0A705	Artefact	M	35	15.9949
Oxidation	0	P0AFD1	Artefact	M	35	15.9949
Oxidation	681	P0A6M8	Artefact	M	35	15.9949
Oxidation	394	P23847	Artefact	M	35	15.9949
Oxidation	28	P0A6Y1	Artefact	M	35	15.9949
Oxidation	342	P76558	Artefact	M	35	15.9949
Oxidation	60	P0AEE5	Artefact	M	35	15.9949
Oxidation	373	P0A850	Artefact	M	35	15.9949
Oxidation	482	P0ABB0	Artefact	M	35	15.9949
Oxidation	0	P23869	Artefact	M	35	15.9949
Oxidation	318	P0A9P0	Artefact	M	35	15.9949
Oxidation	87	P0AC41	Artefact	M	35	15.9949
Oxidation	403	P0AC33	Artefact	M	35	15.9949
Oxidation	421	P31120	Artefact	M	35	15.9949
Oxidation	311	P0A717	Artefact	M	35	15.9949
Oxidation	108	P0AC02	Artefact	M	35	15.9949
Oxidation	680	P0A705	Artefact	M	35	15.9949
Oxidation	82	P23857	Artefact	M	35	15.9949
Oxidation	346	P17952	Artefact	M	35	15.9949
Oxidation	95	P0AE08	Artefact	M	35	15.9949
Oxidation	618	P0A8M3	Artefact	M	35	15.9949
Oxidation	331	P0A8M3	Artefact	M	35	15.9949
Oxidation	169	P0A707	Artefact	M	35	15.9949
Oxidation	42	P0A8G6	Artefact	M	35	15.9949
Oxidation	667	P05055	Artefact	M	35	15.9949
Oxidation	48	P0ABK5	Artefact	M	35	15.9949
Oxidation	315	P0ABC3	Artefact	M	35	15.9949
Oxidation	234	P02925	Artefact	M	35	15.9949
Oxidation	432	P37773	Artefact	M	35	15.9949
Oxidation	25	P0AF93	Artefact	M	35	15.9949
Oxidation	643	P0A8T7	Artefact	M	35	15.9949
Oxidation	202	P0A6P1	Artefact	M	35	15.9949
Oxidation	88	P0A6Y8	Artefact	M	35	15.9949
Oxidation	847	P00582	Artefact	M	35	15.9949
Oxidation	43	P0A7U3	Artefact	M	35	15.9949
Oxidation	0	P0A7Z4	Artefact	M	35	15.9949
Oxidation	251	P0A6B7	Artefact	M	35	15.9949
Oxidation	1179	P0A8V2	Artefact	M	35	15.9949
Oxidation	290	P0A9X4	Artefact	M	35	15.9949
Oxidation	772	P36683	Artefact	M	35	15.9949
Oxidation	367	P0A9W3	Artefact	M	35	15.9949
Oxidation	325	P21645	Artefact	M	35	15.9949
Oxidation	158	P0AEK4	Artefact	M	35	15.9949
Oxidation	373	P37689	Artefact	M	35	15.9949
Oxidation	493	P23847	Artefact	M	35	15.9949
Oxidation	70	P0AEG6	Artefact	M	35	15.9949
Oxidation	298	P75876	Artefact	M	35	15.9949
Oxidation	3	P0ACG1	Artefact	M	35	15.9949
Oxidation	46	P0AG51	Artefact	M	35	15.9949
Oxidation	53	P0AG51	Artefact	M	35	15.9949
Oxidation	262	P08142	Artefact	M	35	15.9949
Oxidation	193	P0A850	Artefact	M	35	15.9949
Oxidation	9	P0A7W7	Artefact	M	35	15.9949
Oxidation	60	P0A6G7	Artefact	M	35	15.9949
Oxidation	113	P63020	Artefact	M	35	15.9949
Oxidation	0	P08997	Artefact	M	35	15.9949
Oxidation	56	P0ABU5	Artefact	M	35	15.9949
Oxidation	109	P0A6Y8	Artefact	M	35	15.9949
Oxidation	71	P0A9R4	Artefact	M	35	15.9949
Oxidation	7	P0A9M2	Artefact	M	35	15.9949
Oxidation	398	P0ABH7	Artefact	M	35	15.9949
Oxidation	403	P0ABH7	Artefact	M	35	15.9949
Oxidation	273	P23843	Artefact	M	35	15.9949
Oxidation	0	P0AA04	Artefact	M	35	15.9949
Oxidation	293	P0C0V0	Artefact	M	35	15.9949
Oxidation	24	P0A6R0	Artefact	M	35	15.9949
Oxidation	148	P08200	Artefact	M	35	15.9949
Oxidation	671	P27298	Artefact	M	35	15.9949
Oxidation	390	P21889	Artefact	M	35	15.9949
Oxidation	297	P0A825	Artefact	M	35	15.9949
Oxidation	371	P0A8T7	Artefact	M	35	15.9949
Oxidation	82	P0A8F0	Artefact	M	35	15.9949
Oxidation	83	P0A8F0	Artefact	M	35	15.9949
Oxidation	229	P24215	Artefact	M	35	15.9949
Oxidation	301	P08839	Artefact	M	35	15.9949
Oxidation	142	P63284	Artefact	M	35	15.9949
Oxidation	16	P62399	Artefact	M	35	15.9949
Oxidation	25	P62399	Artefact	M	35	15.9949
Oxidation	326	P0AG30	Artefact	M	35	15.9949
Oxidation	2	P0A7W7	Artefact	M	35	15.9949
Oxidation	133	P0A6G7	Artefact	M	35	15.9949
Oxidation	148	P0ABC7	Artefact	M	35	15.9949
Oxidation	71	P0A9M8	Artefact	M	35	15.9949
Oxidation	0	P06610	Artefact	M	35	15.9949
Oxidation	19	P0AC41	Artefact	M	35	15.9949
Oxidation	450	P37689	Artefact	M	35	15.9949
Oxidation	309	P0AD61	Artefact	M	35	15.9949
Oxidation	95	P0A7W7	Artefact	M	35	15.9949
Oxidation	1169	P0A8V2	Artefact	M	35	15.9949
Oxidation	18	P0A6G7	Artefact	M	35	15.9949
Oxidation	56	P0A7X3	Artefact	M	35	15.9949
Oxidation	168	P14175	Artefact	M	35	15.9949
Oxidation	104	P0ADY7	Artefact	M	35	15.9949
Oxidation	127	P0A6P9	Artefact	M	35	15.9949
Oxidation	67	P33602	Artefact	M	35	15.9949
Oxidation	160	P0ABB4	Artefact	M	35	15.9949
Oxidation	368	P05055	Artefact	M	35	15.9949
Oxidation	464	P36683	Artefact	M	35	15.9949
Oxidation	475	P23843	Artefact	M	35	15.9949
Oxidation	15	P0AF08	Artefact	M	35	15.9949
Oxidation	126	P0AEK4	Artefact	M	35	15.9949
Oxidation	123	P0AEB2	Artefact	M	35	15.9949
Oxidation	313	P00509	Artefact	M	35	15.9949
Oxidation	364	P0AG90	Artefact	M	35	15.9949
Oxidation	144	P0A8L1	Artefact	M	35	15.9949
Oxidation	1229	P0A8V2	Artefact	M	35	15.9949
Oxidation	82	P0A805	Artefact	M	35	15.9949
Oxidation	73	P0A9M2	Artefact	M	35	15.9949
Oxidation	192	P0AG67	Artefact	M	35	15.9949
Oxidation	521	P0A6M8	Artefact	M	35	15.9949
Oxidation	47	P0ABB0	Artefact	M	35	15.9949
Oxidation	536	P05055	Artefact	M	35	15.9949
Oxidation	342	P0A9G6	Artefact	M	35	15.9949
Oxidation	243	P0A847	Artefact	M	35	15.9949
Oxidation	168	P35340	Artefact	M	35	15.9949
Oxidation	12	P0A6D7	Artefact	M	35	15.9949
Oxidation	415	P0DTT0	Artefact	M	35	15.9949
Oxidation	16	P61517	Artefact	M	35	15.9949
Oxidation	143	P69783	Artefact	M	35	15.9949
Oxidation	69	P0ABD8	Artefact	M	35	15.9949
Oxidation	80	P0AA16	Artefact	M	35	15.9949
Oxidation	96	P0A7L0	Artefact	M	35	15.9949
Oxidation	135	P0ABF6	Artefact	M	35	15.9949
Oxidation	155	P0A836	Artefact	M	35	15.9949
Oxidation	36	P0A8K5	Artefact	M	35	15.9949
Oxidation	16	P0A746	Artefact	M	35	15.9949
Oxidation	51	P0ABB0	Artefact	M	35	15.9949
Oxidation	287	P0AFF6	Artefact	M	35	15.9949
Oxidation	46	P0AEQ1	Artefact	M	35	15.9949
Oxidation	52	P0ABD8	Artefact	M	35	15.9949
Oxidation	33	P69441	Artefact	M	35	15.9949
Oxidation	204	P0AEE5	Artefact	M	35	15.9949
Oxidation	107	P06999	Artefact	M	35	15.9949
Oxidation	366	P08200	Artefact	M	35	15.9949
Oxidation	241	P63284	Artefact	M	35	15.9949
Oxidation	6	P0AAC0	Artefact	M	35	15.9949
Oxidation	379	P0A799	Artefact	M	35	15.9949
Oxidation	169	P0A8J8	Artefact	M	35	15.9949
Oxidation	256	P0AFM2	Artefact	M	35	15.9949
Oxidation	456	P27302	Artefact	M	35	15.9949
Oxidation	312	P31224	Artefact	M	35	15.9949
Oxidation	256	P69831	Artefact	M	35	15.9949
Oxidation	35	P0A968	Artefact	M	35	15.9949
Oxidation	592	P0AAI3	Artefact	M	35	15.9949
Oxidation	152	P0ADG7	Artefact	M	35	15.9949
Oxidation	119	P0ABD3	Artefact	M	35	15.9949
Oxidation	24	P45578	Artefact	M	35	15.9949
Oxidation	573	P0A6M8	Artefact	M	35	15.9949
Oxidation	425	P0ADR8	Artefact	M	35	15.9949
Oxidation	40	P0ADE8	Artefact	M	35	15.9949
Oxidation	101	P02925	Artefact	M	35	15.9949
Oxidation	174	P0AF18	Artefact	M	35	15.9949
Oxidation	65	P08200	Artefact	M	35	15.9949
Oxidation	75	P0ABB0	Artefact	M	35	15.9949
Oxidation	85	P0ABB0	Artefact	M	35	15.9949
Oxidation	28	P0ACF8	Artefact	M	35	15.9949
Oxidation	5	P00926	Artefact	M	35	15.9949
Oxidation	179	P0A8T7	Artefact	M	35	15.9949
Oxidation	30	P02359	Artefact	M	35	15.9949
Oxidation	71	P0A8F4	Artefact	M	35	15.9949
Oxidation	210	P22259	Artefact	M	35	15.9949
Oxidation	193	P0AEB2	Artefact	M	35	15.9949
Oxidation	106	P07014	Artefact	M	35	15.9949
Oxidation	110	P0A6L0	Artefact	M	35	15.9949
Oxidation	33	P0A6P9	Artefact	M	35	15.9949
Oxidation	85	P0ABD3	Artefact	M	35	15.9949
Oxidation	47	P37188	Artefact	M	35	15.9949
Oxidation	104	P0A9G6	Artefact	M	35	15.9949
Oxidation	88	P0ACA3	Artefact	M	35	15.9949
Oxidation	204	P0A7Z4	Artefact	M	35	15.9949
Oxidation	20	P0A8M3	Artefact	M	35	15.9949
Oxidation	79	P0AF96	Artefact	M	35	15.9949
Oxidation	246	P09147	Artefact	M	35	15.9949
Oxidation	188	P60240	Artefact	M	35	15.9949
Oxidation	523	P36683	Artefact	M	35	15.9949
Oxidation	95	P62399	Artefact	M	35	15.9949
Oxidation	297	P0A8T7	Artefact	M	35	15.9949
Oxidation	135	P37665	Artefact	M	35	15.9949
Oxidation	264	P0AG14	Artefact	M	35	15.9949
Oxidation	23	P0A8B5	Artefact	M	35	15.9949
Oxidation	252	P27431	Artefact	M	35	15.9949
Oxidation	645	P0A940	Artefact	M	35	15.9949
Oxidation	62	P0A731	Artefact	M	35	15.9949
Oxidation	0	P15042	Artefact	M	35	15.9949
Oxidation	79	P75913	Artefact	M	35	15.9949
Oxidation	160	P0A9P6	Artefact	M	35	15.9949
Oxidation	109	P0AG44	Artefact	M	35	15.9949
Oxidation	10	P60906	Artefact	M	35	15.9949
Oxidation	208	P0A794	Artefact	M	35	15.9949
Oxidation	1188	P0A8T7	Artefact	M	35	15.9949
Oxidation	174	P0A9G6	Artefact	M	35	15.9949
Oxidation	292	P0AFM2	Artefact	M	35	15.9949
Oxidation	1314	P0A8V2	Artefact	M	35	15.9949
Oxidation	1318	P0A8V2	Artefact	M	35	15.9949
Oxidation	197	P0AC38	Artefact	M	35	15.9949
Oxidation	22	P27306	Artefact	M	35	15.9949
Oxidation	186	P08142	Artefact	M	35	15.9949
Oxidation	110	P39187	Artefact	M	35	15.9949
Oxidation	45	P0A9A9	Artefact	M	35	15.9949
Oxidation	311	P0A817	Artefact	M	35	15.9949
Oxidation	265	P0A825	Artefact	M	35	15.9949
Oxidation	304	P33599	Artefact	M	35	15.9949
Oxidation	275	P0ABB4	Artefact	M	35	15.9949
Oxidation	151	P37051	Artefact	M	35	15.9949
Oxidation	388	P0A6B7	Artefact	M	35	15.9949
Oxidation	273	P23894	Artefact	M	35	15.9949
Oxidation	662	P0A6M8	Artefact	M	35	15.9949
Oxidation	0	P0ABB0	Artefact	M	35	15.9949
Oxidation	211	P33599	Artefact	M	35	15.9949
Oxidation	1106	P0A8V2	Artefact	M	35	15.9949
Oxidation	1118	P0A8V2	Artefact	M	35	15.9949
Oxidation	283	P0AD61	Artefact	M	35	15.9949
Oxidation	198	P0A9M0	Artefact	M	35	15.9949
Oxidation	1024	P0A8T7	Artefact	M	35	15.9949
Oxidation	2	P25738	Artefact	M	35	15.9949
Oxidation	5	P0AB98	Artefact	M	35	15.9949
Oxidation	30	P0ABA4	Artefact	M	35	15.9949
Oxidation	715	P63284	Artefact	M	35	15.9949
Oxidation	51	P0ABD8	Artefact	M	35	15.9949
Oxidation	92	P0ABQ2	Artefact	M	35	15.9949
Oxidation	240	P69797	Artefact	M	35	15.9949
Oxidation	279	P0AD61	Artefact	M	35	15.9949
Oxidation	160	P0A6K6	Artefact	M	35	15.9949
Oxidation	48	P0A858	Artefact	M	35	15.9949
Oxidation	339	P0A6A3	Artefact	M	35	15.9949
Oxidation	200	P05852	Artefact	M	35	15.9949
Oxidation	268	P23843	Artefact	M	35	15.9949
Oxidation	201	P0ABH7	Artefact	M	35	15.9949
Oxidation	51	P30178	Artefact	M	35	15.9949
Oxidation	334	P0A9X4	Artefact	M	35	15.9949
Oxidation	200	P0ABH7	Artefact	M	35	15.9949
Oxidation	132	P31120	Artefact	M	35	15.9949
Oxidation	746	P0A8T7	Artefact	M	35	15.9949
Oxidation	24	P0A9M0	Artefact	M	35	15.9949
Oxidation	82	P0ABZ6	Artefact	M	35	15.9949
Oxidation	291	P0AGJ5	Artefact	M	35	15.9949
Oxidation	150	P0A6P9	Artefact	M	35	15.9949
Oxidation	59	P0A734	Artefact	M	35	15.9949
Oxidation	931	P0A8T7	Artefact	M	35	15.9949
Oxidation	209	P0AAB6	Artefact	M	35	15.9949
Oxidation	58	P0DMC7	Artefact	M	35	15.9949
Oxidation	114	P0ACJ8	Artefact	M	35	15.9949
Oxidation	0	P30850	Artefact	M	35	15.9949
Oxidation	314	P0A8V2	Artefact	M	35	15.9949
Oxidation	34	P0ACC7	Artefact	M	35	15.9949
Oxidation	294	P0A717	Artefact	M	35	15.9949
Oxidation	169	P22259	Artefact	M	35	15.9949
Oxidation	0	P0A9A6	Artefact	M	35	15.9949
Oxidation	28	P0AEU7	Artefact	M	35	15.9949
Oxidation	628	P63284	Artefact	M	35	15.9949
Oxidation	141	P0A7Z4	Artefact	M	35	15.9949
Oxidation	16	P0AF28	Artefact	M	35	15.9949
Oxidation	72	P07012	Artefact	M	35	15.9949
Oxidation	54	P33232	Artefact	M	35	15.9949
Oxidation	301	P0A8L1	Artefact	M	35	15.9949
Oxidation	52	P09394	Artefact	M	35	15.9949
Oxidation	427	P00926	Artefact	M	35	15.9949
Oxidation	129	P0A8T7	Artefact	M	35	15.9949
Oxidation	282	P09394	Artefact	M	35	15.9949
Oxidation	407	P0A6Y8	Artefact	M	35	15.9949
Oxidation	367	P31120	Artefact	M	35	15.9949
Oxidation	236	P0ADG4	Artefact	M	35	15.9949
Oxidation	124	P77395	Artefact	M	35	15.9949
Oxidation	542	P76558	Artefact	M	35	15.9949
Oxidation	142	P0AFD1	Artefact	M	35	15.9949
Oxidation	143	P0AFD1	Artefact	M	35	15.9949
Oxidation	50	P0A7Z4	Artefact	M	35	15.9949
Oxidation	151	P21889	Artefact	M	35	15.9949
Oxidation	163	P21889	Artefact	M	35	15.9949
Oxidation	67	P09394	Artefact	M	35	15.9949
Oxidation	23	P0AGE0	Artefact	M	35	15.9949
Oxidation	228	P0A715	Artefact	M	35	15.9949
Oxidation	740	P0A8V2	Artefact	M	35	15.9949
Oxidation	51	P0AF96	Artefact	M	35	15.9949
Oxidation	99	P0A927	Artefact	M	35	15.9949
Oxidation	163	P29217	Artefact	M	35	15.9949
Oxidation	742	P36683	Artefact	M	35	15.9949
Oxidation	777	P0A9M0	Artefact	M	35	15.9949
Oxidation	74	P0AG55	Artefact	M	35	15.9949
Oxidation	799	P0A8V2	Artefact	M	35	15.9949
Oxidation	8	P0A6L4	Artefact	M	35	15.9949
Oxidation	256	P36683	Artefact	M	35	15.9949
Oxidation	90	P0AB38	Artefact	M	35	15.9949
Oxidation	0	P08839	Artefact	M	35	15.9949
Oxidation	69	P0AEQ3	Artefact	M	35	15.9949
Oxidation	403	P0A6Y8	Artefact	M	35	15.9949
Oxidation	820	P0A8T7	Artefact	M	35	15.9949
Oxidation	821	P0A8T7	Artefact	M	35	15.9949
Oxidation	236	P0AEE5	Artefact	M	35	15.9949
Oxidation	0	P0ACR9	Artefact	M	35	15.9949
Oxidation	59	P0A858	Artefact	M	35	15.9949
Oxidation	81	P0A858	Artefact	M	35	15.9949
Oxidation	195	P0A6A3	Artefact	M	35	15.9949
Oxidation	114	P08997	Artefact	M	35	15.9949
Oxidation	0	P0ACZ4	Artefact	M	35	15.9949
Oxidation	109	P21888	Artefact	M	35	15.9949
Oxidation	84	P0ADS2	Artefact	M	35	15.9949
Oxidation	813	P07118	Artefact	M	35	15.9949
Oxidation	678	P0A9M8	Artefact	M	35	15.9949
Oxidation	291	P0A8L1	Artefact	M	35	15.9949
Oxidation	573	P0AAI3	Artefact	M	35	15.9949
Oxidation	15	P0A6E6	Artefact	M	35	15.9949
Oxidation	187	P0AEK2	Artefact	M	35	15.9949
Oxidation	151	P0AA16	Artefact	M	35	15.9949
Oxidation	101	P0A8T7	Artefact	M	35	15.9949
Oxidation	74	P0A6M8	Artefact	M	35	15.9949
Oxidation	218	P77674	Artefact	M	35	15.9949
Oxidation	323	P0AC38	Artefact	M	35	15.9949
Oxidation	131	P76027	Artefact	M	35	15.9949
Oxidation	122	P0AAI5	Artefact	M	35	15.9949
Oxidation	176	P0ABF6	Artefact	M	35	15.9949
Oxidation	443	P0AC33	Artefact	M	35	15.9949
Oxidation	72	P37188	Artefact	M	35	15.9949
Oxidation	201	P33599	Artefact	M	35	15.9949
Oxidation	261	P0ABB4	Artefact	M	35	15.9949
Oxidation	17	P0A7K2	Artefact	M	35	15.9949
Oxidation	26	P0A7K2	Artefact	M	35	15.9949
Oxidation	191	P21165	Artefact	M	35	15.9949
Oxidation	91	P0A8H6	Artefact	M	35	15.9949
Oxidation	561	P08839	Artefact	M	35	15.9949
Oxidation	289	P21889	Artefact	M	35	15.9949
Oxidation	69	P0A8P3	Artefact	M	35	15.9949
Oxidation	20	P69222	Artefact	M	35	15.9949
Oxidation	455	P0A9C5	Artefact	M	35	15.9949
Oxidation	40	P06992	Artefact	M	35	15.9949
Oxidation	494	P0A9W3	Artefact	M	35	15.9949
Oxidation	124	P36683	Artefact	M	35	15.9949
Oxidation	293	P11880	Artefact	M	35	15.9949
Oxidation	408	P0A6M8	Artefact	M	35	15.9949
Oxidation	312	P0A6J5	Artefact	M	35	15.9949
Oxidation	35	P0AGD7	Artefact	M	35	15.9949
Oxidation	200	P36683	Artefact	M	35	15.9949
Oxidation	153	P76558	Artefact	M	35	15.9949
Oxidation	239	P60560	Artefact	M	35	15.9949
Oxidation	97	P08839	Artefact	M	35	15.9949
Oxidation	284	P77173	Artefact	M	35	15.9949
Oxidation	12	P0AAI5	Artefact	M	35	15.9949
Oxidation	841	P32176	Artefact	M	35	15.9949
Oxidation	255	P0AFK9	Artefact	M	35	15.9949
Oxidation	20	P13024	Artefact	M	35	15.9949
Oxidation	166	Q46857	Artefact	M	35	15.9949
Oxidation	45	P0ADK0	Artefact	M	35	15.9949
Oxidation	133	P0AED0	Artefact	M	35	15.9949
Oxidation	142	P31802	Artefact	M	35	15.9949
Oxidation	48	P22255	Artefact	M	35	15.9949
Oxidation	49	P0A6E6	Artefact	M	35	15.9949
Oxidation	548	P0A9Q7	Artefact	M	35	15.9949
Oxidation	269	P21889	Artefact	M	35	15.9949
Oxidation	174	P0A6Y5	Artefact	M	35	15.9949
Oxidation	51	P0A7E5	Artefact	M	35	15.9949
Oxidation	357	P0A9G6	Artefact	M	35	15.9949
Oxidation	278	P0AFM2	Artefact	M	35	15.9949
Oxidation	251	P0A9K3	Artefact	M	35	15.9949
Oxidation	310	P00956	Artefact	M	35	15.9949
Oxidation	379	P0A8M0	Artefact	M	35	15.9949
Oxidation	138	P0A6J8	Artefact	M	35	15.9949
Oxidation	450	P0AD61	Artefact	M	35	15.9949
Oxidation	178	P0A9Q9	Artefact	M	35	15.9949
Oxidation	154	P09147	Artefact	M	35	15.9949
Oxidation	378	P23847	Artefact	M	35	15.9949
Oxidation	389	P0AG30	Artefact	M	35	15.9949
Oxidation	71	P06959	Artefact	M	35	15.9949
Oxidation	1094	P0A8T7	Artefact	M	35	15.9949
Oxidation	391	P05055	Artefact	M	35	15.9949
Oxidation	86	P0A8K1	Artefact	M	35	15.9949
Oxidation	101	P0AC41	Artefact	M	35	15.9949
Oxidation	92	P22524	Artefact	M	35	15.9949
Oxidation	43	P0ADG7	Artefact	M	35	15.9949
Oxidation	0	P0AF96	Artefact	M	35	15.9949
Oxidation	26	P36683	Artefact	M	35	15.9949
Oxidation	416	P77804	Artefact	M	35	15.9949
Oxidation	619	P0A9M8	Artefact	M	35	15.9949
Oxidation	379	P0ABB4	Artefact	M	35	15.9949
Oxidation	514	P0A8V2	Artefact	M	35	15.9949
Oxidation	350	P0ABC7	Artefact	M	35	15.9949
Oxidation	169	P0A6Y5	Artefact	M	35	15.9949
Oxidation	92	P0A8A2	Artefact	M	35	15.9949
Oxidation	724	P0A9Q7	Artefact	M	35	15.9949
Oxidation	0	P0DMC7	Artefact	M	35	15.9949
Oxidation	3	P0DMC7	Artefact	M	35	15.9949
Oxidation	30	P27302	Artefact	M	35	15.9949
Oxidation	182	P0A9W3	Artefact	M	35	15.9949
Oxidation	0	P0A9D8	Artefact	M	35	15.9949
Oxidation	487	P0A8V2	Artefact	M	35	15.9949
Oxidation	50	P67910	Artefact	M	35	15.9949
Oxidation	318	P02930	Artefact	M	35	15.9949
Oxidation	37	P0AA25	Artefact	M	35	15.9949
Oxidation	2	P0A6E6	Artefact	M	35	15.9949
Oxidation	118	P0A825	Artefact	M	35	15.9949
Oxidation	67	P0A8B5	Artefact	M	35	15.9949
Oxidation	343	P0A817	Artefact	M	35	15.9949
Oxidation	235	P0AC41	Artefact	M	35	15.9949
Oxidation	237	P0AAI5	Artefact	M	35	15.9949
Oxidation	122	P0A817	Artefact	M	35	15.9949
Oxidation	260	P0A6A3	Artefact	M	35	15.9949
Oxidation	12	P69913	Artefact	M	35	15.9949
Oxidation	396	P04079	Artefact	M	35	15.9949
Oxidation	587	P0ACY3	Artefact	M	35	15.9949
Oxidation	284	P23847	Artefact	M	35	15.9949
Oxidation	125	P27302	Artefact	M	35	15.9949
Oxidation	431	P0ABB4	Artefact	M	35	15.9949
Oxidation	445	P0ABB4	Artefact	M	35	15.9949
Oxidation	334	P31979	Artefact	M	35	15.9949
Oxidation	330	P0AG67	Artefact	M	35	15.9949
Oxidation	107	P0AC38	Artefact	M	35	15.9949
Oxidation	63	P0ACF8	Artefact	M	35	15.9949
Oxidation	726	P00864	Artefact	M	35	15.9949
Oxidation	56	P0AEK2	Artefact	M	35	15.9949
Oxidation	102	P0A9Q9	Artefact	M	35	15.9949
Oxidation	307	P0A9X4	Artefact	M	35	15.9949
Oxidation	195	P69451	Artefact	M	35	15.9949
Oxidation	34	P0AFG0	Artefact	M	35	15.9949
Oxidation	116	P0AC02	Artefact	M	35	15.9949
Oxidation	490	P05055	Artefact	M	35	15.9949
Oxidation	240	P0AD61	Artefact	M	35	15.9949
Oxidation	42	P0AFG0	Artefact	M	35	15.9949
Oxidation	134	P0ABH7	Artefact	M	35	15.9949
Oxidation	118	P60651	Artefact	M	35	15.9949
Oxidation	67	P0ABU2	Artefact	M	35	15.9949
Oxidation	297	P37095	Artefact	M	35	15.9949
Oxidation	612	P09323	Artefact	M	35	15.9949
Oxidation	60	P0A8J8	Artefact	M	35	15.9949
Oxidation	341	P0A705	Artefact	M	35	15.9949
Oxidation	360	P0A705	Artefact	M	35	15.9949
Oxidation	131	P0ABH7	Artefact	M	35	15.9949
Oxidation	282	P63284	Artefact	M	35	15.9949
Oxidation	69	P0A6T5	Artefact	M	35	15.9949
Oxidation	145	P23847	Artefact	M	35	15.9949
Oxidation	267	P0A796	Artefact	M	35	15.9949
Oxidation	0	P0AG67	Artefact	M	35	15.9949
Oxidation	0	P30744	Artefact	M	35	15.9949
Oxidation	92	P36683	Artefact	M	35	15.9949
Oxidation	120	P0AAI9	Artefact	M	35	15.9949
Oxidation	262	P0ABK5	Artefact	M	35	15.9949
Oxidation	41	P0A7Z0	Artefact	M	35	15.9949
Oxidation	50	P45799	Artefact	M	35	15.9949
Oxidation	117	P07395	Artefact	M	35	15.9949
Oxidation	420	P04805	Artefact	M	35	15.9949
Oxidation	107	P0AAX8	Artefact	M	35	15.9949
Oxidation	32	P07014	Artefact	M	35	15.9949
Oxidation	33	P07014	Artefact	M	35	15.9949
Oxidation	104	P77737	Artefact	M	35	15.9949
Oxidation	97	P0AEK2	Artefact	M	35	15.9949
Oxidation	146	P36683	Artefact	M	35	15.9949
Oxidation	81	P77475	Artefact	M	35	15.9949
Oxidation	285	P0AB71	Artefact	M	35	15.9949
Oxidation	281	P76558	Artefact	M	35	15.9949
Oxidation	133	P0AEK4	Artefact	M	35	15.9949
Oxidation	38	P76506	Artefact	M	35	15.9949
Oxidation	127	P0AF28	Artefact	M	35	15.9949
Oxidation	156	P0A6A3	Artefact	M	35	15.9949
Oxidation	1084	P0A8V2	Artefact	M	35	15.9949
Oxidation	101	P24178	Artefact	M	35	15.9949
Oxidation	181	P0A836	Artefact	M	35	15.9949
Oxidation	20	P0AG30	Artefact	M	35	15.9949
Oxidation	106	P0A7G2	Artefact	M	35	15.9949
Oxidation	389	P0A6H1	Artefact	M	35	15.9949
Oxidation	90	P76558	Artefact	M	35	15.9949
Oxidation	159	P0AEY5	Artefact	M	35	15.9949
Oxidation	133	P0A6L4	Artefact	M	35	15.9949
Oxidation	201	P0A6P9	Artefact	M	35	15.9949
Oxidation	106	P31547	Artefact	M	35	15.9949
Oxidation	462	P0AC38	Artefact	M	35	15.9949
Oxidation	308	P31979	Artefact	M	35	15.9949
Oxidation	217	P02925	Artefact	M	35	15.9949
Oxidation	65	P65556	Artefact	M	35	15.9949
Oxidation	475	P0A705	Artefact	M	35	15.9949
Oxidation	178	P0ABA6	Artefact	M	35	15.9949
Oxidation	18	P39199	Artefact	M	35	15.9949
Oxidation	176	P0ADA5	Artefact	M	35	15.9949
Oxidation	412	P00579	Artefact	M	35	15.9949
Oxidation	151	P0A7I4	Artefact	M	35	15.9949
Oxidation	275	P04079	Artefact	M	35	15.9949
Oxidation	205	P0AGE9	Artefact	M	35	15.9949
Oxidation	0	P45424	Artefact	M	35	15.9949
Oxidation	1	P45424	Artefact	M	35	15.9949
Oxidation	2	P45424	Artefact	M	35	15.9949
Oxidation	369	P33570	Artefact	M	35	15.9949
Oxidation	156	P0A8K1	Artefact	M	35	15.9949
Oxidation	506	P00579	Artefact	M	35	15.9949
Oxidation	56	Q46856	Artefact	M	35	15.9949
Oxidation	142	P0ACU7	Artefact	M	35	15.9949
Oxidation	61	P02358	Artefact	M	35	15.9949
Oxidation	214	P31057	Artefact	M	35	15.9949
Oxidation	599	P77488	Artefact	M	35	15.9949
Oxidation	246	P0AEP3	Artefact	M	35	15.9949
Oxidation	44	P08200	Artefact	M	35	15.9949
Oxidation	14	P0A7K2	Artefact	M	35	15.9949
Oxidation	104	P0AGE9	Artefact	M	35	15.9949
Oxidation	137	P0AG86	Artefact	M	35	15.9949
Oxidation	86	P21889	Artefact	M	35	15.9949
Oxidation	192	P0AEZ3	Artefact	M	35	15.9949
Oxidation	496	P15078	Artefact	M	35	15.9949
Oxidation	203	P0A817	Artefact	M	35	15.9949
Oxidation	567	P07118	Artefact	M	35	15.9949
Oxidation	530	P00582	Artefact	M	35	15.9949
Oxidation	139	P0ABA6	Artefact	M	35	15.9949
Oxidation	652	P0A8V2	Artefact	M	35	15.9949
Oxidation	186	P69831	Artefact	M	35	15.9949
Oxidation	277	P0A6M8	Artefact	M	35	15.9949
Oxidation	19	P0A8J4	Artefact	M	35	15.9949
Oxidation	141	P0A6H1	Artefact	M	35	15.9949
Oxidation	224	P22106	Artefact	M	35	15.9949
Oxidation	101	P00582	Artefact	M	35	15.9949
Oxidation	433	P33195	Artefact	M	35	15.9949
Oxidation	510	P08997	Artefact	M	35	15.9949
Oxidation	124	P31057	Artefact	M	35	15.9949
Oxidation	337	P0AAI5	Artefact	M	35	15.9949
Oxidation	26	P0AF36	Artefact	M	35	15.9949
Oxidation	222	P0AG67	Artefact	M	35	15.9949
Oxidation	296	P0AGD7	Artefact	M	35	15.9949
Oxidation	58	P0ABE2	Artefact	M	35	15.9949
Oxidation	36	P75863	Artefact	M	35	15.9949
Oxidation	65	P0A9C5	Artefact	M	35	15.9949
Oxidation	164	P0A9L3	Artefact	M	35	15.9949
Oxidation	499	P0A9M8	Artefact	M	35	15.9949
Oxidation	165	P0ABQ0	Artefact	M	35	15.9949
Oxidation	174	P0ABQ0	Artefact	M	35	15.9949
Oxidation	124	P0A955	Artefact	M	35	15.9949
Oxidation	0	P00509	Artefact	M	35	15.9949
Oxidation	24	P0A715	Artefact	M	35	15.9949
Oxidation	476	P22259	Artefact	M	35	15.9949
Oxidation	115	P29745	Artefact	M	35	15.9949
Oxidation	69	P76503	Artefact	M	35	15.9949
Oxidation	193	P0AGE9	Artefact	M	35	15.9949
Oxidation	77	P08839	Artefact	M	35	15.9949
Oxidation	21	P0ADE8	Artefact	M	35	15.9949
Oxidation	330	P0A6T3	Artefact	M	35	15.9949
Oxidation	187	P14175	Artefact	M	35	15.9949
Oxidation	93	P0ADA5	Artefact	M	35	15.9949
Oxidation	79	P0A9M0	Artefact	M	35	15.9949
Oxidation	630	P0AFI2	Artefact	M	35	15.9949
Oxidation	54	P00550	Artefact	M	35	15.9949
Oxidation	179	P23847	Artefact	M	35	15.9949
Oxidation	57	P0C093	Artefact	M	35	15.9949
Oxidation	514	P39396	Artefact	M	35	15.9949
Oxidation	34	P0AD24	Artefact	M	35	15.9949
Oxidation	389	P35340	Artefact	M	35	15.9949
Oxidation	340	P0ABH7	Artefact	M	35	15.9949
Oxidation	608	P02919	Artefact	M	35	15.9949
Oxidation	47	P68919	Artefact	M	35	15.9949
Oxidation	49	P68919	Artefact	M	35	15.9949
Oxidation	50	P0A998	Artefact	M	35	15.9949
Oxidation	192	P08839	Artefact	M	35	15.9949
Oxidation	254	P13445	Artefact	M	35	15.9949
Oxidation	59	P0AEU7	Artefact	M	35	15.9949
Oxidation	120	P0AE18	Artefact	M	35	15.9949
Oxidation	262	P0A6B7	Artefact	M	35	15.9949
Oxidation	187	P33363	Artefact	M	35	15.9949
Oxidation	0	P0A836	Artefact	M	35	15.9949
Oxidation	95	P69441	Artefact	M	35	15.9949
Oxidation	100	P0AAJ5	Artefact	M	35	15.9949
Oxidation	230	P22259	Artefact	M	35	15.9949
Oxidation	51	P0A9W3	Artefact	M	35	15.9949
Oxidation	104	P0A8W5	Artefact	M	35	15.9949
Oxidation	521	P06612	Artefact	M	35	15.9949
Oxidation	160	P0A784	Artefact	M	35	15.9949
Oxidation	226	P45955	Artefact	M	35	15.9949
Oxidation	52	P0ADZ7	Artefact	M	35	15.9949
Oxidation	105	P0AFC7	Artefact	M	35	15.9949
Oxidation	387	P0ADG7	Artefact	M	35	15.9949
Oxidation	394	P0A850	Artefact	M	35	15.9949
Oxidation	553	P06149	Artefact	M	35	15.9949
Oxidation	247	P04805	Artefact	M	35	15.9949
Oxidation	113	P0ABZ6	Artefact	M	35	15.9949
Oxidation	202	P14175	Artefact	M	35	15.9949
Oxidation	110	P0A9Q5	Artefact	M	35	15.9949
Oxidation	140	P0AAI3	Artefact	M	35	15.9949
Oxidation	297	P63284	Artefact	M	35	15.9949
Oxidation	89	P08506	Artefact	M	35	15.9949
Oxidation	373	P36979	Artefact	M	35	15.9949
Oxidation	58	P23869	Artefact	M	35	15.9949
Oxidation	305	P0ABJ1	Artefact	M	35	15.9949
Oxidation	314	P69797	Artefact	M	35	15.9949
Oxidation	75	P67603	Artefact	M	35	15.9949
Oxidation	0	P00452	Artefact	M	35	15.9949
Oxidation	110	P0AE08	Artefact	M	35	15.9949
Oxidation	48	P0AAT6	Artefact	M	35	15.9949
Oxidation	185	P76116	Artefact	M	35	15.9949
Oxidation	381	P0AAI3	Artefact	M	35	15.9949
Oxidation	236	P76658	Artefact	M	35	15.9949
Oxidation	268	P07118	Artefact	M	35	15.9949
Oxidation	66	P60906	Artefact	M	35	15.9949
Oxidation	57	P0A9L5	Artefact	M	35	15.9949
Oxidation	75	P0A9X4	Artefact	M	35	15.9949
Oxidation	292	P0A6L4	Artefact	M	35	15.9949
Oxidation	247	P0ABJ1	Artefact	M	35	15.9949
Oxidation	23	P0A887	Artefact	M	35	15.9949
Oxidation	455	P00579	Artefact	M	35	15.9949
Oxidation	126	P30744	Artefact	M	35	15.9949
Oxidation	65	P0ADW3	Artefact	M	35	15.9949
Oxidation	55	P0ABU0	Artefact	M	35	15.9949
Oxidation	587	P0A9M8	Artefact	M	35	15.9949
Oxidation	174	P00864	Artefact	M	35	15.9949
Oxidation	27	P0AD61	Artefact	M	35	15.9949
Oxidation	369	P04079	Artefact	M	35	15.9949
Oxidation	14	P0A738	Artefact	M	35	15.9949
Oxidation	44	P0AFC7	Artefact	M	35	15.9949
Oxidation	286	P60716	Artefact	M	35	15.9949
Oxidation	36	P0AE06	Artefact	M	35	15.9949
Oxidation	363	P0AEI4	Artefact	M	35	15.9949
Oxidation	342	P0A9Q7	Artefact	M	35	15.9949
Oxidation	345	P0A855	Artefact	M	35	15.9949
Oxidation	402	P0A8L1	Artefact	M	35	15.9949
Oxidation	228	P04805	Artefact	M	35	15.9949
Oxidation	119	P0ADG4	Artefact	M	35	15.9949
Oxidation	784	P0A705	Artefact	M	35	15.9949
Oxidation	21	P0ADF8	Artefact	M	35	15.9949
Oxidation	188	P0AA43	Artefact	M	35	15.9949
Oxidation	261	P0A6R0	Artefact	M	35	15.9949
Oxidation	295	Q46829	Artefact	M	35	15.9949
Oxidation	114	P0ABQ2	Artefact	M	35	15.9949
Oxidation	46	P09158	Artefact	M	35	15.9949
Oxidation	28	P0A8T7	Artefact	M	35	15.9949
Oxidation	0	P69503	Artefact	M	35	15.9949
Oxidation	434	P15034	Artefact	M	35	15.9949
Oxidation	53	P0A6R0	Artefact	M	35	15.9949
Oxidation	417	P0AEI1	Artefact	M	35	15.9949
Oxidation	70	P0A850	Artefact	M	35	15.9949
Oxidation	0	P0A8L1	Artefact	M	35	15.9949
Oxidation	90	P09158	Artefact	M	35	15.9949
Oxidation	320	P0A6A3	Artefact	M	35	15.9949
Oxidation	171	P0A707	Artefact	M	35	15.9949
Oxidation	76	P0AA16	Artefact	M	35	15.9949
Oxidation	37	P0A9P4	Artefact	M	35	15.9949
Oxidation	303	P33136	Artefact	M	35	15.9949
Oxidation	88	P04805	Artefact	M	35	15.9949
Oxidation	121	P0A9V1	Artefact	M	35	15.9949
Oxidation	297	P0A6J8	Artefact	M	35	15.9949
Oxidation	181	P0A7J0	Artefact	M	35	15.9949
Oxidation	202	P0A7G6	Artefact	M	35	15.9949
Oxidation	31	P0AFD6	Artefact	M	35	15.9949
Oxidation	52	P0AAF6	Artefact	M	35	15.9949
Oxidation	39	P0AD24	Artefact	M	35	15.9949
Oxidation	171	P09127	Artefact	M	35	15.9949
Oxidation	132	P0A6I0	Artefact	M	35	15.9949
Oxidation	269	P77173	Artefact	M	35	15.9949
Oxidation	0	P69811	Artefact	M	35	15.9949
Oxidation	152	P0A8G3	Artefact	M	35	15.9949
Oxidation	0	P0ADU2	Artefact	M	35	15.9949
Oxidation	181	P30850	Artefact	M	35	15.9949
Oxidation	228	P14175	Artefact	M	35	15.9949
Oxidation	724	P76558	Artefact	M	35	15.9949
Oxidation	113	P0AFK9	Artefact	M	35	15.9949
Oxidation	205	P0A9A6	Artefact	M	35	15.9949
Oxidation	54	P0A6H5	Artefact	M	35	15.9949
Oxidation	0	P76403	Artefact	M	35	15.9949
Oxidation	130	P0A7X6	Artefact	M	35	15.9949
Oxidation	45	P0A940	Artefact	M	35	15.9949
Oxidation	86	P33136	Artefact	M	35	15.9949
Oxidation	136	P0ABB4	Artefact	M	35	15.9949
Oxidation	283	P00954	Artefact	M	35	15.9949
Oxidation	201	P0A903	Artefact	M	35	15.9949
Oxidation	312	P0AF08	Artefact	M	35	15.9949
Oxidation	142	P0AEK2	Artefact	M	35	15.9949
Oxidation	710	P36683	Artefact	M	35	15.9949
Oxidation	110	P0A6Q6	Artefact	M	35	15.9949
Oxidation	0	P0A8M0	Artefact	M	35	15.9949
Oxidation	0	P0ADF8	Artefact	M	35	15.9949
Oxidation	215	P30744	Artefact	M	35	15.9949
Oxidation	10	P0ABQ2	Artefact	M	35	15.9949
Oxidation	325	P0A8G3	Artefact	M	35	15.9949
Oxidation	140	P0A6Q3	Artefact	M	35	15.9949
Oxidation	41	P0AB52	Artefact	M	35	15.9949
Oxidation	142	P0AB71	Artefact	M	35	15.9949
Oxidation	203	P0AFF6	Artefact	M	35	15.9949
Oxidation	161	P0AE22	Artefact	M	35	15.9949
Oxidation	83	P27302	Artefact	M	35	15.9949
Oxidation	77	P0AFL3	Artefact	M	35	15.9949
Oxidation	0	P0ACY1	Artefact	M	35	15.9949
Oxidation	240	P0A903	Artefact	M	35	15.9949
Oxidation	384	P0A7I4	Artefact	M	35	15.9949
Oxidation	4	P0A8G3	Artefact	M	35	15.9949
Oxidation	174	P23836	Artefact	M	35	15.9949
Oxidation	35	P0A9M2	Artefact	M	35	15.9949
Oxidation	116	Q46829	Artefact	M	35	15.9949
Oxidation	32	P27302	Artefact	M	35	15.9949
Oxidation	77	P0A9Q1	Artefact	M	35	15.9949
Oxidation	8	P0AF12	Artefact	M	35	15.9949
Oxidation	179	P0A8L1	Artefact	M	35	15.9949
Oxidation	179	P0A8W5	Artefact	M	35	15.9949
Oxidation	290	P0AE06	Artefact	M	35	15.9949
Oxidation	255	P0AG00	Artefact	M	35	15.9949
Oxidation	280	P00961	Artefact	M	35	15.9949
Oxidation	0	P0A7E5	Artefact	M	35	15.9949
Oxidation	600	P33602	Artefact	M	35	15.9949
Oxidation	137	P0A799	Artefact	M	35	15.9949
Oxidation	61	P60560	Artefact	M	35	15.9949
Oxidation	358	P39377	Artefact	M	35	15.9949
Oxidation	140	P04079	Artefact	M	35	15.9949
Oxidation	3	P63177	Artefact	M	35	15.9949
Oxidation	120	P77247	Artefact	M	35	15.9949
Oxidation	26	P0AE18	Artefact	M	35	15.9949
Oxidation	168	P0A825	Artefact	M	35	15.9949
Oxidation	85	P17115	Artefact	M	35	15.9949
Oxidation	326	P31979	Artefact	M	35	15.9949
Oxidation	115	P0A796	Artefact	M	35	15.9949
Oxidation	223	P0A887	Artefact	M	35	15.9949
Oxidation	491	P0A8V2	Artefact	M	35	15.9949
Oxidation	468	P08839	Artefact	M	35	15.9949
Oxidation	104	P0AEP3	Artefact	M	35	15.9949
Oxidation	73	P20083	Artefact	M	35	15.9949
Oxidation	189	P75876	Artefact	M	35	15.9949
Oxidation	86	P00926	Artefact	M	35	15.9949
Oxidation	878	P07118	Artefact	M	35	15.9949
Oxidation	205	P0A9P0	Artefact	M	35	15.9949
Oxidation	229	P0ACQ4	Artefact	M	35	15.9949
Oxidation	467	P32176	Artefact	M	35	15.9949
Oxidation	0	P0A6L9	Artefact	M	35	15.9949
Oxidation	361	P08200	Artefact	M	35	15.9949
Oxidation	383	P0A6H1	Artefact	M	35	15.9949
Oxidation	348	P77804	Artefact	M	35	15.9949
Oxidation	278	P0AC38	Artefact	M	35	15.9949
Oxidation	9	P36929	Artefact	M	35	15.9949
Oxidation	138	P0A894	Artefact	M	35	15.9949
Oxidation	301	P21599	Artefact	M	35	15.9949
Oxidation	333	P21599	Artefact	M	35	15.9949
Oxidation	120	P0AGG2	Artefact	M	35	15.9949
Oxidation	85	P0A6F9	Artefact	M	35	15.9949
Oxidation	140	P64604	Artefact	M	35	15.9949
Oxidation	301	P0A9J8	Artefact	M	35	15.9949
Oxidation	196	P0AFC7	Artefact	M	35	15.9949
Oxidation	365	P0A6M8	Artefact	M	35	15.9949
Oxidation	461	P23843	Artefact	M	35	15.9949
Oxidation	39	P0AA16	Artefact	M	35	15.9949
Oxidation	138	P32680	Artefact	M	35	15.9949
Oxidation	189	P0A8M3	Artefact	M	35	15.9949
Oxidation	104	P0A7V8	Artefact	M	35	15.9949
Oxidation	57	P0A8P3	Artefact	M	35	15.9949
Oxidation	141	P0ADC1	Artefact	M	35	15.9949
Oxidation	469	P00579	Artefact	M	35	15.9949
Oxidation	0	P27434	Artefact	M	35	15.9949
Oxidation	206	P08142	Artefact	M	35	15.9949
Oxidation	0	P0A8V2	Artefact	M	35	15.9949
Oxidation	66	P07014	Artefact	M	35	15.9949
Oxidation	469	P69786	Artefact	M	35	15.9949
Oxidation	633	P63284	Artefact	M	35	15.9949
Oxidation	637	P63284	Artefact	M	35	15.9949
Oxidation	401	P0ABC7	Artefact	M	35	15.9949
Oxidation	59	P0AFX7	Artefact	M	35	15.9949
Oxidation	135	P0ABZ6	Artefact	M	35	15.9949
Oxidation	213	P0A7B5	Artefact	M	35	15.9949
Oxidation	163	P0ACJ8	Artefact	M	35	15.9949
Oxidation	365	P0A749	Artefact	M	35	15.9949
Oxidation	330	P0AAD6	Artefact	M	35	15.9949
Oxidation	724	P00968	Artefact	M	35	15.9949
Oxidation	185	P32176	Artefact	M	35	15.9949
Oxidation	448	P0A6P5	Artefact	M	35	15.9949
Oxidation	128	P0C0R7	Artefact	M	35	15.9949
Oxidation	25	P02930	Artefact	M	35	15.9949
Oxidation	445	P0A9P6	Artefact	M	35	15.9949
Oxidation	565	P0AC41	Artefact	M	35	15.9949
Oxidation	238	P25524	Artefact	M	35	15.9949
Oxidation	87	P21888	Artefact	M	35	15.9949
Oxidation	74	P69874	Artefact	M	35	15.9949
Oxidation	305	P00954	Artefact	M	35	15.9949
Oxidation	48	P0A9C5	Artefact	M	35	15.9949
Oxidation	21	P05055	Artefact	M	35	15.9949
Oxidation	274	P39172	Artefact	M	35	15.9949
Oxidation	218	P0AG30	Artefact	M	35	15.9949
Oxidation	539	P21889	Artefact	M	35	15.9949
Oxidation	99	P0A887	Artefact	M	35	15.9949
Oxidation	236	P0A817	Artefact	M	35	15.9949
Oxidation	35	P60785	Artefact	M	35	15.9949
Oxidation	0	P0A6P5	Artefact	M	35	15.9949
Oxidation	134	P0ADT2	Artefact	M	35	15.9949
Oxidation	346	P00509	Artefact	M	35	15.9949
Oxidation	198	P08390	Artefact	M	35	15.9949
Oxidation	72	P0A717	Artefact	M	35	15.9949
Oxidation	17	P69924	Artefact	M	35	15.9949
Oxidation	199	P0A9M0	Artefact	M	35	15.9949
Oxidation	566	P00579	Artefact	M	35	15.9949
Oxidation	400	P69786	Artefact	M	35	15.9949
Oxidation	104	P0AE22	Artefact	M	35	15.9949
Oxidation	168	P0A6D7	Artefact	M	35	15.9949
Oxidation	111	P23830	Artefact	M	35	15.9949
Oxidation	358	P0A6H5	Artefact	M	35	15.9949
Oxidation	146	P46118	Artefact	M	35	15.9949
Oxidation	426	P0AB67	Artefact	M	35	15.9949
Oxidation	414	P0A9W3	Artefact	M	35	15.9949
Oxidation	139	P0A850	Artefact	M	35	15.9949
Oxidation	317	P33232	Artefact	M	35	15.9949
Oxidation	137	P0A9K7	Artefact	M	35	15.9949
Oxidation	85	P21645	Artefact	M	35	15.9949
Oxidation	238	P21889	Artefact	M	35	15.9949
Oxidation	631	P0A9M8	Artefact	M	35	15.9949
Oxidation	413	P06971	Artefact	M	35	15.9949
Oxidation	0	P0A7J0	Artefact	M	35	15.9949
Oxidation	195	P0AEZ3	Artefact	M	35	15.9949
Oxidation	92	P69786	Artefact	M	35	15.9949
Oxidation	296	P07118	Artefact	M	35	15.9949
Oxidation	167	P0A6U5	Artefact	M	35	15.9949
Oxidation	25	P64606	Artefact	M	35	15.9949
Oxidation	719	P60240	Artefact	M	35	15.9949
Oxidation	115	P08142	Artefact	M	35	15.9949
Oxidation	134	P0A817	Artefact	M	35	15.9949
Oxidation	411	P77804	Artefact	M	35	15.9949
Oxidation	111	P0ABF1	Artefact	M	35	15.9949
Oxidation	197	P0ABU0	Artefact	M	35	15.9949
Oxidation	190	P52647	Artefact	M	35	15.9949
Oxidation	416	P30850	Artefact	M	35	15.9949
Oxidation	53	P60560	Artefact	M	35	15.9949
Oxidation	6	P39177	Artefact	M	35	15.9949
Oxidation	355	P31069	Artefact	M	35	15.9949
Oxidation	543	P33602	Artefact	M	35	15.9949
Oxidation	577	P60240	Artefact	M	35	15.9949
Oxidation	579	P60240	Artefact	M	35	15.9949
Oxidation	68	P28248	Artefact	M	35	15.9949
Oxidation	89	P23200	Artefact	M	35	15.9949
Oxidation	104	P0A786	Artefact	M	35	15.9949
Oxidation	140	P60723	Artefact	M	35	15.9949
Oxidation	35	P0AFV4	Artefact	M	35	15.9949
Oxidation	79	P0ABA4	Artefact	M	35	15.9949
Oxidation	143	P00370	Artefact	M	35	15.9949
Oxidation	130	P30860	Artefact	M	35	15.9949
Oxidation	392	P0A9C5	Artefact	M	35	15.9949
Oxidation	938	P00968	Artefact	M	35	15.9949
Oxidation	206	P0A879	Artefact	M	35	15.9949
Oxidation	48	P0ABA6	Artefact	M	35	15.9949
Oxidation	481	P08997	Artefact	M	35	15.9949
Oxidation	486	P08997	Artefact	M	35	15.9949
Oxidation	349	P06149	Artefact	M	35	15.9949
Oxidation	139	P05194	Artefact	M	35	15.9949
Oxidation	137	P04816	Artefact	M	35	15.9949
Oxidation	292	P16700	Artefact	M	35	15.9949
Oxidation	240	P69786	Artefact	M	35	15.9949
Oxidation	248	P31120	Artefact	M	35	15.9949
Oxidation	402	P0AAI3	Artefact	M	35	15.9949
Oxidation	235	P0AAI3	Artefact	M	35	15.9949
Oxidation	13	P00864	Artefact	M	35	15.9949
Oxidation	201	P0A6V1	Artefact	M	35	15.9949
Oxidation	917	P00968	Artefact	M	35	15.9949
Oxidation	251	P00370	Artefact	M	35	15.9949
Oxidation	473	P17846	Artefact	M	35	15.9949
Oxidation	13	P0AG18	Artefact	M	35	15.9949
Oxidation	256	P0A9C5	Artefact	M	35	15.9949
Oxidation	194	P23847	Artefact	M	35	15.9949
Oxidation	268	P00968	Artefact	M	35	15.9949
Oxidation	225	P0AEZ1	Artefact	M	35	15.9949
Oxidation	133	P0A9Q5	Artefact	M	35	15.9949
Oxidation	393	P0ADG7	Artefact	M	35	15.9949
Oxidation	232	P00370	Artefact	M	35	15.9949
Oxidation	60	P0A6A6	Artefact	M	35	15.9949
Oxidation	26	P21170	Artefact	M	35	15.9949
Oxidation	323	P20083	Artefact	M	35	15.9949
Oxidation	98	P0A6T5	Artefact	M	35	15.9949
Oxidation	227	P00370	Artefact	M	35	15.9949
Oxidation	47	P0A8P3	Artefact	M	35	15.9949
Oxidation	297	P0ABZ6	Artefact	M	35	15.9949
Oxidation	261	P0A877	Artefact	M	35	15.9949
Oxidation	434	P0ADG7	Artefact	M	35	15.9949
Oxidation	217	P00968	Artefact	M	35	15.9949
Oxidation	245	P0AEM9	Artefact	M	35	15.9949
Oxidation	454	P0A6W9	Artefact	M	35	15.9949
Oxidation	219	P0A7E9	Artefact	M	35	15.9949
Oxidation	48	P0ADG7	Artefact	M	35	15.9949
Oxidation	63	P0A786	Artefact	M	35	15.9949
Oxidation	47	P00370	Artefact	M	35	15.9949
Oxidation	136	P61517	Artefact	M	35	15.9949
Oxidation	482	P0AFF6	Artefact	M	35	15.9949
Oxidation	445	P0AB67	Artefact	M	35	15.9949
Oxidation	172	P16703	Artefact	M	35	15.9949
Oxidation	420	P17846	Artefact	M	35	15.9949
Oxidation	432	P0A8M3	Artefact	M	35	15.9949
Oxidation	1067	P00968	Artefact	M	35	15.9949
Oxidation	100	P64451	Artefact	M	35	15.9949
Oxidation	224	P17854	Artefact	M	35	15.9949
Oxidation	189	P77239	Artefact	M	35	15.9949
Oxidation	327	P04391	Artefact	M	35	15.9949
Oxidation	222	P33136	Artefact	M	35	15.9949
Oxidation	60	P0A796	Artefact	M	35	15.9949
Oxidation	11	P0A9Q9	Artefact	M	35	15.9949
Oxidation	17	P0A9Q9	Artefact	M	35	15.9949
Oxidation	248	P00864	Artefact	M	35	15.9949
Oxidation	128	P16703	Artefact	M	35	15.9949
Oxidation	82	P0A6A6	Artefact	M	35	15.9949
Oxidation	286	P00963	Artefact	M	35	15.9949
Oxidation	431	P13009	Artefact	M	35	15.9949
Oxidation	120	P39831	Artefact	M	35	15.9949
Oxidation	69	P0A7D7	Artefact	M	35	15.9949
Oxidation	562	P00968	Artefact	M	35	15.9949
Oxidation	124	P18956	Artefact	M	35	15.9949
Oxidation	313	P69797	Artefact	M	35	15.9949
Oxidation	227	P0A7F6	Artefact	M	35	15.9949
Oxidation	29	P77214	Artefact	M	35	15.9949
Oxidation	171	P0AEG4	Artefact	M	35	15.9949
Oxidation	50	P0AAN5	Artefact	M	35	15.9949
Oxidation	48	P65292	Artefact	M	35	15.9949
Oxidation	42	P21156	Artefact	M	35	15.9949
Oxidation	159	P15639	Artefact	M	35	15.9949
Oxidation	238	P07001	Artefact	M	35	15.9949
Oxidation	183	P61320	Artefact	M	35	15.9949
Oxidation	415	P0ACY3	Artefact	M	35	15.9949
Oxidation	237	P0AEZ1	Artefact	M	35	15.9949
Oxidation	113	P00934	Artefact	M	35	15.9949
Oxidation	350	P30125	Artefact	M	35	15.9949
Oxidation	340	P0A9T0	Artefact	M	35	15.9949
Oxidation	86	P77754	Artefact	M	35	15.9949
Oxidation	75	P32662	Artefact	M	35	15.9949
Oxidation	0	P37643	Artefact	M	35	15.9949
Oxidation	104	P09151	Artefact	M	35	15.9949
Oxidation	75	P0AE88	Artefact	M	35	15.9949
Oxidation	72	P0AEN8	Artefact	M	35	15.9949
Oxidation	98	P04036	Artefact	M	35	15.9949
Oxidation	267	P38038	Artefact	M	35	15.9949
Oxidation	256	P52643	Artefact	M	35	15.9949
Oxidation	299	P00968	Artefact	M	35	15.9949
Oxidation	80	P0AE85	Artefact	M	35	15.9949
Oxidation	291	P76316	Artefact	M	35	15.9949
Oxidation	229	P15640	Artefact	M	35	15.9949
Oxidation	950	P0A8V2	Artefact	M	35	15.9949
Oxidation	383	P00370	Artefact	M	35	15.9949
Oxidation	104	P18335	Artefact	M	35	15.9949
Oxidation	0	P21165	Artefact	M	35	15.9949
Oxidation	61	P0AD10	Artefact	M	35	15.9949
Oxidation	281	P0A879	Artefact	M	35	15.9949
Oxidation	85	P0A7D7	Artefact	M	35	15.9949
Oxidation	217	P0AC02	Artefact	M	35	15.9949
Oxidation	19	P08660	Artefact	M	35	15.9949
Oxidation	202	P0A9T0	Artefact	M	35	15.9949
Oxidation	486	P17846	Artefact	M	35	15.9949
Oxidation	297	P0AEP3	Artefact	M	35	15.9949
Oxidation	151	P0A879	Artefact	M	35	15.9949
Oxidation	72	P0A8W5	Artefact	M	35	15.9949
Oxidation	186	P0A879	Artefact	M	35	15.9949
Oxidation	87	P30860	Artefact	M	35	15.9949
Oxidation	16	P0A796	Artefact	M	35	15.9949
Oxidation	159	P0A786	Artefact	M	35	15.9949
Oxidation	161	P05020	Artefact	M	35	15.9949
Oxidation	1051	P00968	Artefact	M	35	15.9949
Oxidation	135	P0AEZ9	Artefact	M	35	15.9949
Oxidation	0	P0AB55	Artefact	M	35	15.9949
Oxidation	825	P00968	Artefact	M	35	15.9949
Oxidation	391	P23847	Artefact	M	35	15.9949
Oxidation	233	P0A6M8	Artefact	M	35	15.9949
Oxidation	220	P0AF12	Artefact	M	35	15.9949
Oxidation	259	P0AEZ1	Artefact	M	35	15.9949
Oxidation	344	P08839	Artefact	M	35	15.9949
Oxidation	259	P08142	Artefact	M	35	15.9949
Oxidation	142	P0A9A6	Artefact	M	35	15.9949
Oxidation	146	P04036	Artefact	M	35	15.9949
Oxidation	35	P0ADC1	Artefact	M	35	15.9949
Oxidation	326	P08997	Artefact	M	35	15.9949
Oxidation	193	P0A903	Artefact	M	35	15.9949
Oxidation	506	P05055	Artefact	M	35	15.9949
Oxidation	311	P0A9T4	Artefact	M	35	15.9949
Oxidation	101	P39831	Artefact	M	35	15.9949
Oxidation	222	P04036	Artefact	M	35	15.9949
Oxidation	465	P05055	Artefact	M	35	15.9949
Oxidation	105	P0AD59	Artefact	M	35	15.9949
Oxidation	4	P67095	Artefact	M	35	15.9949
Oxidation	204	P05020	Artefact	M	35	15.9949
Oxidation	90	P0AB91	Artefact	M	35	15.9949
Oxidation	362	P0ADG7	Artefact	M	35	15.9949
Oxidation	155	P0A6F1	Artefact	M	35	15.9949
Oxidation	32	P77499	Artefact	M	35	15.9949
Oxidation	114	P0ACA7	Artefact	M	35	15.9949
Oxidation	0	P02358	Artefact	M	35	15.9949
Oxidation	396	P0A855	Artefact	M	35	15.9949
Oxidation	257	P0AEZ1	Artefact	M	35	15.9949
Oxidation	68	P77214	Artefact	M	35	15.9949
Oxidation	70	P77214	Artefact	M	35	15.9949
Oxidation	58	P0AC59	Artefact	M	35	15.9949
Oxidation	123	P77499	Artefact	M	35	15.9949
Oxidation	335	P0AD96	Artefact	M	35	15.9949
Oxidation	180	P04846	Artefact	M	35	15.9949
Oxidation	123	P05020	Artefact	M	35	15.9949
Oxidation	337	P18335	Artefact	M	35	15.9949
Oxidation	18	P0A825	Artefact	M	35	15.9949
Oxidation	262	P0AB91	Artefact	M	35	15.9949
Oxidation	112	P0AB91	Artefact	M	35	15.9949
Oxidation	78	P0A953	Artefact	M	35	15.9949
Oxidation	260	P0A6E4	Artefact	M	35	15.9949
Oxidation	244	P0A6P9	Artefact	M	35	15.9949
Oxidation	64	P0ACG1	Artefact	M	35	15.9949
Oxidation	371	P0A940	Artefact	M	35	15.9949
Oxidation	100	P09169	Artefact	M	35	15.9949
Oxidation	110	P0A8M0	Artefact	M	35	15.9949
Oxidation	20	P0AC69	Artefact	M	35	15.9949
Oxidation	131	P0A6L9	Artefact	M	35	15.9949
Oxidation	228	P0AD96	Artefact	M	35	15.9949
Oxidation	52	P0A7F3	Artefact	M	35	15.9949
Oxidation	171	P0ADE8	Artefact	M	35	15.9949
Oxidation	359	P0AGJ9	Artefact	M	35	15.9949
Oxidation	63	P77239	Artefact	M	35	15.9949
Oxidation	392	P18335	Artefact	M	35	15.9949
Oxidation	181	P00893	Artefact	M	35	15.9949
Oxidation	288	P0A9P4	Artefact	M	35	15.9949
Oxidation	173	P06610	Artefact	M	35	15.9949
Oxidation	107	P0AEZ9	Artefact	M	35	15.9949
Oxidation	41	P60757	Artefact	M	35	15.9949
Oxidation	45	P60757	Artefact	M	35	15.9949
Oxidation	0	P00370	Artefact	M	35	15.9949
Oxidation	17	P00888	Artefact	M	35	15.9949
Oxidation	313	P06971	Artefact	M	35	15.9949
Oxidation	118	P00904	Artefact	M	35	15.9949
Oxidation	53	P60595	Artefact	M	35	15.9949
Oxidation	69	P0AG07	Artefact	M	35	15.9949
Oxidation	0	P0AED5	Artefact	M	35	15.9949
Oxidation	910	P00968	Artefact	M	35	15.9949
Oxidation	181	P0A9Q7	Artefact	M	35	15.9949
Oxidation	165	P06610	Artefact	M	35	15.9949
Oxidation	0	P0AFX0	Artefact	M	35	15.9949
Oxidation	213	P0A6C8	Artefact	M	35	15.9949
Oxidation	60	P0A6T5	Artefact	M	35	15.9949
Oxidation	699	P00968	Artefact	M	35	15.9949
Oxidation	37	P0AEN8	Artefact	M	35	15.9949
Oxidation	107	P0A796	Artefact	M	35	15.9949
Oxidation	110	P0A796	Artefact	M	35	15.9949
Oxidation	316	P0AB67	Artefact	M	35	15.9949
Oxidation	19	P30125	Artefact	M	35	15.9949
Oxidation	305	P0A6F1	Artefact	M	35	15.9949
Oxidation	113	P00888	Artefact	M	35	15.9949
Oxidation	63	P45578	Artefact	M	35	15.9949
Oxidation	582	P06971	Artefact	M	35	15.9949
Oxidation	296	P06987	Artefact	M	35	15.9949
Oxidation	89	P00968	Artefact	M	35	15.9949
Oxidation	299	P0AB91	Artefact	M	35	15.9949
Oxidation	173	P04036	Artefact	M	35	15.9949
Oxidation	134	P05020	Artefact	M	35	15.9949
Oxidation	448	P0A6A6	Artefact	M	35	15.9949
Oxidation	121	P16700	Artefact	M	35	15.9949
Oxidation	343	P22106	Artefact	M	35	15.9949
Oxidation	243	P60560	Artefact	M	35	15.9949
Oxidation	24	P0A6I0	Artefact	M	35	15.9949
Oxidation	241	P18335	Artefact	M	35	15.9949
Oxidation	257	P69786	Artefact	M	35	15.9949
Oxidation	259	P0A6E4	Artefact	M	35	15.9949
Oxidation	206	P07001	Artefact	M	35	15.9949
Oxidation	13	P0AGK8	Artefact	M	35	15.9949
Oxidation	476	P08839	Artefact	M	35	15.9949
Oxidation	33	P0AD96	Artefact	M	35	15.9949
Oxidation	125	P00861	Artefact	M	35	15.9949
Oxidation	5	P0A825	Artefact	M	35	15.9949
Oxidation	57	P30860	Artefact	M	35	15.9949
Oxidation	194	P0A786	Artefact	M	35	15.9949
Oxidation	250	P08660	Artefact	M	35	15.9949
Oxidation	114	P00968	Artefact	M	35	15.9949
Oxidation	129	P0AEZ1	Artefact	M	35	15.9949
Oxidation	250	P37689	Artefact	M	35	15.9949
Oxidation	31	P00370	Artefact	M	35	15.9949
Oxidation	241	P0A9A6	Artefact	M	35	15.9949
Oxidation	245	P0AD96	Artefact	M	35	15.9949
Oxidation	63	P23908	Artefact	M	35	15.9949
Oxidation	28	P0ACG1	Artefact	M	35	15.9949
Oxidation	313	P09151	Artefact	M	35	15.9949
Oxidation	456	P38038	Artefact	M	35	15.9949
Oxidation	118	P0AD96	Artefact	M	35	15.9949
Oxidation	335	P00968	Artefact	M	35	15.9949
Oxidation	298	P0A6V1	Artefact	M	35	15.9949
Oxidation	461	P17846	Artefact	M	35	15.9949
Oxidation	54	P00968	Artefact	M	35	15.9949
Oxidation	59	P00968	Artefact	M	35	15.9949
Oxidation	878	P00864	Artefact	M	35	15.9949
Oxidation	43	P0A6T5	Artefact	M	35	15.9949
Oxidation	47	P0A6T5	Artefact	M	35	15.9949
Oxidation	37	P09151	Artefact	M	35	15.9949
Oxidation	364	P0ABZ6	Artefact	M	35	15.9949
Oxidation	137	P0A7Z0	Artefact	M	35	15.9949
Oxidation	46	P0ACA7	Artefact	M	35	15.9949
Oxidation	85	P09053	Artefact	M	35	15.9949
Oxidation	260	P30850	Artefact	M	35	15.9949
Oxidation	160	P06721	Artefact	M	35	15.9949
Oxidation	45	P0AE28	Artefact	M	35	15.9949
Oxidation	72	P0ACZ8	Artefact	M	35	15.9949
Oxidation	276	P37666	Artefact	M	35	15.9949
Oxidation	164	P37757	Artefact	M	35	15.9949
Oxidation	223	P30125	Artefact	M	35	15.9949
Oxidation	230	P30125	Artefact	M	35	15.9949
Oxidation	348	P00370	Artefact	M	35	15.9949
Oxidation	45	P00934	Artefact	M	35	15.9949
Oxidation	158	P00909	Artefact	M	35	15.9949
Oxidation	432	P23845	Artefact	M	35	15.9949
Oxidation	194	P13000	Artefact	M	35	15.9949
Oxidation	68	P0A9C5	Artefact	M	35	15.9949
Oxidation	152	P64451	Artefact	M	35	15.9949
Oxidation	124	P0A8F0	Artefact	M	35	15.9949
Oxidation	131	P0A8F0	Artefact	M	35	15.9949
Oxidation	257	P08997	Artefact	M	35	15.9949
Oxidation	154	P0A9D4	Artefact	M	35	15.9949
Oxidation	168	P07109	Artefact	M	35	15.9949
Oxidation	288	P04391	Artefact	M	35	15.9949
Oxidation	109	P0AG18	Artefact	M	35	15.9949
Oxidation	160	P37774	Artefact	M	35	15.9949
Oxidation	336	P0A9Q9	Artefact	M	35	15.9949
Oxidation	284	P50457	Artefact	M	35	15.9949
Oxidation	98	P0A908	Artefact	M	35	15.9949
Oxidation	114	P07001	Artefact	M	35	15.9949
Oxidation	264	P23721	Artefact	M	35	15.9949
Oxidation	140	P0A6B7	Artefact	M	35	15.9949
Oxidation	98	P0AB43	Artefact	M	35	15.9949
Oxidation	133	P0A9V1	Artefact	M	35	15.9949
Oxidation	56	P17846	Artefact	M	35	15.9949
Oxidation	369	P0A8V2	Artefact	M	35	15.9949
Oxidation	42	P0ADX7	Artefact	M	35	15.9949
Oxidation	368	P0A8V2	Artefact	M	35	15.9949
Oxidation	121	P05793	Artefact	M	35	15.9949
Oxidation	123	P0ACJ0	Artefact	M	35	15.9949
Oxidation	56	P00893	Artefact	M	35	15.9949
Oxidation	210	P05020	Artefact	M	35	15.9949
Oxidation	119	P06987	Artefact	M	35	15.9949
Oxidation	300	P00888	Artefact	M	35	15.9949
Oxidation	228	P09151	Artefact	M	35	15.9949
Oxidation	188	P13000	Artefact	M	35	15.9949
Oxidation	240	P04036	Artefact	M	35	15.9949
Oxidation	416	P36649	Artefact	M	35	15.9949
Oxidation	0	P00864	Artefact	M	35	15.9949
Oxidation	259	P04391	Artefact	M	35	15.9949
Oxidation	260	P04391	Artefact	M	35	15.9949
Oxidation	268	P0AEB2	Artefact	M	35	15.9949
Oxidation	89	P0A9X4	Artefact	M	35	15.9949
Oxidation	384	P00968	Artefact	M	35	15.9949
Oxidation	67	P0AF70	Artefact	M	35	15.9949
Oxidation	127	P0ADV5	Artefact	M	35	15.9949
Oxidation	69	P08142	Artefact	M	35	15.9949
Oxidation	93	P76569	Artefact	M	35	15.9949
Oxidation	363	P0AEX3	Artefact	M	35	15.9949
Oxidation	118	P0ABV2	Artefact	M	35	15.9949
Oxidation	26	P11446	Artefact	M	35	15.9949
Oxidation	530	P30850	Artefact	M	35	15.9949
Oxidation	26	P0A6B7	Artefact	M	35	15.9949
Oxidation	132	P77499	Artefact	M	35	15.9949
Oxidation	325	P0A6A6	Artefact	M	35	15.9949
Oxidation	0	P0C037	Artefact	M	35	15.9949
Oxidation	0	P0AFU8	Artefact	M	35	15.9949
Oxidation	65	P77806	Artefact	M	35	15.9949
Oxidation	71	P61316	Artefact	M	35	15.9949
Oxidation	140	P00452	Artefact	M	35	15.9949
Oxidation	72	P75874	Artefact	M	35	15.9949
Oxidation	47	P16703	Artefact	M	35	15.9949
Oxidation	480	P04079	Artefact	M	35	15.9949
Oxidation	62	P0AC59	Artefact	M	35	15.9949
Oxidation	146	P0AG14	Artefact	M	35	15.9949
Oxidation	497	P00893	Artefact	M	35	15.9949
Oxidation	75	P0AD05	Artefact	M	35	15.9949
Oxidation	491	P09151	Artefact	M	35	15.9949
Oxidation	106	P09169	Artefact	M	35	15.9949
Oxidation	235	P25745	Artefact	M	35	15.9949
Oxidation	41	P0AD12	Artefact	M	35	15.9949
Oxidation	91	P0ABK5	Artefact	M	35	15.9949
Oxidation	43	P04816	Artefact	M	35	15.9949
Oxidation	320	P0AAE0	Artefact	M	35	15.9949
Oxidation	140	P06987	Artefact	M	35	15.9949
Oxidation	375	P12995	Artefact	M	35	15.9949
Oxidation	4	P0A9A6	Artefact	M	35	15.9949
Oxidation	95	P0ABK5	Artefact	M	35	15.9949
Oxidation	167	P0AEP3	Artefact	M	35	15.9949
Oxidation	420	P00904	Artefact	M	35	15.9949
Oxidation	165	P0AEQ3	Artefact	M	35	15.9949
Oxidation	105	P60595	Artefact	M	35	15.9949
Oxidation	108	P0A908	Artefact	M	35	15.9949
Oxidation	563	P0A705	Artefact	M	35	15.9949
Oxidation	301	P0A9A6	Artefact	M	35	15.9949
Oxidation	184	P0AEG4	Artefact	M	35	15.9949
Oxidation	228	P0ABC7	Artefact	M	35	15.9949
Oxidation	86	P76569	Artefact	M	35	15.9949
Oxidation	100	P0A877	Artefact	M	35	15.9949
Oxidation	37	P07639	Artefact	M	35	15.9949
Oxidation	34	P37689	Artefact	M	35	15.9949
Oxidation	283	P77211	Artefact	M	35	15.9949
Oxidation	116	P00934	Artefact	M	35	15.9949
Oxidation	182	P18335	Artefact	M	35	15.9949
Oxidation	207	P0ABU7	Artefact	M	35	15.9949
Oxidation	93	P23883	Artefact	M	35	15.9949
Oxidation	422	P00893	Artefact	M	35	15.9949
Oxidation	78	P0AG18	Artefact	M	35	15.9949
Oxidation	235	P11458	Artefact	M	35	15.9949
Oxidation	209	P13009	Artefact	M	35	15.9949
Oxidation	123	P29217	Artefact	M	35	15.9949
Oxidation	144	P07023	Artefact	M	35	15.9949
Oxidation	845	P05458	Artefact	M	35	15.9949
Oxidation	240	P35340	Artefact	M	35	15.9949
Oxidation	82	P0A8G6	Artefact	M	35	15.9949
Oxidation	122	P0ABD8	Artefact	M	35	15.9949
Oxidation	43	P0A8W8	Artefact	M	35	15.9949
Oxidation	237	P0A9J8	Artefact	M	35	15.9949
Oxidation	10	P0A6N8	Artefact	M	35	15.9949
Oxidation	292	P63284	Artefact	M	35	15.9949
Oxidation	630	P33570	Artefact	M	35	15.9949
Oxidation	94	P16703	Artefact	M	35	15.9949
Oxidation	90	P16703	Artefact	M	35	15.9949
Oxidation	123	P00370	Artefact	M	35	15.9949
Oxidation	198	P77202	Artefact	M	35	15.9949
Oxidation	0	P0ACY3	Artefact	M	35	15.9949
Oxidation	110	P31063	Artefact	M	35	15.9949
Oxidation	188	P0AF24	Artefact	M	35	15.9949
Oxidation	0	P11557	Artefact	M	35	15.9949
Oxidation	197	P21367	Artefact	M	35	15.9949
Oxidation	257	P06999	Artefact	M	35	15.9949
Oxidation	268	P21179	Artefact	M	35	15.9949
Oxidation	18	P16703	Artefact	M	35	15.9949
Oxidation	318	P16700	Artefact	M	35	15.9949
Oxidation	98	P0ACA7	Artefact	M	35	15.9949
Oxidation	70	P08506	Artefact	M	35	15.9949
Oxidation	40	P09030	Artefact	M	35	15.9949
Oxidation	186	P0A9T4	Artefact	M	35	15.9949
Oxidation	323	P00864	Artefact	M	35	15.9949
Oxidation	307	P0ADV5	Artefact	M	35	15.9949
Oxidation	51	P0A6C8	Artefact	M	35	15.9949
Oxidation	200	P0A903	Artefact	M	35	15.9949
Oxidation	96	P0AB71	Artefact	M	35	15.9949
Oxidation	276	P07004	Artefact	M	35	15.9949
Oxidation	90	P0A6P7	Artefact	M	35	15.9949
Oxidation	119	P0A784	Artefact	M	35	15.9949
Oxidation	155	P69797	Artefact	M	35	15.9949
Oxidation	44	P0A858	Artefact	M	35	15.9949
Oxidation	332	P0ADT5	Artefact	M	35	15.9949
Oxidation	162	P63177	Artefact	M	35	15.9949
Oxidation	41	P0ACY1	Artefact	M	35	15.9949
Oxidation	494	P21889	Artefact	M	35	15.9949
Oxidation	362	P08200	Artefact	M	35	15.9949
Oxidation	344	P00935	Artefact	M	35	15.9949
Oxidation	351	P09127	Artefact	M	35	15.9949
Oxidation	232	P24171	Artefact	M	35	15.9949
Oxidation	375	P08997	Artefact	M	35	15.9949
Oxidation	104	P0ADQ2	Artefact	M	35	15.9949
Oxidation	106	P0ADQ2	Artefact	M	35	15.9949
Oxidation	315	P25519	Artefact	M	35	15.9949
Oxidation	291	P00864	Artefact	M	35	15.9949
Oxidation	339	P00935	Artefact	M	35	15.9949
Oxidation	201	P60757	Artefact	M	35	15.9949
Oxidation	456	Q46829	Artefact	M	35	15.9949
Oxidation	737	P33602	Artefact	M	35	15.9949
Oxidation	56	P0AE52	Artefact	M	35	15.9949
Oxidation	239	P21165	Artefact	M	35	15.9949
Oxidation	69	P0A7X6	Artefact	M	35	15.9949
Oxidation	360	P60906	Artefact	M	35	15.9949
Oxidation	25	P0ABA6	Artefact	M	35	15.9949
Oxidation	193	P23847	Artefact	M	35	15.9949
Oxidation	134	P0AFC3	Artefact	M	35	15.9949
Oxidation	227	P25894	Artefact	M	35	15.9949
Oxidation	73	P08957	Artefact	M	35	15.9949
Oxidation	324	P0A940	Artefact	M	35	15.9949
Oxidation	31	P24232	Artefact	M	35	15.9949
Oxidation	79	P0A9L3	Artefact	M	35	15.9949
Oxidation	116	P0AG86	Artefact	M	35	15.9949
Oxidation	858	P0A705	Artefact	M	35	15.9949
Oxidation	494	P27550	Artefact	M	35	15.9949
Oxidation	157	P0ABA4	Artefact	M	35	15.9949
Oxidation	72	P0ADT5	Artefact	M	35	15.9949
Oxidation	192	P76536	Artefact	M	35	15.9949
Oxidation	392	P22106	Artefact	M	35	15.9949
Oxidation	268	P26646	Artefact	M	35	15.9949
Oxidation	466	P35340	Artefact	M	35	15.9949
Oxidation	316	P0A9A6	Artefact	M	35	15.9949
Oxidation	373	P21888	Artefact	M	35	15.9949
Oxidation	125	P0A9F3	Artefact	M	35	15.9949
Oxidation	85	P22564	Artefact	M	35	15.9949
Oxidation	108	P23836	Artefact	M	35	15.9949
Oxidation	95	P00963	Artefact	M	35	15.9949
Oxidation	123	P0A8A8	Artefact	M	35	15.9949
Oxidation	305	P0AAG0	Artefact	M	35	15.9949
Oxidation	271	P39325	Artefact	M	35	15.9949
Oxidation	317	P0A993	Artefact	M	35	15.9949
Oxidation	331	P08192	Artefact	M	35	15.9949
Oxidation	104	P0AG27	Artefact	M	35	15.9949
Oxidation	441	P0ADG7	Artefact	M	35	15.9949
Oxidation	264	P23847	Artefact	M	35	15.9949
Oxidation	815	P0A705	Artefact	M	35	15.9949
Oxidation	427	P27306	Artefact	M	35	15.9949
Oxidation	103	P0AFU8	Artefact	M	35	15.9949
Oxidation	221	P0A717	Artefact	M	35	15.9949
Oxidation	198	P22259	Artefact	M	35	15.9949
Oxidation	29	P0A847	Artefact	M	35	15.9949
Oxidation	78	P60651	Artefact	M	35	15.9949
Oxidation	134	P0AFC7	Artefact	M	35	15.9949
Oxidation	113	P0ADK0	Artefact	M	35	15.9949
Oxidation	234	P22256	Artefact	M	35	15.9949
Oxidation	685	P15078	Artefact	M	35	15.9949
Oxidation	383	P0A7I4	Artefact	M	35	15.9949
Oxidation	95	P0ABH0	Artefact	M	35	15.9949
Oxidation	280	P33599	Artefact	M	35	15.9949
Oxidation	682	P0A9M8	Artefact	M	35	15.9949
Oxidation	156	P06987	Artefact	M	35	15.9949
Oxidation	281	P76027	Artefact	M	35	15.9949
Oxidation	341	P23847	Artefact	M	35	15.9949
Oxidation	0	P0AEW4	Artefact	M	35	15.9949
Oxidation	297	P27306	Artefact	M	35	15.9949
Oxidation	301	P00963	Artefact	M	35	15.9949
Oxidation	196	P0A7J0	Artefact	M	35	15.9949
Oxidation	286	P23847	Artefact	M	35	15.9949
Oxidation	99	P02930	Artefact	M	35	15.9949
Oxidation	242	P33025	Artefact	M	35	15.9949
Oxidation	167	P04079	Artefact	M	35	15.9949
Oxidation	464	P0A9W3	Artefact	M	35	15.9949
Oxidation	176	P37313	Artefact	M	35	15.9949
Oxidation	171	P76014	Artefact	M	35	15.9949
Oxidation	222	P12996	Artefact	M	35	15.9949
Oxidation	204	P0AAG0	Artefact	M	35	15.9949
Oxidation	123	P0ABU5	Artefact	M	35	15.9949
Oxidation	266	P0A6B7	Artefact	M	35	15.9949
Oxidation	41	P76014	Artefact	M	35	15.9949
Oxidation	584	P07118	Artefact	M	35	15.9949
Oxidation	116	P0ABA6	Artefact	M	35	15.9949
Oxidation	18	Q2M7R5	Artefact	M	35	15.9949
Oxidation	466	P0AC41	Artefact	M	35	15.9949
Oxidation	45	P0AFH2	Artefact	M	35	15.9949
Oxidation	85	P0A8D0	Artefact	M	35	15.9949
Oxidation	351	P21165	Artefact	M	35	15.9949
Oxidation	90	P0AGJ2	Artefact	M	35	15.9949
Oxidation	336	P06149	Artefact	M	35	15.9949
Oxidation	61	P0ACQ4	Artefact	M	35	15.9949
Oxidation	27	P06983	Artefact	M	35	15.9949
Oxidation	296	P37666	Artefact	M	35	15.9949
Oxidation	214	P22259	Artefact	M	35	15.9949
Oxidation	69	P76014	Artefact	M	35	15.9949
Oxidation	133	P21889	Artefact	M	35	15.9949
Oxidation	682	P76558	Artefact	M	35	15.9949
Oxidation	175	P0A7G6	Artefact	M	35	15.9949
Oxidation	272	P76558	Artefact	M	35	15.9949
Oxidation	143	P21599	Artefact	M	35	15.9949
Oxidation	208	P0A9L8	Artefact	M	35	15.9949
Oxidation	0	P0AFC7	Artefact	M	35	15.9949
Oxidation	150	P0AGJ9	Artefact	M	35	15.9949
Oxidation	382	P22106	Artefact	M	35	15.9949
Oxidation	102	P37051	Artefact	M	35	15.9949
Oxidation	22	P05055	Artefact	M	35	15.9949
Oxidation	40	P0ACD4	Artefact	M	35	15.9949
Oxidation	67	P0A731	Artefact	M	35	15.9949
Oxidation	21	P00954	Artefact	M	35	15.9949
Oxidation	183	P31224	Artefact	M	35	15.9949
Oxidation	73	P0AEJ2	Artefact	M	35	15.9949
Oxidation	158	P0AA16	Artefact	M	35	15.9949
Oxidation	676	P0A705	Artefact	M	35	15.9949
Oxidation	154	P0A8Y5	Artefact	M	35	15.9949
Oxidation	0	P0ABQ4	Artefact	M	35	15.9949
Oxidation	151	P00448	Artefact	M	35	15.9949
Oxidation	23	P25519	Artefact	M	35	15.9949
Oxidation	197	P0A9G6	Artefact	M	35	15.9949
Oxidation	87	P0A746	Artefact	M	35	15.9949
Oxidation	374	P0A9G6	Artefact	M	35	15.9949
Oxidation	504	P30850	Artefact	M	35	15.9949
Oxidation	42	P0A8E1	Artefact	M	35	15.9949
Oxidation	335	P0A9A6	Artefact	M	35	15.9949
Oxidation	34	P0AGE9	Artefact	M	35	15.9949
Oxidation	64	P0ACE7	Artefact	M	35	15.9949
Oxidation	488	P37685	Artefact	M	35	15.9949
Oxidation	246	P27431	Artefact	M	35	15.9949
Oxidation	411	P07003	Artefact	M	35	15.9949
Oxidation	405	P21889	Artefact	M	35	15.9949
Oxidation	149	P0ACJ0	Artefact	M	35	15.9949
Oxidation	52	P06715	Artefact	M	35	15.9949
Oxidation	177	P0AFM6	Artefact	M	35	15.9949
Oxidation	683	P07762	Artefact	M	35	15.9949
Oxidation	329	P08997	Artefact	M	35	15.9949
Oxidation	94	P0ADU2	Artefact	M	35	15.9949
Oxidation	261	P04693	Artefact	M	35	15.9949
Oxidation	0	P22255	Artefact	M	35	15.9949
Oxidation	74	P64503	Artefact	M	35	15.9949
Oxidation	361	P0A9Q7	Artefact	M	35	15.9949
Oxidation	49	P0AEZ3	Artefact	M	35	15.9949
Oxidation	132	P0A9F1	Artefact	M	35	15.9949
Oxidation	257	Q46851	Artefact	M	35	15.9949
Oxidation	103	P0AED0	Artefact	M	35	15.9949
Oxidation	276	P36649	Artefact	M	35	15.9949
Oxidation	254	P08506	Artefact	M	35	15.9949
Oxidation	51	P0ADE8	Artefact	M	35	15.9949
Oxidation	150	P08142	Artefact	M	35	15.9949
Oxidation	421	P27550	Artefact	M	35	15.9949
Oxidation	347	P04693	Artefact	M	35	15.9949
Oxidation	36	P0AET2	Artefact	M	35	15.9949
Oxidation	428	P22259	Artefact	M	35	15.9949
Oxidation	355	P0AC41	Artefact	M	35	15.9949
Oxidation	361	P0A9G6	Artefact	M	35	15.9949
Oxidation	175	P00888	Artefact	M	35	15.9949
Oxidation	163	P76143	Artefact	M	35	15.9949
Oxidation	80	P45578	Artefact	M	35	15.9949
Oxidation	309	P06149	Artefact	M	35	15.9949
Oxidation	122	P39325	Artefact	M	35	15.9949
Oxidation	61	P0C0L2	Artefact	M	35	15.9949
Oxidation	224	P0A796	Artefact	M	35	15.9949
Oxidation	75	P0ABZ6	Artefact	M	35	15.9949
Oxidation	621	P63284	Artefact	M	35	15.9949
Oxidation	10	P0AEQ1	Artefact	M	35	15.9949
Oxidation	337	P0A9X4	Artefact	M	35	15.9949
Oxidation	26	P27550	Artefact	M	35	15.9949
Oxidation	453	P77399	Artefact	M	35	15.9949
Oxidation	31	P0AFM6	Artefact	M	35	15.9949
Oxidation	109	P37903	Artefact	M	35	15.9949
Oxidation	58	P09551	Artefact	M	35	15.9949
Oxidation	237	P0AC41	Artefact	M	35	15.9949
Oxidation	171	P0A9G6	Artefact	M	35	15.9949
Oxidation	245	P09151	Artefact	M	35	15.9949
Oxidation	49	P0AET2	Artefact	M	35	15.9949
Oxidation	150	P22259	Artefact	M	35	15.9949
Oxidation	303	P0A796	Artefact	M	35	15.9949
Oxidation	141	P19926	Artefact	M	35	15.9949
Oxidation	144	P19926	Artefact	M	35	15.9949
Oxidation	66	P0C0L2	Artefact	M	35	15.9949
Oxidation	76	P05020	Artefact	M	35	15.9949
Oxidation	385	P0A825	Artefact	M	35	15.9949
Oxidation	129	P0AAB8	Artefact	M	35	15.9949
Oxidation	395	P77318	Artefact	M	35	15.9949
Oxidation	135	P0A8G6	Artefact	M	35	15.9949
Oxidation	58	P29745	Artefact	M	35	15.9949
Oxidation	239	P0A879	Artefact	M	35	15.9949
Oxidation	281	P37685	Artefact	M	35	15.9949
Oxidation	175	P09151	Artefact	M	35	15.9949
Oxidation	345	P37685	Artefact	M	35	15.9949
Oxidation	133	P76187	Artefact	M	35	15.9949
Oxidation	379	P00509	Artefact	M	35	15.9949
Oxidation	308	P0AG67	Artefact	M	35	15.9949
Oxidation	400	P76558	Artefact	M	35	15.9949
Oxidation	0	P36683	Artefact	M	35	15.9949
Oxidation	115	P77754	Artefact	M	35	15.9949
Oxidation	219	P0A9S3	Artefact	M	35	15.9949
Oxidation	112	P39831	Artefact	M	35	15.9949
Oxidation	89	P0ADQ2	Artefact	M	35	15.9949
Oxidation	185	P0A9M0	Artefact	M	35	15.9949
Oxidation	196	P75691	Artefact	M	35	15.9949
Oxidation	44	P0AE85	Artefact	M	35	15.9949
Oxidation	259	P69831	Artefact	M	35	15.9949
Oxidation	138	P76113	Artefact	M	35	15.9949
Oxidation	302	P36683	Artefact	M	35	15.9949
Oxidation	161	P69797	Artefact	M	35	15.9949
Oxidation	65	P77239	Artefact	M	35	15.9949
Oxidation	221	P66948	Artefact	M	35	15.9949
Oxidation	143	P0ABD3	Artefact	M	35	15.9949
Oxidation	56	P0AET2	Artefact	M	35	15.9949
Oxidation	365	P09053	Artefact	M	35	15.9949
Oxidation	96	P37685	Artefact	M	35	15.9949
Oxidation	334	P69451	Artefact	M	35	15.9949
Oxidation	324	P21507	Artefact	M	35	15.9949
Oxidation	258	P0ACY3	Artefact	M	35	15.9949
Oxidation	253	P23917	Artefact	M	35	15.9949
Oxidation	263	P0ACY3	Artefact	M	35	15.9949
Oxidation	695	P38054	Artefact	M	35	15.9949
Oxidation	274	P36659	Artefact	M	35	15.9949
Oxidation	53	P52108	Artefact	M	35	15.9949
Oxidation	285	P36683	Artefact	M	35	15.9949
Oxidation	372	P0ABH7	Artefact	M	35	15.9949
Oxidation	240	P77239	Artefact	M	35	15.9949
Oxidation	250	P77485	Artefact	M	35	15.9949
Oxidation	75	P0AEB7	Artefact	M	35	15.9949
Oxidation	456	P21889	Artefact	M	35	15.9949
Oxidation	77	P0AEQ1	Artefact	M	35	15.9949
Oxidation	160	P0ABC7	Artefact	M	35	15.9949
Oxidation	234	P0ABK2	Artefact	M	35	15.9949
Oxidation	241	P0AAC0	Artefact	M	35	15.9949
Oxidation	375	P04693	Artefact	M	35	15.9949
Oxidation	405	P00370	Artefact	M	35	15.9949
Oxidation	19	P0ACW6	Artefact	M	35	15.9949
Oxidation	278	P09151	Artefact	M	35	15.9949
Oxidation	19	P0A6E1	Artefact	M	35	15.9949
Oxidation	323	P52697	Artefact	M	35	15.9949
Oxidation	444	P08997	Artefact	M	35	15.9949
Oxidation	180	P0A8M3	Artefact	M	35	15.9949
Oxidation	66	P0A9N4	Artefact	M	35	15.9949
Oxidation	554	P0A9Q7	Artefact	M	35	15.9949
Oxidation	557	P0A9Q7	Artefact	M	35	15.9949
Oxidation	662	P76558	Artefact	M	35	15.9949
Oxidation	282	P25745	Artefact	M	35	15.9949
Oxidation	42	P09151	Artefact	M	35	15.9949
Oxidation	519	P0AC41	Artefact	M	35	15.9949
Oxidation	38	P64479	Artefact	M	35	15.9949
Oxidation	197	P02925	Artefact	M	35	15.9949
Oxidation	119	P0AFV4	Artefact	M	35	15.9949
Oxidation	354	P0A8M3	Artefact	M	35	15.9949
Oxidation	429	P63284	Artefact	M	35	15.9949
Oxidation	508	P0A8M3	Artefact	M	35	15.9949
Oxidation	238	P0AEE5	Artefact	M	35	15.9949
Oxidation	120	P61320	Artefact	M	35	15.9949
Oxidation	109	P0A8W8	Artefact	M	35	15.9949
Oxidation	173	P00968	Artefact	M	35	15.9949
Oxidation	341	P32705	Artefact	M	35	15.9949
Oxidation	309	P15993	Artefact	M	35	15.9949
Oxidation	360	P11880	Artefact	M	35	15.9949
Oxidation	195	P0AEP3	Artefact	M	35	15.9949
Oxidation	126	P0A7D7	Artefact	M	35	15.9949
Oxidation	130	P0A7D7	Artefact	M	35	15.9949
Oxidation	201	P0A786	Artefact	M	35	15.9949
Oxidation	455	P77674	Artefact	M	35	15.9949
Oxidation	52	P76143	Artefact	M	35	15.9949
Oxidation	370	P08506	Artefact	M	35	15.9949
Oxidation	24	P0ADX1	Artefact	M	35	15.9949
Oxidation	118	P04816	Artefact	M	35	15.9949
Oxidation	195	P10384	Artefact	M	35	15.9949
Oxidation	364	P24255	Artefact	M	35	15.9949
Oxidation	375	P24255	Artefact	M	35	15.9949
Oxidation	72	P31133	Artefact	M	35	15.9949
Oxidation	619	P15078	Artefact	M	35	15.9949
Oxidation	85	P76143	Artefact	M	35	15.9949
Oxidation	129	P0AG07	Artefact	M	35	15.9949
Oxidation	303	P0A940	Artefact	M	35	15.9949
Oxidation	233	P00509	Artefact	M	35	15.9949
Oxidation	1	P15993	Artefact	M	35	15.9949
Oxidation	111	P33219	Artefact	M	35	15.9949
Oxidation	230	P75691	Artefact	M	35	15.9949
Oxidation	368	P27306	Artefact	M	35	15.9949
Oxidation	164	P76004	Artefact	M	35	15.9949
Oxidation	61	P0A8N0	Artefact	M	35	15.9949
Oxidation	324	P0A9J8	Artefact	M	35	15.9949
Oxidation	266	P77541	Artefact	M	35	15.9949
Oxidation	152	P0AFD6	Artefact	M	35	15.9949
Oxidation	409	P0AA82	Artefact	M	35	15.9949
Oxidation	407	P0AGD7	Artefact	M	35	15.9949
Oxidation	125	P60716	Artefact	M	35	15.9949
Oxidation	76	P0ACB2	Artefact	M	35	15.9949
Oxidation	495	P0AES6	Artefact	M	35	15.9949
Oxidation	111	P0AE18	Artefact	M	35	15.9949
Oxidation	551	P76558	Artefact	M	35	15.9949
Oxidation	10	P0ACA3	Artefact	M	35	15.9949
Oxidation	69	P0AFX0	Artefact	M	35	15.9949
Oxidation	448	P06715	Artefact	M	35	15.9949
Oxidation	19	P0AEN8	Artefact	M	35	15.9949
Oxidation	168	P0ACP1	Artefact	M	35	15.9949
Oxidation	709	D6I8K1	Artefact	M	35	15.9949
Oxidation	126	P76143	Artefact	M	35	15.9949
Oxidation	175	P0A7A7	Artefact	M	35	15.9949
Oxidation	123	P0A8M3	Artefact	M	35	15.9949
Oxidation	364	P27550	Artefact	M	35	15.9949
Oxidation	400	P0AAI3	Artefact	M	35	15.9949
Oxidation	25	P52108	Artefact	M	35	15.9949
Oxidation	139	P0AC47	Artefact	M	35	15.9949
Oxidation	463	P18956	Artefact	M	35	15.9949
Oxidation	70	P0AFV4	Artefact	M	35	15.9949
Oxidation	94	P19926	Artefact	M	35	15.9949
Oxidation	190	P09831	Artefact	M	35	15.9949
Oxidation	287	P76108	Artefact	M	35	15.9949
Oxidation	529	P23865	Artefact	M	35	15.9949
Oxidation	359	P21151	Artefact	M	35	15.9949
Oxidation	166	P0A6G7	Artefact	M	35	15.9949
Oxidation	340	P68767	Artefact	M	35	15.9949
Oxidation	233	P08506	Artefact	M	35	15.9949
Oxidation	179	P13482	Artefact	M	35	15.9949
Oxidation	44	P25526	Artefact	M	35	15.9949
Oxidation	206	P0A7E1	Artefact	M	35	15.9949
Oxidation	38	P0ADX7	Artefact	M	35	15.9949
Oxidation	691	P21499	Artefact	M	35	15.9949
Oxidation	53	P76569	Artefact	M	35	15.9949
Oxidation	43	P32162	Artefact	M	35	15.9949
Oxidation	86	P0ADF8	Artefact	M	35	15.9949
Oxidation	0	P0AGG4	Artefact	M	35	15.9949
Oxidation	118	P0ADX7	Artefact	M	35	15.9949
Oxidation	150	P00864	Artefact	M	35	15.9949
Oxidation	16	P0A8W8	Artefact	M	35	15.9949
Oxidation	17	P0A8W8	Artefact	M	35	15.9949
Oxidation	354	P0AB67	Artefact	M	35	15.9949
Oxidation	403	P07024	Artefact	M	35	15.9949
Oxidation	293	P0AC41	Artefact	M	35	15.9949
Oxidation	154	P33599	Artefact	M	35	15.9949
Oxidation	569	P09323	Artefact	M	35	15.9949
Oxidation	199	P0A7E9	Artefact	M	35	15.9949
Oxidation	308	P07024	Artefact	M	35	15.9949
Oxidation	591	P0A9Q7	Artefact	M	35	15.9949
Oxidation	8	P69222	Artefact	M	35	15.9949
Oxidation	294	P21599	Artefact	M	35	15.9949
Oxidation	126	P0ACY3	Artefact	M	35	15.9949
Oxidation	22	P69797	Artefact	M	35	15.9949
Oxidation	96	P69797	Artefact	M	35	15.9949
Oxidation	119	P77754	Artefact	M	35	15.9949
Oxidation	275	P0AFX9	Artefact	M	35	15.9949
Oxidation	25	P0AFD1	Artefact	M	35	15.9949
Oxidation	326	P04335	Artefact	M	35	15.9949
Oxidation	375	P77318	Artefact	M	35	15.9949
Oxidation	200	P0A9D4	Artefact	M	35	15.9949
Oxidation	130	P00452	Artefact	M	35	15.9949
Oxidation	112	P0ACE7	Artefact	M	35	15.9949
Oxidation	19	P0A8W8	Artefact	M	35	15.9949
Oxidation	202	P0A855	Artefact	M	35	15.9949
Oxidation	238	P0A8V2	Artefact	M	35	15.9949
Oxidation	117	P0AE78	Artefact	M	35	15.9949
Oxidation	197	P64451	Artefact	M	35	15.9949
Oxidation	97	P21156	Artefact	M	35	15.9949
Oxidation	155	P0A8Y5	Artefact	M	35	15.9949
Oxidation	135	P0AGE4	Artefact	M	35	15.9949
Oxidation	253	P22256	Artefact	M	35	15.9949
Oxidation	55	P0A903	Artefact	M	35	15.9949
Oxidation	221	P22256	Artefact	M	35	15.9949
Oxidation	57	P0AED0	Artefact	M	35	15.9949
Oxidation	818	P00864	Artefact	M	35	15.9949
Oxidation	165	P34209	Artefact	M	35	15.9949
Oxidation	341	P0AB71	Artefact	M	35	15.9949
Oxidation	149	P0ADV1	Artefact	M	35	15.9949
Oxidation	101	P0ACE7	Artefact	M	35	15.9949
Oxidation	228	P0AAC0	Artefact	M	35	15.9949
Oxidation	64	P0A6R0	Artefact	M	35	15.9949
Oxidation	6	P0AC81	Artefact	M	35	15.9949
Oxidation	235	P0A9Q7	Artefact	M	35	15.9949
Oxidation	179	P69805	Artefact	M	35	15.9949
Oxidation	88	P0A759	Artefact	M	35	15.9949
Oxidation	115	P0AB26	Artefact	M	35	15.9949
Oxidation	347	P0A855	Artefact	M	35	15.9949
Oxidation	304	P69811	Artefact	M	35	15.9949
Oxidation	4	P0AG00	Artefact	M	35	15.9949
Oxidation	513	P06149	Artefact	M	35	15.9949
Oxidation	185	P0AAI5	Artefact	M	35	15.9949
Oxidation	179	P76290	Artefact	M	35	15.9949
Oxidation	180	P37685	Artefact	M	35	15.9949
Oxidation	127	P0ADX7	Artefact	M	35	15.9949
Oxidation	183	P16700	Artefact	M	35	15.9949
Oxidation	180	P67910	Artefact	M	35	15.9949
Oxidation	168	P0ABH9	Artefact	M	35	15.9949
Oxidation	104	P0A6Z6	Artefact	M	35	15.9949
Oxidation	134	P0A759	Artefact	M	35	15.9949
Oxidation	395	P0AG30	Artefact	M	35	15.9949
Oxidation	80	P08142	Artefact	M	35	15.9949
Oxidation	31	P21156	Artefact	M	35	15.9949
Oxidation	294	P37595	Artefact	M	35	15.9949
Oxidation	148	P29745	Artefact	M	35	15.9949
Oxidation	475	P00864	Artefact	M	35	15.9949
Oxidation	457	P00582	Artefact	M	35	15.9949
Oxidation	77	P0A6A6	Artefact	M	35	15.9949
Oxidation	55	P25894	Artefact	M	35	15.9949
Oxidation	107	P45578	Artefact	M	35	15.9949
Oxidation	118	P28248	Artefact	M	35	15.9949
Oxidation	278	P0AB91	Artefact	M	35	15.9949
Oxidation	116	P07023	Artefact	M	35	15.9949
Oxidation	219	P12995	Artefact	M	35	15.9949
Oxidation	261	P06987	Artefact	M	35	15.9949
Oxidation	290	P77211	Artefact	M	35	15.9949
Oxidation	40	P0A9B2	Artefact	M	35	15.9949
Oxidation	680	P0A8V2	Artefact	M	35	15.9949
Oxidation	0	P77695	Artefact	M	35	15.9949
Oxidation	116	P0AFC7	Artefact	M	35	15.9949
Oxidation	160	P05194	Artefact	M	35	15.9949
Oxidation	702	P0A9M0	Artefact	M	35	15.9949
Oxidation	150	P17846	Artefact	M	35	15.9949
Oxidation	327	P06149	Artefact	M	35	15.9949
Oxidation	64	P06715	Artefact	M	35	15.9949
Oxidation	287	P21165	Artefact	M	35	15.9949
Oxidation	84	P0A6N8	Artefact	M	35	15.9949
Oxidation	129	P76014	Artefact	M	35	15.9949
Oxidation	245	P0A7B5	Artefact	M	35	15.9949
Oxidation	7	P0A9X4	Artefact	M	35	15.9949
Oxidation	414	P05055	Artefact	M	35	15.9949
Oxidation	229	P07001	Artefact	M	35	15.9949
Oxidation	574	Q59385	Artefact	M	35	15.9949
Oxidation	718	P00561	Artefact	M	35	15.9949
Oxidation	64	P09147	Artefact	M	35	15.9949
Oxidation	291	P0A6C5	Artefact	M	35	15.9949
Oxidation	189	P0A7I7	Artefact	M	35	15.9949
Oxidation	49	P0AD59	Artefact	M	35	15.9949
Oxidation	8	P75745	Artefact	M	35	15.9949
Oxidation	292	P21156	Artefact	M	35	15.9949
Oxidation	159	P0A7E5	Artefact	M	35	15.9949
Oxidation	502	P37645	Artefact	M	35	15.9949
Oxidation	375	P18335	Artefact	M	35	15.9949
Oxidation	50	P77754	Artefact	M	35	15.9949
Oxidation	83	P00547	Artefact	M	35	15.9949
Oxidation	181	P00888	Artefact	M	35	15.9949
Oxidation	59	P69829	Artefact	M	35	15.9949
Oxidation	300	P00934	Artefact	M	35	15.9949
Oxidation	120	P08622	Artefact	M	35	15.9949
Oxidation	248	P07023	Artefact	M	35	15.9949
Oxidation	126	P00547	Artefact	M	35	15.9949
Oxidation	376	P17952	Artefact	M	35	15.9949
Oxidation	43	P0ACV8	Artefact	M	35	15.9949
Oxidation	34	P0AC51	Artefact	M	35	15.9949
Oxidation	30	P0ADV7	Artefact	M	35	15.9949
Oxidation	684	P0A8V2	Artefact	M	35	15.9949
Oxidation	258	P07117	Artefact	M	35	15.9949
Oxidation	151	P0A6V1	Artefact	M	35	15.9949
Oxidation	332	P00452	Artefact	M	35	15.9949
Oxidation	266	P0A9M8	Artefact	M	35	15.9949
Oxidation	314	P0A9F3	Artefact	M	35	15.9949
Oxidation	132	P0A8W8	Artefact	M	35	15.9949
Oxidation	30	P0ACD4	Artefact	M	35	15.9949
Oxidation	87	P0A9M8	Artefact	M	35	15.9949
Oxidation	109	P07023	Artefact	M	35	15.9949
Oxidation	106	P0A8D0	Artefact	M	35	15.9949
Oxidation	198	P07023	Artefact	M	35	15.9949
Oxidation	268	P0ACB7	Artefact	M	35	15.9949
Oxidation	75	P0AFX9	Artefact	M	35	15.9949
Oxidation	478	P0AAG8	Artefact	M	35	15.9949
[truncated: 111,260 more rows]
